# Supplementary material for: Synthesis of heteroleptic [Sr(ddemap)(tmhd)]2 and its use in atomic layer deposition of low carbon SrO thin films
Source: RSC Adv. 2026 Jan 21;16(6):4740–9. doi: 10.1039/d5ra08373g (PMC12822820; doi:10.1039/d5ra08373g)
Supplement: RA-016-D5RA08373G-s002 [file RA-016-D5RA08373G-s002.cif]

# Supplementary Information (SI) for RSC Advances.
# This journal is © The Royal Society of Chemistry 2026

####################################################################### 
# 
# This file contains crystal structure data downloaded from the 
# Cambridge Structural Database (CSD) hosted by the Cambridge 
# Crystallographic Data Centre (CCDC).
# 
# Full information about CCDC data access policies and citation 
# guidelines are available at http://www.ccdc.cam.ac.uk/access/V1 
# 
# Audit and citation data items may have been added by the CCDC. 
# Please retain this information to preserve the provenance of 
# this file and to allow appropriate attribution of the data. 
# 
#######################################################################

data_rjy110-1
_database_code_depnum_ccdc_archive 'CCDC 2239663'
loop_
_audit_author_name
_audit_author_address
'strontium complex'
;korea research institute of chemical technology
South Korea
;
_audit_update_record             
;
2023-02-03 deposited with the CCDC.	2026-01-08 downloaded from the CCDC.
;
_audit_creation_date             2022-06-23
_audit_creation_method           
;
Olex2 1.3
(compiled 2020.11.12 svn.r5f609507 for OlexSys, GUI svn.r6408)
;
_chemical_formula_moiety         'C21 H41 N3 O3 Sr'
_chemical_formula_sum            'C21 H41 N3 O3 Sr'
_chemical_formula_weight         471.195
loop_
_atom_type_symbol
_atom_type_scat_dispersion_real
_atom_type_scat_dispersion_imag
_atom_type_scat_Cromer_Mann_a1
_atom_type_scat_Cromer_Mann_a2
_atom_type_scat_Cromer_Mann_a3
_atom_type_scat_Cromer_Mann_a4
_atom_type_scat_Cromer_Mann_b1
_atom_type_scat_Cromer_Mann_b2
_atom_type_scat_Cromer_Mann_b3
_atom_type_scat_Cromer_Mann_b4
_atom_type_scat_Cromer_Mann_c
_atom_type_scat_source
_atom_type_scat_dispersion_source
H 0.00000 0.00000 0.49300 0.32291 0.14019 0.04081 10.51090 26.12570 3.14236
57.79970 0.0030380000826
'International Tables Volume C Table 6.1.1.4 (pp. 500-502)'
'Henke, Gullikson and Davis, At. Data and Nucl. Data Tables, 1993, 54, 2'
C 0.00347 0.00161 2.31000 1.02000 1.58860 0.86500 20.84390 10.20750 0.56870
51.65120 0.215599998832
'International Tables Volume C Table 6.1.1.4 (pp. 500-502)'
'Henke, Gullikson and Davis, At. Data and Nucl. Data Tables, 1993, 54, 2'
N 0.00653 0.00323 12.21260 3.13220 2.01250 1.16630 0.00570 9.89330 28.99750
0.58260 -11.5290002823
'International Tables Volume C Table 6.1.1.4 (pp. 500-502)'
'Henke, Gullikson and Davis, At. Data and Nucl. Data Tables, 1993, 54, 2'
O 0.01158 0.00611 3.04850 2.28680 1.54630 0.86700 13.27710 5.70110 0.32390
32.90890 0.250800013542
'International Tables Volume C Table 6.1.1.4 (pp. 500-502)'
'Henke, Gullikson and Davis, At. Data and Nucl. Data Tables, 1993, 54, 2'
Sr -1.58596 3.32517 17.56630 9.81840 5.42200 2.66940 1.55640 14.09880 0.16640
132.37601 2.50640010834
'International Tables Volume C Table 6.1.1.4 (pp. 500-502)'
'Henke, Gullikson and Davis, At. Data and Nucl. Data Tables, 1993, 54, 2'

_space_group_crystal_system      monoclinic
_space_group_IT_number           14
_space_group_name_H-M_alt        'P 1 21/n 1'
_space_group_name_Hall           '-P 2ybc (x-z,y,z)'
loop_
_space_group_symop_id
_space_group_symop_operation_xyz
1 x,y,z
2 -x+1/2,y+1/2,-z+1/2
3 -x,-y,-z
4 x-1/2,-y-1/2,z-1/2

_symmetry_Int_Tables_number      14
_cell_length_a                   12.6947(7)
_cell_length_b                   16.0289(8)
_cell_length_c                   12.9162(6)
_cell_angle_alpha                90
_cell_angle_beta                 103.190(2)
_cell_angle_gamma                90
_cell_volume                     2558.9(2)
_cell_formula_units_Z            4
_cell_measurement_reflns_used    9540
_cell_measurement_temperature    100(2)
_cell_measurement_theta_max      25.38
_cell_measurement_theta_min      2.395
_exptl_absorpt_coefficient_mu    2.129
_exptl_absorpt_correction_T_max  0.7452
_exptl_absorpt_correction_T_min  0.3944
_exptl_absorpt_correction_type   multi-scan
_exptl_absorpt_process_details   
;
SADABS-2014/2 (Bruker,2014/2) was used for absorption correction.
wR2(int) was 0.1085 before and 0.0493 after correction.
The Ratio of minimum to maximum transmission is 0.5293.
The \l/2 correction factor is 0.00150.
;
_exptl_crystal_density_diffrn    1.223
_exptl_crystal_description       block
_exptl_crystal_F_000             994.550
_exptl_crystal_size_max          0.15
_exptl_crystal_size_mid          0.15
_exptl_crystal_size_min          0.1
_diffrn_reflns_av_R_equivalents  0.0479
_diffrn_reflns_av_unetI/netI     0.0357
_diffrn_reflns_Laue_measured_fraction_full 0.9989
_diffrn_reflns_Laue_measured_fraction_max 0.9947
_diffrn_reflns_limit_h_max       15
_diffrn_reflns_limit_h_min       -11
_diffrn_reflns_limit_k_max       19
_diffrn_reflns_limit_k_min       -17
_diffrn_reflns_limit_l_max       11
_diffrn_reflns_limit_l_min       -15
_diffrn_reflns_number            32673
_diffrn_reflns_point_group_measured_fraction_full 0.9989
_diffrn_reflns_point_group_measured_fraction_max 0.9947
_diffrn_reflns_theta_full        25.2417
_diffrn_reflns_theta_max         25.40
_diffrn_reflns_theta_min         2.39
_diffrn_ambient_temperature      100
_diffrn_detector                 'CCD area detector'
_diffrn_detector_area_resol_mean 7.9
_diffrn_detector_type            'Bruker SMART CCD 1K area detector'
_diffrn_measured_fraction_theta_full 0.9989
_diffrn_measured_fraction_theta_max 0.9947
_diffrn_measurement_device       'three-circle diffractometer'
_diffrn_measurement_device_type  'Bruker APEX-II CCD'
_diffrn_measurement_method       '\f and \w scans'
_diffrn_radiation_monochromator  graphite
_diffrn_radiation_probe          x-ray
_diffrn_radiation_type           'Mo K\a'
_diffrn_radiation_wavelength     0.71073
_diffrn_source                   'sealed X-ray tube'
_diffrn_source_current           30.0
_diffrn_source_power             1.5
_diffrn_source_target            Mo
_diffrn_source_voltage           50.0
_diffrn_standards_number         0
_reflns_Friedel_coverage         0.0
_reflns_limit_h_max              9
_reflns_limit_h_min              -15
_reflns_limit_k_max              19
_reflns_limit_k_min              0
_reflns_limit_l_max              15
_reflns_limit_l_min              -9
_reflns_number_gt                4098
_reflns_number_total             4685
_reflns_threshold_expression     I>=2u(I)
_computing_cell_refinement       'SAINT v8.34A (Bruker, 2013)'
_computing_data_reduction        'SAINT v8.34A (Bruker, 2013)'
_computing_molecular_graphics    'Olex2 1.3 (Dolomanov et al., 2009)'
_computing_publication_material  'Olex2 1.3 (Dolomanov et al., 2009)'
_computing_structure_refinement  'olex2.refine 1.3 (Bourhis et al., 2015)'
_computing_structure_solution    'olex2.solve 1.3 (Bourhis et al., 2015)'
_refine_diff_density_max         0.8376
_refine_diff_density_min         -0.6984
_refine_diff_density_rms         0.0966
_refine_ls_d_res_high            0.8285
_refine_ls_d_res_low             8.5047
_refine_ls_goodness_of_fit_ref   1.0547
_refine_ls_hydrogen_treatment    constr
_refine_ls_matrix_type           full
_refine_ls_number_constraints    57
_refine_ls_number_parameters     263
_refine_ls_number_reflns         4685
_refine_ls_number_restraints     0
_refine_ls_R_factor_all          0.0399
_refine_ls_R_factor_gt           0.0311
_refine_ls_restrained_S_all      1.0547
_refine_ls_shift/su_max          0.0075
_refine_ls_shift/su_mean         0.0003
_refine_ls_structure_factor_coef Fsqd
_refine_ls_weighting_details     
'w=1/[\s^2^(Fo^2^)+(0.0408P)^2^+2.7264P] where P=(Fo^2^+2Fc^2^)/3'
_refine_ls_weighting_scheme      calc
_refine_ls_wR_factor_gt          0.0811
_refine_ls_wR_factor_ref         0.0855
_olex2_refinement_description    
;
1. Fixed Uiso
 At 1.2 times of:
  All C(H) groups, All C(H,H) groups
 At 1.5 times of:
  All C(H,H,H) groups
2.a Secondary CH2 refined with riding coordinates:
 C14(H14a,H14b), C12(H12a,H12b), C17(H17a,H17b), C18(H18a,H18b), C20(H20a,H20b)
2.b Aromatic/amide H refined with riding coordinates:
 C2(H2)
2.c Idealised Me refined as rotating group:
 C11(H11a,H11b,H11c), C9(H9a,H9b,H9c), C10(H10a,H10b,H10c), C5(H5a,H5b,H5c),
 C6(H6a,H6b,H6c), C7(H7a,H7b,H7c), C13(H13a,H13b,H13c), C19(H19a,H19b,H19c),
 C22(H22a,H22b,H22c), C21(H21a,H21b,H21c)
;
_atom_sites_solution_primary     iterative
loop_
_atom_site_label
_atom_site_type_symbol
_atom_site_fract_x
_atom_site_fract_y
_atom_site_fract_z
_atom_site_U_iso_or_equiv
_atom_site_adp_type
_atom_site_occupancy
_atom_site_refinement_flags_posn
Sr1 Sr 0.478610(17) 0.069798(13) 0.873810(16) 0.00972(9) Uani 1.000000 .
O2 O 0.47378(14) 0.16518(10) 0.72000(13) 0.0171(4) Uani 1.000000 .
O1 O 0.64303(14) 0.05232(11) 0.80974(14) 0.0192(4) Uani 1.000000 .
C1 C 0.6867(2) 0.08522(15) 0.7416(2) 0.0149(5) Uani 1.000000 .
C3 C 0.5390(2) 0.18524(15) 0.66398(19) 0.0147(5) Uani 1.000000 .
C2 C 0.6414(2) 0.14987(16) 0.6729(2) 0.0176(6) Uani 1.000000 .
C8 C 0.4970(2) 0.25158(15) 0.5775(2) 0.0175(5) Uani 1.000000 .
C4 C 0.7957(2) 0.04599(18) 0.7346(2) 0.0215(6) Uani 1.000000 .
C11 C 0.4114(2) 0.20890(18) 0.4911(2) 0.0266(6) Uani 1.000000 .
C9 C 0.4434(3) 0.32202(17) 0.6267(2) 0.0296(7) Uani 1.000000 .
C10 C 0.5844(2) 0.28835(19) 0.5276(2) 0.0313(7) Uani 1.000000 .
C5 C 0.8652(2) 0.0376(2) 0.8460(2) 0.0318(7) Uani 1.000000 .
C6 C 0.7715(3) -0.0406(2) 0.6871(3) 0.0523(11) Uani 1.000000 .
C7 C 0.8568(3) 0.0950(3) 0.6664(4) 0.0672(14) Uani 1.000000 .
O3 O 0.54337(14) 0.07112(9) 1.06504(13) 0.0138(4) Uani 1.000000 .
N5 N 0.50743(18) 0.22983(13) 0.97128(16) 0.0179(5) Uani 1.000000 .
C14 C 0.5060(2) 0.21579(16) 1.0835(2) 0.0201(6) Uani 1.000000 .
C15 C 0.5728(2) 0.13966(14) 1.12914(19) 0.0150(5) Uani 1.000000 .
C13 C 0.4394(3) 0.30126(17) 0.9314(2) 0.0301(7) Uani 1.000000 .
C12 C 0.6165(2) 0.24499(18) 0.9570(2) 0.0291(7) Uani 1.000000 .
N6 N 0.60674(17) 0.04468(13) 1.28606(16) 0.0157(5) Uani 1.000000 .
C17 C 0.5570(2) 0.12339(15) 1.24182(19) 0.0180(6) Uani 1.000000 .
C18 C 0.7252(2) 0.04658(17) 1.3066(2) 0.0237(6) Uani 1.000000 .
C19 C 0.5723(2) 0.02378(17) 1.3833(2) 0.0226(6) Uani 1.000000 .
C20 C 0.7733(2) -0.03920(18) 1.2989(2) 0.0273(7) Uani 1.000000 .
N7 N 0.74133(18) -0.07660(13) 1.19307(18) 0.0205(5) Uani 1.000000 .
C22 C 0.7797(3) -0.16262(18) 1.1981(3) 0.0341(7) Uani 1.000000 .
C21 C 0.7846(2) -0.0311(2) 1.1135(3) 0.0348(8) Uani 1.000000 .
H2 H 0.6843(2) 0.17183(16) 0.6280(2) 0.0211(7) Uiso 1.000000 R
H11a H 0.4454(4) 0.1644(8) 0.4581(10) 0.0398(10) Uiso 1.000000 GR
H11b H 0.3552(8) 0.1850(10) 0.5230(3) 0.0398(10) Uiso 1.000000 GR
H11c H 0.3789(11) 0.2500(3) 0.4370(8) 0.0398(10) Uiso 1.000000 GR
H9a H 0.3852(10) 0.2991(2) 0.6566(14) 0.0444(10) Uiso 1.000000 GR
H9b H 0.4973(4) 0.3489(8) 0.6833(10) 0.0444(10) Uiso 1.000000 GR
H9c H 0.4133(14) 0.3632(6) 0.5718(4) 0.0444(10) Uiso 1.000000 GR
H10a H 0.6427(8) 0.3111(11) 0.5835(3) 0.0469(11) Uiso 1.000000 GR
H10b H 0.6134(11) 0.2446(3) 0.4889(13) 0.0469(11) Uiso 1.000000 GR
H10c H 0.5532(4) 0.3330(8) 0.4781(12) 0.0469(11) Uiso 1.000000 GR
H5a H 0.8835(13) 0.0933(2) 0.8763(6) 0.0478(11) Uiso 1.000000 GR
H5b H 0.8253(6) 0.0068(11) 0.8903(5) 0.0478(11) Uiso 1.000000 GR
H5c H 0.9317(7) 0.0075(11) 0.8436(3) 0.0478(11) Uiso 1.000000 GR
H6a H 0.7340(19) -0.0734(6) 0.7317(11) 0.0785(16) Uiso 1.000000 GR
H6b H 0.7254(18) -0.0358(3) 0.6153(8) 0.0785(16) Uiso 1.000000 GR
H6c H 0.8393(3) -0.0683(7) 0.684(2) 0.0785(16) Uiso 1.000000 GR
H7a H 0.8142(12) 0.0964(16) 0.5928(6) 0.101(2) Uiso 1.000000 GR
H7b H 0.869(2) 0.1521(6) 0.6936(15) 0.101(2) Uiso 1.000000 GR
H7c H 0.9266(11) 0.0682(12) 0.669(2) 0.101(2) Uiso 1.000000 GR
H14a H 0.5351(2) 0.26572(16) 1.1255(2) 0.0241(7) Uiso 1.000000 R
H14b H 0.4303(2) 0.20780(16) 1.0896(2) 0.0241(7) Uiso 1.000000 R
H13a H 0.4334(13) 0.3069(7) 0.8547(4) 0.0452(11) Uiso 1.000000 GR
H13b H 0.3673(5) 0.2930(6) 0.9450(14) 0.0452(11) Uiso 1.000000 GR
H13c H 0.4718(8) 0.3520(2) 0.9676(11) 0.0452(11) Uiso 1.000000 GR
H12a H 0.6773(2) 0.24157(18) 1.0204(2) 0.0349(8) Uiso 1.000000 R
H12b H 0.6258(2) 0.28625(18) 0.9027(2) 0.0349(8) Uiso 1.000000 R
H17a H 0.5892(2) 0.16996(15) 1.28886(19) 0.0216(7) Uiso 1.000000 R
H17b H 0.4786(2) 0.12177(15) 1.23986(19) 0.0216(7) Uiso 1.000000 R
H18a H 0.7473(2) 0.08424(17) 1.2546(2) 0.0284(7) Uiso 1.000000 R
H18b H 0.7545(2) 0.06952(17) 1.3786(2) 0.0284(7) Uiso 1.000000 R
H19a H 0.4932(3) 0.0191(11) 1.3677(3) 0.0339(9) Uiso 1.000000 GR
H19b H 0.6047(12) -0.0295(6) 1.4113(8) 0.0339(9) Uiso 1.000000 GR
H19c H 0.5957(13) 0.0677(6) 1.4364(5) 0.0339(9) Uiso 1.000000 GR
H20a H 0.8532(2) -0.03483(18) 1.3189(2) 0.0327(8) Uiso 1.000000 R
H20b H 0.7508(2) -0.07668(18) 1.3508(2) 0.0327(8) Uiso 1.000000 R
H22a H 0.7487(13) -0.1939(4) 1.2493(12) 0.0511(11) Uiso 1.000000 GR
H22b H 0.7572(14) -0.1884(4) 1.1277(4) 0.0511(11) Uiso 1.000000 GR
H22c H 0.8588(3) -0.1633(2) 1.2208(15) 0.0511(11) Uiso 1.000000 GR
H21a H 0.7655(15) -0.0607(7) 1.0454(5) 0.0522(11) Uiso 1.000000 GR
H21b H 0.7537(13) 0.0252(5) 1.1049(12) 0.0522(11) Uiso 1.000000 GR
H21c H 0.8635(3) -0.0274(11) 1.1369(8) 0.0522(11) Uiso 1.000000 GR

loop_
_atom_site_aniso_label
_atom_site_aniso_U_11
_atom_site_aniso_U_22
_atom_site_aniso_U_33
_atom_site_aniso_U_12
_atom_site_aniso_U_13
_atom_site_aniso_U_23
Sr1 0.01160(14) 0.00962(13) 0.00873(13) -0.00008(9) 0.00397(9) 0.00059(8)
O2 0.0186(9) 0.0176(9) 0.0174(9) 0.0040(7) 0.0092(8) 0.0059(7)
O1 0.0160(10) 0.0227(9) 0.0225(10) 0.0060(8) 0.0116(8) 0.0091(8)
C1 0.0107(13) 0.0200(13) 0.0148(13) -0.0022(10) 0.0043(10) -0.0025(11)
C3 0.0199(14) 0.0126(12) 0.0117(12) -0.0036(11) 0.0040(10) -0.0009(10)
C2 0.0185(14) 0.0202(13) 0.0164(13) -0.0023(11) 0.0086(11) 0.0043(11)
C8 0.0225(14) 0.0160(13) 0.0153(13) 0.0027(11) 0.0071(11) 0.0054(11)
C4 0.0128(13) 0.0337(15) 0.0201(14) 0.0033(12) 0.0083(11) 0.0032(12)
C11 0.0312(16) 0.0265(15) 0.0196(14) 0.0032(13) 0.0009(12) 0.0049(12)
C9 0.047(2) 0.0184(14) 0.0244(15) 0.0086(14) 0.0112(14) 0.0065(12)
C10 0.0315(17) 0.0321(16) 0.0325(17) -0.0003(14) 0.0121(13) 0.0184(14)
C5 0.0185(15) 0.0465(19) 0.0276(16) 0.0068(14) -0.0007(12) -0.0052(14)
C6 0.0294(19) 0.060(2) 0.061(2) 0.0193(18) -0.0034(17) -0.035(2)
C7 0.030(2) 0.102(3) 0.083(3) 0.030(2) 0.039(2) 0.058(3)
O3 0.0200(10) 0.0106(8) 0.0110(9) -0.0009(7) 0.0040(7) -0.0018(7)
N5 0.0271(13) 0.0123(10) 0.0143(11) 0.0026(9) 0.0045(9) 0.0013(9)
C14 0.0294(15) 0.0165(13) 0.0157(13) 0.0037(12) 0.0079(11) -0.0041(11)
C15 0.0256(15) 0.0086(11) 0.0109(12) -0.0018(11) 0.0040(10) -0.0020(10)
C13 0.047(2) 0.0180(14) 0.0238(15) 0.0116(13) 0.0049(14) 0.0042(12)
C12 0.0318(17) 0.0306(16) 0.0254(16) -0.0106(14) 0.0076(13) 0.0046(13)
N6 0.0191(12) 0.0140(10) 0.0127(11) -0.0025(9) 0.0009(9) -0.0001(9)
C17 0.0285(15) 0.0123(12) 0.0127(12) -0.0005(11) 0.0038(11) -0.0028(10)
C18 0.0196(15) 0.0250(14) 0.0228(15) -0.0072(12) -0.0031(12) 0.0008(12)
C19 0.0339(17) 0.0210(14) 0.0123(13) -0.0028(13) 0.0042(12) 0.0001(11)
C20 0.0182(15) 0.0315(16) 0.0279(16) 0.0012(13) -0.0035(12) 0.0061(13)
N7 0.0152(12) 0.0234(12) 0.0241(12) 0.0042(9) 0.0072(10) 0.0058(10)
C22 0.0298(18) 0.0313(17) 0.0424(19) 0.0112(14) 0.0112(14) 0.0073(15)
C21 0.0248(17) 0.0412(19) 0.0435(19) 0.0053(14) 0.0186(14) 0.0129(16)

loop_
_geom_bond_atom_site_label_1
_geom_bond_atom_site_label_2
_geom_bond_distance
_geom_bond_site_symmetry_2
_geom_bond_publ_flag
Sr1 Sr1 3.8884(4) 3_657 ?
Sr1 O2 2.4964(16) . ?
Sr1 O1 2.4306(17) . ?
Sr1 O3 2.4298(15) 3_657 ?
Sr1 O3 2.4188(16) . ?
Sr1 N5 2.844(2) . ?
Sr1 C15 3.419(2) 3_657 ?
Sr1 C12 3.354(3) . ?
Sr1 N6 2.790(2) 3_657 ?
Sr1 N7 2.730(2) 3_657 ?
O2 C3 1.259(3) . ?
O1 C1 1.258(3) . ?
C1 C2 1.400(4) . ?
C1 C4 1.541(4) . ?
C3 C2 1.399(4) . ?
C3 C8 1.546(3) . ?
C2 H2 0.9500 . ?
C8 C11 1.529(4) . ?
C8 C9 1.529(4) . ?
C8 C10 1.523(4) . ?
C4 C5 1.512(4) . ?
C4 C6 1.520(4) . ?
C4 C7 1.519(4) . ?
C11 H11a 0.9800 . ?
C11 H11b 0.9800 . ?
C11 H11c 0.9800 . ?
C9 H9a 0.9800 . ?
C9 H9b 0.9800 . ?
C9 H9c 0.9800 . ?
C10 H10a 0.9800 . ?
C10 H10b 0.9800 . ?
C10 H10c 0.9800 . ?
C5 H5a 0.9800 . ?
C5 H5b 0.9800 . ?
C5 H5c 0.9800 . ?
C6 H6a 0.9800 . ?
C6 H6b 0.9800 . ?
C6 H6c 0.9800 . ?
C7 H7a 0.9800 . ?
C7 H7b 0.9800 . ?
C7 H7c 0.9800 . ?
O3 C15 1.375(3) . ?
N5 C14 1.471(3) . ?
N5 C13 1.455(3) . ?
N5 C12 1.459(4) . ?
C14 C15 1.526(4) . ?
C14 H14a 0.9900 . ?
C14 H14b 0.9900 . ?
C15 C17 1.536(3) . ?
C13 H13a 0.9800 . ?
C13 H13b 0.9800 . ?
C13 H13c 0.9800 . ?
C12 H12a 0.9900 . ?
C12 H12b 0.9900 . ?
N6 C17 1.467(3) . ?
N6 C18 1.467(3) . ?
N6 C19 1.461(3) . ?
C17 H17a 0.9900 . ?
C17 H17b 0.9900 . ?
C18 C20 1.517(4) . ?
C18 H18a 0.9900 . ?
C18 H18b 0.9900 . ?
C19 H19a 0.9800 . ?
C19 H19b 0.9800 . ?
C19 H19c 0.9800 . ?
C20 N7 1.462(4) . ?
C20 H20a 0.9900 . ?
C20 H20b 0.9900 . ?
N7 C22 1.458(3) . ?
N7 C21 1.466(4) . ?
C22 H22a 0.9800 . ?
C22 H22b 0.9800 . ?
C22 H22c 0.9800 . ?
C21 H21a 0.9800 . ?
C21 H21b 0.9800 . ?
C21 H21c 0.9800 . ?

loop_
_geom_angle_atom_site_label_1
_geom_angle_atom_site_label_2
_geom_angle_atom_site_label_3
_geom_angle
_geom_angle_site_symmetry_1
_geom_angle_site_symmetry_3
_geom_angle_publ_flag
O1 Sr1 O2 70.53(6) . . ?
O3 Sr1 O2 147.58(6) 3_657 . ?
O3 Sr1 O2 138.43(5) . . ?
O3 Sr1 O1 103.33(6) . . ?
O3 Sr1 O1 100.06(6) 3_657 . ?
N5 Sr1 O2 77.13(6) . . ?
N5 Sr1 O1 102.76(6) . . ?
N5 Sr1 O3 63.94(5) . . ?
N5 Sr1 O3 135.01(6) . 3_657 ?
C15 Sr1 O2 128.51(6) 3_657 . ?
C15 Sr1 O1 93.42(6) 3_657 . ?
C15 Sr1 O3 19.08(5) 3_657 3_657 ?
C15 Sr1 O3 92.26(5) 3_657 . ?
C15 Sr1 N5 153.59(6) 3_657 . ?
C12 Sr1 O2 70.03(6) . . ?
C12 Sr1 O1 77.26(7) . . ?
C12 Sr1 O3 68.56(6) . . ?
C12 Sr1 O3 139.86(6) . 3_657 ?
C12 Sr1 N5 25.57(7) . . ?
C12 Sr1 C15 155.54(7) . 3_657 ?
N6 Sr1 O2 83.05(6) 3_657 . ?
N6 Sr1 O1 83.73(6) 3_657 . ?
N6 Sr1 O3 64.86(6) 3_657 3_657 ?
N6 Sr1 O3 138.21(6) 3_657 . ?
N6 Sr1 N5 155.48(6) 3_657 . ?
N6 Sr1 C15 45.97(6) 3_657 3_657 ?
N6 Sr1 C12 150.94(6) 3_657 . ?
N7 Sr1 O2 83.46(6) 3_657 . ?
N7 Sr1 O1 142.42(6) 3_657 . ?
N7 Sr1 O3 114.05(6) 3_657 . ?
N7 Sr1 O3 87.42(6) 3_657 3_657 ?
N7 Sr1 N5 97.07(6) 3_657 . ?
N7 Sr1 C15 81.77(6) 3_657 3_657 ?
N7 Sr1 C12 119.30(7) 3_657 . ?
N7 Sr1 N6 66.15(6) 3_657 3_657 ?
C3 O2 Sr1 135.55(16) . . ?
C1 O1 Sr1 137.71(16) . . ?
C2 C1 O1 124.8(2) . . ?
C4 C1 O1 114.5(2) . . ?
C4 C1 C2 120.6(2) . . ?
C2 C3 O2 124.7(2) . . ?
C8 C3 O2 115.3(2) . . ?
C8 C3 C2 119.9(2) . . ?
C3 C2 C1 126.3(2) . . ?
H2 C2 C1 116.85(14) . . ?
H2 C2 C3 116.85(14) . . ?
C11 C8 C3 106.8(2) . . ?
C9 C8 C3 108.7(2) . . ?
C9 C8 C11 108.9(2) . . ?
C10 C8 C3 114.1(2) . . ?
C10 C8 C11 109.2(2) . . ?
C10 C8 C9 109.0(2) . . ?
C5 C4 C1 108.5(2) . . ?
C6 C4 C1 107.1(2) . . ?
C6 C4 C5 108.9(3) . . ?
C7 C4 C1 114.0(2) . . ?
C7 C4 C5 109.5(3) . . ?
C7 C4 C6 108.7(3) . . ?
H11a C11 C8 109.5 . . ?
H11b C11 C8 109.5 . . ?
H11b C11 H11a 109.5 . . ?
H11c C11 C8 109.5 . . ?
H11c C11 H11a 109.5 . . ?
H11c C11 H11b 109.5 . . ?
H9a C9 C8 109.5 . . ?
H9b C9 C8 109.5 . . ?
H9b C9 H9a 109.5 . . ?
H9c C9 C8 109.5 . . ?
H9c C9 H9a 109.5 . . ?
H9c C9 H9b 109.5 . . ?
H10a C10 C8 109.5 . . ?
H10b C10 C8 109.5 . . ?
H10b C10 H10a 109.5 . . ?
H10c C10 C8 109.5 . . ?
H10c C10 H10a 109.5 . . ?
H10c C10 H10b 109.5 . . ?
H5a C5 C4 109.5 . . ?
H5b C5 C4 109.5 . . ?
H5b C5 H5a 109.5 . . ?
H5c C5 C4 109.5 . . ?
H5c C5 H5a 109.5 . . ?
H5c C5 H5b 109.5 . . ?
H6a C6 C4 109.5 . . ?
H6b C6 C4 109.5 . . ?
H6b C6 H6a 109.5 . . ?
H6c C6 C4 109.5 . . ?
H6c C6 H6a 109.5 . . ?
H6c C6 H6b 109.5 . . ?
H7a C7 C4 109.5 . . ?
H7b C7 C4 109.5 . . ?
H7b C7 H7a 109.5 . . ?
H7c C7 C4 109.5 . . ?
H7c C7 H7a 109.5 . . ?
H7c C7 H7b 109.5 . . ?
C15 O3 Sr1 125.64(14) . 3_657 ?
C15 O3 Sr1 127.17(13) . . ?
C14 N5 Sr1 105.59(14) . . ?
C13 N5 Sr1 123.15(16) . . ?
C13 N5 C14 109.2(2) . . ?
C12 N5 Sr1 97.13(15) . . ?
C12 N5 C14 112.1(2) . . ?
C12 N5 C13 109.1(2) . . ?
C15 C14 N5 111.9(2) . . ?
H14a C14 N5 109.24(13) . . ?
H14a C14 C15 109.24(14) . . ?
H14b C14 N5 109.24(14) . . ?
H14b C14 C15 109.24(14) . . ?
H14b C14 H14a 107.9 . . ?
O3 C15 Sr1 35.28(10) . 3_657 ?
C14 C15 Sr1 133.87(17) . 3_657 ?
C14 C15 O3 110.8(2) . . ?
C17 C15 Sr1 77.16(13) . 3_657 ?
C17 C15 O3 110.99(19) . . ?
C17 C15 C14 108.7(2) . . ?
H13a C13 N5 109.5 . . ?
H13b C13 N5 109.5 . . ?
H13b C13 H13a 109.5 . . ?
H13c C13 N5 109.5 . . ?
H13c C13 H13a 109.5 . . ?
H13c C13 H13b 109.5 . . ?
N5 C12 Sr1 57.30(12) . . ?
H12a C12 Sr1 118.04(5) . . ?
H12a C12 N5 118.04(14) . . ?
H12b C12 Sr1 118.04(5) . . ?
H12b C12 N5 118.04(14) . . ?
H12b C12 H12a 115.2 . . ?
C17 N6 Sr1 102.55(14) . 3_657 ?
C18 N6 Sr1 110.88(15) . 3_657 ?
C18 N6 C17 112.7(2) . . ?
C19 N6 Sr1 110.11(15) . 3_657 ?
C19 N6 C17 110.2(2) . . ?
C19 N6 C18 110.2(2) . . ?
N6 C17 C15 112.2(2) . . ?
H17a C17 C15 109.18(13) . . ?
H17a C17 N6 109.18(13) . . ?
H17b C17 C15 109.18(14) . . ?
H17b C17 N6 109.18(13) . . ?
H17b C17 H17a 107.9 . . ?
C20 C18 N6 112.4(2) . . ?
H18a C18 N6 109.12(14) . . ?
H18a C18 C20 109.12(16) . . ?
H18b C18 N6 109.12(14) . . ?
H18b C18 C20 109.12(15) . . ?
H18b C18 H18a 107.9 . . ?
H19a C19 N6 109.5 . . ?
H19b C19 N6 109.5 . . ?
H19b C19 H19a 109.5 . . ?
H19c C19 N6 109.5 . . ?
H19c C19 H19a 109.5 . . ?
H19c C19 H19b 109.5 . . ?
N7 C20 C18 113.8(2) . . ?
H20a C20 C18 108.81(14) . . ?
H20a C20 N7 108.81(14) . . ?
H20b C20 C18 108.81(16) . . ?
H20b C20 N7 108.81(14) . . ?
H20b C20 H20a 107.7 . . ?
C20 N7 Sr1 108.98(16) . 3_657 ?
C22 N7 Sr1 111.01(17) . 3_657 ?
C22 N7 C20 109.1(2) . . ?
C21 N7 Sr1 106.14(16) . 3_657 ?
C21 N7 C20 112.5(2) . . ?
C21 N7 C22 109.1(2) . . ?
H22a C22 N7 109.5 . . ?
H22b C22 N7 109.5 . . ?
H22b C22 H22a 109.5 . . ?
H22c C22 N7 109.5 . . ?
H22c C22 H22a 109.5 . . ?
H22c C22 H22b 109.5 . . ?
H21a C21 N7 109.5 . . ?
H21b C21 N7 109.5 . . ?
H21b C21 H21a 109.5 . . ?
H21c C21 N7 109.5 . . ?
H21c C21 H21a 109.5 . . ?
H21c C21 H21b 109.5 . . ?

loop_
_diffrn_refln_index_h
_diffrn_refln_index_k
_diffrn_refln_index_l
_diffrn_refln_intensity_net
_diffrn_refln_intensity_u
-1 0 0 -0.41 0.01
-1 0 0 -0.4 0.01
1 0 0 -0.4 0.01
1 0 0 -0.4 0.01
-2 0 0 282.06 11.1
-2 0 0 279.79 11.12
2 0 0 246.54 11.11
-3 0 0 -0.08 0.14
-3 0 0 -0.11 0.12
-3 0 0 -0.06 0.14
3 0 0 0.3 0.13
3 0 0 -0.08 0.15
3 0 0 0.04 0.14
3 0 0 -0.05 0.15
3 0 0 0.15 0.13
-4 0 0 240.79 9.88
-4 0 0 257.33 9.89
-4 0 0 232.87 9.88
4 0 0 239.39 9.88
4 0 0 226.32 9.88
4 0 0 240.6 9.9
4 0 0 233.48 9.89
4 0 0 246.61 9.89
4 0 0 243.11 9.89
-5 0 0 0.16 0.2
-5 0 0 0.06 0.24
-5 0 0 -0.06 0.23
5 0 0 0.01 0.25
5 0 0 0.06 0.27
5 0 0 0.18 0.24
5 0 0 -0.13 0.26
5 0 0 0.14 0.22
5 0 0 0.07 0.06
5 0 0 0.36 0.24
-6 0 0 14.92 0.75
-6 0 0 15.43 0.8
6 0 0 14.15 0.62
6 0 0 13.99 0.84
6 0 0 12.87 0.81
6 0 0 14.21 0.83
6 0 0 15.57 0.78
6 0 0 15.62 0.82
6 0 0 13.93 0.81
-7 0 0 0.13 0.28
-7 0 0 0.28 0.34
7 0 0 0.27 0.4
7 0 0 0.07 0.1
7 0 0 0.12 0.36
7 0 0 0.27 0.31
7 0 0 0.11 0.39
7 0 0 -0.26 0.35
-8 0 0 62.35 2.55
-8 0 0 59.38 2.57
8 0 0 54.4 2.61
8 0 0 61.89 2.57
8 0 0 58.48 2.44
8 0 0 53.46 2.61
8 0 0 59.84 2.62
8 0 0 60.84 2.65
-9 0 0 0.08 0.35
9 0 0 -0.22 0.52
9 0 0 0.3 0.51
9 0 0 -0.11 0.15
9 0 0 0.31 0.42
9 0 0 0.14 0.54
10 0 0 0.59 0.61
10 0 0 0.24 0.6
10 0 0 -0.07 0.18
11 0 0 0.03 0.21
11 0 0 0.87 0.7
11 0 0 -0.43 0.7
12 0 0 1.7 0.27
12 0 0 0.4 0.82
13 0 0 0.26 0.29
13 0 0 0.49 0.29
13 0 0 -0.7 0.92
14 0 0 -0.35 1.05
14 0 0 0.64 0.34
14 0 0 0.73 0.35
14 0 1 0.03 0.37
14 0 1 -1.5 1.09
13 0 1 41.27 1.75
13 0 1 37.43 2.43
12 0 1 -0.42 0.87
12 0 1 -0.04 0.28
11 0 1 23.2 1.48
11 0 1 23.01 1.7
11 0 1 24.83 1.08
11 0 1 23.45 1.08
10 0 1 0.21 0.59
10 0 1 -0.07 0.2
10 0 1 0.22 0.21
10 0 1 -0.49 0.66
9 0 1 15.87 0.72
9 0 1 15.04 0.72
9 0 1 15.64 1.12
9 0 1 14.41 1.19
9 0 1 17.63 1.03
-9 0 -1 16.14 1.05
-9 0 -1 15.28 0.98
8 0 1 -0.15 0.14
8 0 1 0.06 0.47
8 0 1 0.04 0.45
8 0 1 -0.01 0.39
8 0 1 -0.1 0.48
-8 0 -1 0.09 0.37
-8 0 -1 0.23 0.34
7 0 1 11.8 0.93
7 0 1 13.31 0.81
7 0 1 13.05 0.6
7 0 1 13.07 0.91
7 0 1 11.92 0.83
-7 0 -1 14.91 0.78
-7 0 -1 14.14 0.82
6 0 1 0.17 0.32
6 0 1 0.03 0.1
6 0 1 0.29 0.28
6 0 1 0.55 0.32
6 0 1 0.44 0.34
6 0 1 0.25 0.37
-6 0 -1 0.16 0.25
-6 0 -1 0.04 0.29
5 0 1 117.46 4.92
5 0 1 120.27 4.86
5 0 1 119.19 4.92
5 0 1 123.04 4.95
5 0 1 116.29 4.94
5 0 1 113.04 4.92
-5 0 -1 121.3 4.92
-5 0 -1 115.11 4.91
4 0 1 0.75 0.23
4 0 1 0.4 0.21
4 0 1 0.23 0.21
4 0 1 0.3 0.08
4 0 1 0.19 0.25
4 0 1 -0.05 0.19
-4 0 -1 0 0.21
-4 0 -1 0 0.18
-4 0 -1 -0.07 0.11
3 0 1 69.62 2.77
3 0 1 67.44 2.75
3 0 1 65.15 2.75
3 0 1 66.05 2.71
3 0 1 65.37 2.71
3 0 1 63.27 2.74
3 0 1 65.76 2.77
-3 0 -1 65.61 2.75
-3 0 -1 69 2.75
-3 0 -1 61.99 2.71
-3 0 -1 65.28 2.71
2 0 1 0.02 0.1
2 0 1 0.18 0.12
2 0 1 0.13 0.05
2 0 1 0.2 0.14
2 0 1 0.09 0.1
-2 0 -1 -0.02 0.04
-2 0 -1 0.39 0.12
-2 0 -1 0.24 0.11
-2 0 -1 -0.11 0.1
-1 0 -1 23.74 0.94
-1 0 -1 22.47 0.94
-1 0 -1 20.42 0.94
0 0 -1 -0.12 0.02
0 0 -1 -0.11 0.03
-2 0 1 0.22 0.06
-2 0 1 0.13 0.08
2 0 -1 0.16 0.06
2 0 -1 0.13 0.07
2 0 -1 0.14 0.05
2 0 -1 -0.08 0.09
2 0 -1 0.18 0.11
-3 0 1 254.13 10.05
-3 0 1 250.71 10.06
3 0 -1 237.97 10.05
3 0 -1 232.12 10.06
3 0 -1 245.54 10.04
3 0 -1 240.59 10.06
3 0 -1 250.48 10.05
-4 0 1 0.62 0.19
-4 0 1 0.35 0.15
-4 0 1 0.04 0.2
4 0 -1 0.15 0.17
4 0 -1 0.1 0.21
4 0 -1 0.59 0.14
4 0 -1 0.37 0.22
4 0 -1 0.26 0.15
-5 0 1 1000 38.93
-5 0 1 959.32 38.9
-5 0 1 949.72 38.87
5 0 -1 927.03 38.92
5 0 -1 881.42 38.83
5 0 -1 915.08 38.83
5 0 -1 971.53 38.88
5 0 -1 966.33 38.92
-6 0 1 0 0.22
-6 0 1 0.28 0.29
6 0 -1 -0.16 0.27
6 0 -1 0.31 0.31
6 0 -1 0.32 0.35
6 0 -1 0.14 0.23
6 0 -1 0.04 0.3
6 0 -1 0.27 0.26
-7 0 1 114.87 4.68
7 0 -1 118.38 4.91
7 0 -1 104.58 4.72
7 0 -1 114.97 4.71
7 0 -1 105.17 4.72
7 0 -1 116.65 4.69
7 0 -1 111.31 4.71
-8 0 1 0.32 0.3
8 0 -1 -0.14 0.46
8 0 -1 0.31 0.39
8 0 -1 0.05 0.44
8 0 -1 -0.07 0.34
8 0 -1 -0.73 0.39
-9 0 1 47.01 1.95
9 0 -1 41.84 1.81
9 0 -1 39.17 2.07
9 0 -1 44.56 2.05
9 0 -1 47.9 1.98
9 0 -1 41.75 2.06
10 0 -1 -0.24 0.54
10 0 -1 -0.1 0.15
10 0 -1 -0.17 0.62
11 0 -1 20.44 1.37
11 0 -1 17.91 0.83
11 0 -1 17.89 1.4
12 0 -1 -0.21 0.23
12 0 -1 -0.86 0.78
13 0 -1 20.31 0.98
13 0 -1 21.46 1.77
14 0 -1 0.2 0.31
14 0 -1 -1 1
15 0 -1 4.17 0.42
15 0 -1 4.32 0.42
15 0 -1 1.59 1.17
14 0 2 15.08 1.57
14 0 2 17.47 0.98
13 0 2 -0.81 1.03
13 0 2 -0.05 0.34
12 0 2 14.95 0.83
12 0 2 14.35 1.68
11 0 2 -1.52 0.8
11 0 2 -0.12 0.27
11 0 2 0.38 0.68
10 0 2 17.31 0.84
10 0 2 16.63 1.26
10 0 2 17.2 1.44
-10 0 -2 18.16 1.15
9 0 2 0.47 0.5
9 0 2 0.15 0.21
9 0 2 -0.58 0.51
9 0 2 -0.42 0.62
-9 0 -2 -0.05 0.43
8 0 2 127.92 5.64
8 0 2 124.71 5.59
8 0 2 137.67 5.61
8 0 2 138.74 5.69
8 0 2 135.66 5.49
-8 0 -2 132.25 5.59
-8 0 -2 135.38 5.58
7 0 2 -0.12 0.15
7 0 2 0.03 0.39
7 0 2 -0.47 0.46
7 0 2 -0.18 0.46
7 0 2 0.26 0.36
-7 0 -2 -0.3 0.31
-7 0 -2 0.56 0.36
-7 0 -2 0 0.15
6 0 2 60.5 2.65
6 0 2 63.08 2.56
6 0 2 60.59 2.66
6 0 2 60.45 2.64
6 0 2 65.28 2.73
6 0 2 60.96 2.69
-6 0 -2 62.59 2.63
-6 0 -2 60.37 2.64
5 0 2 0.02 0.26
5 0 2 -0.05 0.32
5 0 2 0.23 0.26
5 0 2 -0.09 0.11
5 0 2 0.45 0.27
5 0 2 0.15 0.33
-5 0 -2 0.01 0.24
-5 0 -2 -0.03 0.28
-5 0 -2 -0.09 0.26
4 0 2 160.4 6.89
4 0 2 162.89 6.88
4 0 2 174.27 6.93
4 0 2 164.73 6.9
4 0 2 170.57 6.89
4 0 2 167.9 6.84
-4 0 -2 164.3 6.89
-4 0 -2 173.16 6.88
-4 0 -2 165.07 6.84
-4 0 -2 162.84 6.91
3 0 2 0.16 0.23
3 0 2 -0.12 0.21
3 0 2 0.19 0.17
3 0 2 0.07 0.08
3 0 2 0.25 0.18
-3 0 -2 -0.01 0.2
-3 0 -2 0.14 0.17
-3 0 -2 0.17 0.07
-3 0 -2 -0.06 0.15
2 0 2 179.1 7.15
2 0 2 171.2 7.13
2 0 2 179.53 7.12
2 0 2 166.69 7.1
2 0 2 164.87 7.12
-2 0 -2 173.81 7.1
-2 0 -2 181.15 7.11
-2 0 -2 182.39 7.13
-2 0 -2 164.29 7.14
-2 0 -2 165.49 7.12
1 0 2 0.26 0.06
1 0 2 0.07 0.1
1 0 2 -0.06 0.09
1 0 2 0.11 0.1
-1 0 -2 0.46 0.12
-1 0 -2 0.28 0.1
-1 0 -2 0.37 0.09
-1 0 -2 0.24 0.13
-1 0 -2 0.26 0.07
0 0 -2 128.09 5.43
0 0 -2 137.5 5.44
0 0 -2 134.89 5.45
0 0 -2 138.26 5.44
0 0 -2 122.64 5.43
-1 0 2 -0.04 0.04
1 0 -2 0.12 0.08
1 0 -2 0.09 0.06
1 0 -2 0.06 0.05
1 0 -2 0.02 0.06
1 0 -2 0.08 0.08
-2 0 2 309.43 12.47
-2 0 2 266.26 12.45
2 0 -2 305.38 12.46
2 0 -2 304.42 12.45
2 0 -2 331.33 12.47
-3 0 2 0.07 0.09
-3 0 2 0.09 0.16
3 0 -2 0.1 0.07
3 0 -2 0.07 0.18
3 0 -2 0.04 0.09
3 0 -2 -0.14 0.15
3 0 -2 -0.02 0.1
-4 0 2 67.42 2.66
-4 0 2 67.07 2.69
4 0 -2 64.64 2.65
4 0 -2 63.91 2.66
4 0 -2 64.53 2.65
4 0 -2 60.21 2.69
4 0 -2 60.1 2.69
-5 0 2 0.37 0.17
-5 0 2 0.19 0.25
5 0 -2 0.74 0.17
5 0 -2 0.06 0.2
5 0 -2 0.11 0.29
5 0 -2 -0.29 0.25
5 0 -2 0.23 0.17
-6 0 2 99.4 3.95
-6 0 2 97.69 3.98
6 0 -2 85.96 4
6 0 -2 98.18 3.97
6 0 -2 99.62 3.95
6 0 -2 93.98 3.95
6 0 -2 89.66 3.99
-7 0 2 -0.06 0.24
7 0 -2 -0.1 0.31
7 0 -2 -0.08 0.34
7 0 -2 0 0.25
7 0 -2 -0.03 0.28
7 0 -2 -0.08 0.42
-8 0 2 106.31 4.26
8 0 -2 97.52 4.33
8 0 -2 109.32 4.27
8 0 -2 92.27 4.31
8 0 -2 105.38 4.31
8 0 -2 100.19 4.29
-9 0 2 -0.52 0.31
9 0 -2 -0.59 0.48
9 0 -2 0.28 0.37
9 0 -2 0.26 0.45
9 0 -2 0 0.57
10 0 -2 81 3.52
10 0 -2 79.71 3.65
10 0 -2 81.06 3.57
11 0 -2 0.27 0.62
11 0 -2 0.47 0.73
12 0 -2 82.91 3.76
13 0 -2 0.08 0.85
14 0 -2 23.03 1.98
15 0 -2 -0.7 1.07
13 0 3 13.05 1.41
13 0 3 13.86 0.86
12 0 3 -0.13 0.34
12 0 3 -1.09 0.97
11 0 3 27.29 1.65
11 0 3 26.91 1.23
11 0 3 25.55 1.95
10 0 3 0.02 0.26
10 0 3 0.13 0.61
10 0 3 -0.47 0.77
-10 0 -3 -0.16 0.48
9 0 3 21.02 1.31
9 0 3 21.48 1.56
9 0 3 22.81 1.01
-9 0 -3 22.34 1.2
8 0 3 -0.21 0.45
8 0 3 -1.01 0.61
8 0 3 0.21 0.2
8 0 3 0 0.45
8 0 3 -0.49 0.6
-8 0 -3 -0.32 0.41
-8 0 -3 0.25 0.41
7 0 3 125.17 5.25
7 0 3 118.42 5.13
7 0 3 121.4 5.2
7 0 3 122.24 5.16
7 0 3 123.76 5.05
-7 0 -3 121.89 5.12
-7 0 -3 124.44 5.15
6 0 3 -0.04 0.34
6 0 3 0.1 0.34
6 0 3 -0.18 0.45
6 0 3 -0.14 0.16
6 0 3 0.29 0.44
6 0 3 0.15 0.34
-6 0 -3 0.12 0.32
-6 0 -3 0.12 0.36
-6 0 -3 0.23 0.33
-6 0 -3 0.13 0.09
5 0 3 75.74 3.19
5 0 3 77.92 3.12
5 0 3 75.01 3.23
5 0 3 74.27 3.18
5 0 3 75.22 3.2
5 0 3 78.94 3.28
-5 0 -3 77.21 3.18
-5 0 -3 75.38 3.11
-5 0 -3 71.74 3.23
-5 0 -3 72.93 3.2
4 0 3 -0.08 0.12
4 0 3 0.2 0.31
4 0 3 0.22 0.25
4 0 3 0.17 0.22
4 0 3 0 0.34
4 0 3 -0.02 0.24
-4 0 -3 0.21 0.22
-4 0 -3 0.08 0.24
-4 0 -3 0.12 0.3
-4 0 -3 0.13 0.1
3 0 3 63.54 2.65
3 0 3 65.34 2.73
3 0 3 62.38 2.68
3 0 3 64.04 2.69
3 0 3 63.93 2.62
-3 0 -3 65.04 2.62
-3 0 -3 60.32 2.71
-3 0 -3 60.89 2.67
-3 0 -3 65.41 2.65
2 0 3 0.27 0.09
2 0 3 -0.01 0.18
2 0 3 0.27 0.15
2 0 3 0.2 0.23
2 0 3 0.11 0.18
-2 0 -3 -0.02 0.22
-2 0 -3 0.21 0.17
-2 0 -3 -0.02 0.13
-2 0 -3 0.06 0.09
-2 0 -3 -0.22 0.18
1 0 3 36.55 1.49
1 0 3 35.42 1.42
1 0 3 31.34 1.46
1 0 3 34.96 1.46
1 0 3 34.71 1.44
-1 0 -3 35.16 1.43
-1 0 -3 35.3 1.46
-1 0 -3 34.42 1.43
-1 0 -3 32.03 1.49
-1 0 -3 33.78 1.46
0 0 3 0.01 0.07
0 0 3 0.15 0.04
0 0 3 -0.03 0.1
0 0 3 0.41 0.09
0 0 3 -0.07 0.04
0 0 3 0.12 0.1
0 0 -3 0.1 0.08
0 0 -3 0.08 0.1
0 0 -3 0.13 0.11
0 0 -3 0.01 0.16
0 0 -3 -0.03 0.06
-1 0 3 1.14 0.12
-1 0 3 0.99 0.13
1 0 -3 1.2 0.18
1 0 -3 1.45 0.16
1 0 -3 1.49 0.14
1 0 -3 1.2 0.16
1 0 -3 1.18 0.13
-2 0 3 0.13 0.08
-2 0 3 0.18 0.09
-2 0 3 0.22 0.14
2 0 -3 0.07 0.08
2 0 -3 0.02 0.1
2 0 -3 0.15 0.11
2 0 -3 0.05 0.16
-3 0 3 1.84 0.21
-3 0 3 1.58 0.16
3 0 -3 1.55 0.24
3 0 -3 1.6 0.17
3 0 -3 1.83 0.17
3 0 -3 1.86 0.2
-4 0 3 0.17 0.22
-4 0 3 0.11 0.11
4 0 -3 0.18 0.15
4 0 -3 0.08 0.12
4 0 -3 0.3 0.26
4 0 -3 0.09 0.11
4 0 -3 -0.05 0.2
-5 0 3 16.41 0.71
-5 0 3 16.42 0.81
5 0 -3 14.64 0.71
5 0 -3 14.97 0.71
5 0 -3 17.67 0.75
5 0 -3 12.69 0.8
5 0 -3 15.64 0.84
5 0 -3 15.25 0.71
-6 0 3 0.39 0.31
-6 0 3 -0.23 0.19
6 0 -3 0.04 0.25
6 0 -3 -0.2 0.32
6 0 -3 0.05 0.2
6 0 -3 -0.05 0.37
6 0 -3 0.27 0.19
-7 0 3 66.95 2.68
7 0 -3 62.69 2.68
7 0 -3 60.61 2.69
7 0 -3 57.69 2.77
7 0 -3 70 2.73
-8 0 3 0.19 0.27
8 0 -3 0.06 0.36
8 0 -3 0.87 0.49
8 0 -3 0.35 0.27
8 0 -3 0.33 0.39
8 0 -3 0.16 0.32
-9 0 3 6.87 0.57
9 0 -3 6.63 0.61
9 0 -3 7.89 0.78
9 0 -3 4.92 0.69
9 0 -3 7.12 0.6
9 0 -3 7.18 0.74
10 0 -3 0.1 0.49
10 0 -3 0.49 0.54
10 0 -3 -0.39 0.64
11 0 -3 8.69 1.06
11 0 -3 8.19 0.91
12 0 -3 -0.46 0.69
13 0 -3 1.21 0.83
14 0 -3 -0.46 0.92
15 0 -3 22.61 2.11
13 0 4 -1.24 1.11
13 0 4 -0.13 0.4
12 0 4 -1.65 0.99
12 0 4 -0.18 0.36
11 0 4 0.16 0.32
11 0 4 0.58 0.74
11 0 4 -0.87 0.9
10 0 4 -0.73 0.8
10 0 4 0.71 0.62
10 0 4 0.2 0.29
-10 0 -4 0.53 0.48
9 0 4 0.76 0.56
9 0 4 -0.87 0.73
9 0 4 -0.25 0.26
-9 0 -4 0.27 0.49
8 0 4 12.05 0.98
8 0 4 11.59 1.25
8 0 4 11.37 0.64
8 0 4 10.91 0.93
-8 0 -4 11.61 0.87
-8 0 -4 13.09 0.92
7 0 4 -0.18 0.58
7 0 4 0.08 0.41
7 0 4 0.02 0.43
7 0 4 -0.13 0.21
7 0 4 0.67 0.52
-7 0 -4 -0.03 0.39
-7 0 -4 0.21 0.35
-7 0 -4 -0.18 0.14
6 0 4 65.8 2.86
6 0 4 67.23 2.95
6 0 4 68.47 3.02
6 0 4 65.95 2.86
6 0 4 68.35 2.9
6 0 4 70.48 2.79
-6 0 -4 65.27 2.89
-6 0 -4 67.73 2.86
-6 0 -4 65.99 2.76
-6 0 -4 63.82 2.93
5 0 4 -0.38 0.44
5 0 4 -0.02 0.32
5 0 4 0.12 0.39
5 0 4 -0.27 0.17
5 0 4 0.12 0.29
5 0 4 -0.04 0.29
-5 0 -4 0.01 0.28
-5 0 -4 0.21 0.13
-5 0 -4 0.24 0.38
-5 0 -4 0.16 0.31
4 0 4 89.3 3.77
4 0 4 92.11 3.73
4 0 4 94.33 3.88
4 0 4 89.4 3.82
4 0 4 91.45 3.81
-4 0 -4 85.82 3.8
-4 0 -4 92.86 3.77
-4 0 -4 87.28 3.84
-4 0 -4 90.74 3.73
3 0 4 -0.19 0.28
3 0 4 0.08 0.35
3 0 4 -0.04 0.21
3 0 4 0.28 0.13
3 0 4 -0.08 0.25
-3 0 -4 0.25 0.26
-3 0 -4 0.03 0.24
-3 0 -4 -0.03 0.2
-3 0 -4 0 0.12
-3 0 -4 -0.25 0.31
2 0 4 284.66 12.05
2 0 4 302.54 12.08
2 0 4 304.58 12.11
2 0 4 272.98 12.07
2 0 4 289.68 12.03
-2 0 -4 300.69 12.05
-2 0 -4 280.31 12.08
-2 0 -4 283.68 12.1
-2 0 -4 299.83 12.03
-2 0 -4 314.57 12.08
1 0 4 0.01 0.09
1 0 4 -0.01 0.13
1 0 4 0.29 0.19
1 0 4 -0.04 0.23
1 0 4 0.3 0.19
-1 0 -4 -0.14 0.1
-1 0 -4 0.11 0.16
-1 0 -4 0.02 0.13
-1 0 -4 -0.02 0.17
-1 0 -4 0.19 0.23
0 0 4 126.93 5.28
0 0 4 130.93 5.27
0 0 -4 124.31 5.29
0 0 -4 130.53 5.28
0 0 -4 134.2 5.27
0 0 -4 127.03 5.26
0 0 -4 122.45 5.32
-1 0 4 0.12 0.1
-1 0 4 -0.17 0.12
-1 0 4 0.2 0.14
1 0 -4 0.11 0.15
1 0 -4 0.26 0.2
1 0 -4 0.29 0.13
1 0 -4 0.02 0.13
1 0 -4 0.25 0.13
-2 0 4 74.46 3.02
-2 0 4 71.96 3.01
-2 0 4 71.06 3.03
2 0 -4 76.38 3.03
2 0 -4 71.66 3.03
2 0 -4 70.64 3.04
2 0 -4 71.67 3.02
2 0 -4 75.18 3.01
-3 0 4 0.16 0.2
-3 0 4 0.04 0.11
-3 0 4 -0.1 0.1
3 0 -4 0.15 0.23
3 0 -4 0.16 0.15
3 0 -4 0.13 0.11
3 0 -4 0 0.14
-4 0 4 51.08 2.18
-4 0 4 52.6 2.14
4 0 -4 46.99 2.2
4 0 -4 51.31 2.14
4 0 -4 51.52 2.15
4 0 -4 57.16 2.16
4 0 -4 48.87 2.14
-5 0 4 0.2 0.14
-5 0 4 0.73 0.28
5 0 -4 0.01 0.15
5 0 -4 0.08 0.35
5 0 -4 0.09 0.15
5 0 -4 0.63 0.21
5 0 -4 -0.12 0.25
-6 0 4 26.65 1.27
-6 0 4 28.09 1.17
6 0 -4 25.14 1.18
6 0 -4 25.46 1.31
6 0 -4 29.87 1.23
6 0 -4 26.62 1.17
-7 0 4 0.22 0.22
7 0 -4 0.19 0.22
7 0 -4 0.29 0.25
7 0 -4 0.26 0.46
7 0 -4 0.06 0.3
-8 0 4 14.35 0.74
8 0 -4 13.66 0.79
8 0 -4 12.3 1
8 0 -4 14.44 0.74
8 0 -4 15.29 0.89
-9 0 4 0.41 0.31
9 0 -4 0.08 0.44
9 0 -4 0.21 0.38
9 0 -4 -0.19 0.44
9 0 -4 0.44 0.59
9 0 -4 0.31 0.3
10 0 -4 3.68 0.54
10 0 -4 4.26 0.59
10 0 -4 4.42 0.76
11 0 -4 -0.11 0.55
11 0 -4 -0.16 0.77
12 0 -4 -0.07 0.68
13 0 -4 -0.04 0.78
14 0 -4 -0.08 0.9
15 0 -4 -0.5 1.03
13 0 5 35.56 2.6
12 0 5 0.12 1.1
12 0 5 0.14 0.4
11 0 5 7.22 1.14
11 0 5 9.59 0.71
10 0 5 -0.7 0.86
10 0 5 0.09 0.65
10 0 5 -0.71 0.32
-10 0 -5 0.27 0.49
9 0 5 -0.46 0.78
9 0 5 0.75 0.56
9 0 5 0.51 0.29
-9 0 -5 0.31 0.47
8 0 5 -0.92 0.73
8 0 5 0.38 0.52
8 0 5 -0.1 0.27
8 0 5 -0.1 0.51
-8 0 -5 -0.63 0.41
-8 0 -5 -0.25 0.43
7 0 5 -0.52 0.63
7 0 5 0.72 0.25
7 0 5 0.79 0.44
7 0 5 0.66 0.47
7 0 5 0.95 0.59
-7 0 -5 0.87 0.16
-7 0 -5 0.26 0.39
-7 0 -5 0.95 0.39
6 0 5 -0.23 0.22
6 0 5 0.1 0.39
6 0 5 -0.29 0.48
6 0 5 -0.66 0.57
6 0 5 0.3 0.37
6 0 5 0.23 0.37
-6 0 -5 -0.12 0.34
-6 0 -5 0 0.38
-6 0 -5 -0.08 0.16
-6 0 -5 0.09 0.47
5 0 5 3.38 0.38
5 0 5 2.72 0.35
5 0 5 1.86 0.57
5 0 5 1.94 0.23
5 0 5 1.89 0.38
5 0 5 2.21 0.47
-5 0 -5 2.54 0.33
-5 0 -5 1.96 0.35
-5 0 -5 2.17 0.47
-5 0 -5 2.48 0.2
4 0 5 0.22 0.37
4 0 5 0.07 0.44
4 0 5 -0.12 0.32
4 0 5 0.09 0.28
4 0 5 0 0.18
-4 0 -5 0.05 0.15
-4 0 -5 -0.12 0.3
-4 0 -5 0.24 0.4
-4 0 -5 0.22 0.26
3 0 5 118.64 4.87
3 0 5 118.93 5
3 0 5 110.78 4.93
3 0 5 115.3 4.89
3 0 5 119 4.94
-3 0 -5 119.76 4.87
-3 0 -5 111.83 4.98
-3 0 -5 115.08 4.93
-3 0 -5 121.18 4.89
-3 0 -5 130.09 4.94
2 0 5 0.14 0.27
2 0 5 0.03 0.27
2 0 5 0.11 0.32
2 0 5 0.04 0.13
2 0 5 0.36 0.19
-2 0 -5 0.07 0.23
-2 0 -5 -0.01 0.24
-2 0 -5 -0.05 0.34
-2 0 -5 0.02 0.14
-2 0 -5 0.54 0.18
1 0 5 95.37 3.87
1 0 5 92.37 3.83
1 0 5 88.89 3.86
1 0 5 94.59 3.9
1 0 5 94.21 3.81
-1 0 -5 93.88 3.82
-1 0 -5 89.45 3.86
-1 0 -5 95.69 3.85
-1 0 -5 93.24 3.82
-1 0 -5 87.71 3.91
0 0 5 0.25 0.18
0 0 5 0.16 0.16
0 0 5 0.11 0.19
0 0 5 0.11 0.18
0 0 -5 0.05 0.18
0 0 -5 0.07 0.18
0 0 -5 0.16 0.14
0 0 -5 -0.36 0.27
0 0 -5 -0.12 0.12
-1 0 5 161.49 6.67
-1 0 5 162.17 6.68
1 0 -5 157.44 6.69
1 0 -5 167.84 6.75
1 0 -5 159.63 6.66
1 0 -5 158.63 6.72
1 0 -5 165.64 6.68
1 0 -5 165.64 6.68
-2 0 5 -0.02 0.16
-2 0 5 0.21 0.1
-2 0 5 0.13 0.19
2 0 -5 0.39 0.2
2 0 -5 0.2 0.13
2 0 -5 0.19 0.15
2 0 -5 -0.07 0.23
2 0 -5 0.05 0.18
-3 0 5 94.92 4.01
-3 0 5 100.67 4.01
-3 0 5 94.24 4.03
3 0 -5 95.17 4.03
3 0 -5 101.19 4.02
3 0 -5 93.41 4.04
3 0 -5 99.38 4
-4 0 5 0.15 0.14
-4 0 5 0.09 0.13
-4 0 5 0.14 0.25
4 0 -5 -0.03 0.15
4 0 -5 -0.01 0.32
4 0 -5 0 0.19
4 0 -5 -0.13 0.19
-5 0 5 58.93 2.43
-5 0 5 58.14 2.49
5 0 -5 56.81 2.44
5 0 -5 65.36 2.46
5 0 -5 54.65 2.53
5 0 -5 56.37 2.45
-6 0 5 0.17 0.33
-6 0 5 0.2 0.17
6 0 -5 0.28 0.26
6 0 -5 0.34 0.19
6 0 -5 0.07 0.43
6 0 -5 -0.01 0.24
6 0 -5 0.04 0.21
6 0 -5 0.02 0.3
-7 0 5 34.74 1.43
7 0 -5 31.79 1.45
7 0 -5 33.9 1.43
7 0 -5 31.67 1.61
-8 0 5 0.07 0.25
8 0 -5 -0.17 0.55
8 0 -5 0.57 0.39
8 0 -5 0.05 0.31
8 0 -5 0.02 0.24
9 0 -5 2.48 0.47
9 0 -5 2.38 0.41
9 0 -5 2.82 0.34
9 0 -5 2.57 0.68
9 0 -5 4.04 0.53
10 0 -5 -0.14 0.43
10 0 -5 0.67 0.51
10 0 -5 -0.37 0.68
11 0 -5 57.63 2.72
11 0 -5 54.88 2.54
12 0 -5 -0.05 0.63
13 0 -5 10.2 1.32
14 0 -5 -1.78 0.85
15 0 -5 0.23 1.01
12 0 6 39.09 2.72
12 0 6 42.05 1.88
11 0 6 -0.02 0.39
11 0 6 -1.27 1.08
10 0 6 41.72 2.07
10 0 6 42.68 1.82
10 0 6 39.01 2.51
-10 0 -6 39.51 1.96
9 0 6 -0.13 0.32
9 0 6 -0.12 0.59
9 0 6 -0.89 0.9
-9 0 -6 -0.05 0.5
8 0 6 98.04 4.15
8 0 6 93.72 4.34
8 0 6 95.86 4.08
8 0 6 97.84 3.97
-8 0 -6 93.37 4.13
-8 0 -6 92.22 4.04
7 0 6 -0.21 0.44
7 0 6 -0.32 0.5
7 0 6 -0.22 0.27
7 0 6 -0.37 0.7
-7 0 -6 -0.56 0.47
-7 0 -6 -0.03 0.4
-7 0 -6 -0.17 0.19
6 0 6 9.61 0.94
6 0 6 7.31 0.83
6 0 6 9.86 0.72
6 0 6 9.52 0.87
6 0 6 9.54 0.57
-6 0 -6 8.98 1.05
-6 0 -6 8.43 0.84
-6 0 -6 9.27 0.5
-6 0 -6 9.17 0.71
5 0 6 -0.01 0.35
5 0 6 0.16 0.39
5 0 6 -0.07 0.58
5 0 6 -0.33 0.22
5 0 6 0.13 0.48
-5 0 -6 0.17 0.51
-5 0 -6 -0.01 0.38
-5 0 -6 0.07 0.32
-5 0 -6 0.2 0.18
4 0 6 1.81 0.32
4 0 6 1.31 0.41
4 0 6 1.49 0.45
4 0 6 0.85 0.51
4 0 6 1.47 0.21
-4 0 -6 1.2 0.3
-4 0 -6 1.7 0.49
-4 0 -6 1.43 0.37
-4 0 -6 1.4 0.21
3 0 6 0.06 0.18
3 0 6 0.11 0.36
3 0 6 0.35 0.26
3 0 6 0.14 0.45
3 0 6 -0.3 0.31
-3 0 -6 -0.11 0.29
-3 0 -6 0.07 0.43
-3 0 -6 0.26 0.18
-3 0 -6 0.17 0.24
2 0 6 2.44 0.27
2 0 6 2.86 0.36
2 0 6 2.43 0.2
2 0 6 2.52 0.37
2 0 6 2.39 0.44
-2 0 -6 2.75 0.33
-2 0 -6 3.02 0.33
-2 0 -6 2.63 0.25
-2 0 -6 2.7 0.46
-2 0 -6 2.76 0.22
1 0 6 0.18 0.2
1 0 6 0.04 0.27
1 0 6 0.4 0.28
1 0 6 0.25 0.12
1 0 6 -0.07 0.32
-1 0 -6 -0.09 0.16
-1 0 -6 0.1 0.18
-1 0 -6 -0.06 0.25
-1 0 -6 0.22 0.24
-1 0 -6 0.18 0.38
0 0 6 0.54 0.23
0 0 6 1.17 0.23
0 0 6 0.98 0.21
0 0 6 0.61 0.24
0 0 -6 1.15 0.16
0 0 -6 1.11 0.22
0 0 -6 1.25 0.18
0 0 -6 1 0.36
0 0 -6 1.13 0.24
-1 0 6 0.18 0.17
-1 0 6 0.08 0.21
-1 0 6 -0.17 0.13
1 0 -6 0.6 0.33
1 0 -6 0.32 0.19
1 0 -6 -0.07 0.18
1 0 -6 0.13 0.13
1 0 -6 -0.12 0.19
-2 0 6 110.5 4.76
-2 0 6 111.03 4.73
-2 0 6 118.2 4.77
2 0 -6 116.48 4.74
2 0 -6 113.07 4.76
2 0 -6 111.94 4.8
2 0 -6 117.03 4.76
2 0 -6 120.66 4.78
-3 0 6 -0.02 0.24
-3 0 6 0.03 0.19
-3 0 6 0.23 0.12
3 0 -6 0.26 0.27
3 0 -6 0.12 0.27
3 0 -6 0.15 0.15
3 0 -6 -0.13 0.21
-4 0 6 75.11 3.08
-4 0 6 71.5 3.04
-4 0 6 75.58 3.04
4 0 -6 69.59 3.1
4 0 -6 74.09 3.03
4 0 -6 73.1 3.06
4 0 -6 72.42 3.07
-5 0 6 0.11 0.17
-5 0 6 -0.03 0.16
-5 0 6 0.23 0.31
5 0 -6 0.22 0.2
5 0 -6 0.08 0.39
5 0 -6 0.18 0.24
5 0 -6 0.19 0.24
-6 0 6 25.44 1.14
-6 0 6 27.92 1.29
-6 0 6 25.23 1.14
6 0 -6 25.95 1.37
6 0 -6 26.06 1.19
6 0 -6 25.83 1.19
6 0 -6 29.41 1.22
-7 0 6 0.11 0.2
7 0 -6 -0.2 0.52
7 0 -6 0.38 0.27
7 0 -6 0.24 0.31
7 0 -6 -0.45 0.29
-8 0 6 23.69 1.04
8 0 -6 24.11 1.11
8 0 -6 23.25 1.36
8 0 -6 22.2 1.1
8 0 -6 22.86 1.05
8 0 -6 21.45 1.14
9 0 -6 0.55 0.46
9 0 -6 -0.26 0.67
9 0 -6 1.02 0.44
9 0 -6 0.02 0.39
10 0 -6 191.6 7.89
10 0 -6 195.29 7.8
10 0 -6 173.7 7.75
11 0 -6 -0.11 0.58
11 0 -6 -0.21 0.51
11 0 -6 -0.22 0.86
12 0 -6 57.25 2.64
13 0 -6 -0.23 0.74
14 0 -6 20.37 1.67
15 0 -6 -0.25 0.98
11 0 7 28.65 1.41
10 0 7 0.03 0.38
10 0 7 -0.92 1.12
9 0 7 69.23 3.57
9 0 7 71.85 3.05
-9 0 -7 74.31 3.17
8 0 7 0.09 0.56
8 0 7 -0.27 0.32
8 0 7 -0.27 0.73
8 0 7 -1.18 0.86
-8 0 -7 0.42 0.47
7 0 7 78.72 3.46
7 0 7 78.13 3.35
7 0 7 81.58 3.27
7 0 7 76.73 3.65
-7 0 -7 77.85 3.34
-7 0 -7 74.11 3.24
-7 0 -7 78.1 3.44
6 0 7 0.27 0.67
6 0 7 -0.3 0.41
6 0 7 -0.34 0.49
6 0 7 0.01 0.26
6 0 7 -1.08 0.7
-6 0 -7 -0.1 0.21
-6 0 -7 0.04 0.38
-6 0 -7 -0.4 0.45
5 0 7 80.72 3.26
5 0 7 80.35 3.41
5 0 7 78.52 3.55
5 0 7 78.83 3.43
5 0 7 77.9 3.32
-5 0 -7 76.43 3.49
-5 0 -7 75.17 3.39
-5 0 -7 77.96 3.3
-5 0 -7 77.42 3.25
4 0 7 0.57 0.33
4 0 7 -0.2 0.57
4 0 7 0.33 0.43
4 0 7 0.08 0.22
4 0 7 0.31 0.49
-4 0 -7 -0.21 0.22
-4 0 -7 -0.03 0.3
-4 0 -7 0.31 0.36
-4 0 -7 0.44 0.53
3 0 7 261.39 11.12
3 0 7 282.78 11.13
3 0 7 262.31 11.06
3 0 7 264.24 11.19
3 0 7 274.85 11.03
-3 0 -7 272.69 11.05
-3 0 -7 284.95 11.04
-3 0 -7 257.56 11.17
-3 0 -7 256.27 11.11
2 0 7 -0.05 0.44
2 0 7 0.04 0.16
2 0 7 -0.11 0.38
2 0 7 0.15 0.26
2 0 7 0.37 0.35
-2 0 -7 0.25 0.32
-2 0 -7 0.03 0.47
-2 0 -7 -0.07 0.2
-2 0 -7 0.08 0.32
-2 0 -7 0 0.23
1 0 7 58.6 2.64
1 0 7 59.6 2.48
1 0 7 60.86 2.53
1 0 7 62.98 2.6
1 0 7 60.72 2.57
-1 0 -7 58.69 2.51
-1 0 -7 58.22 2.67
-1 0 -7 57.08 2.58
-1 0 -7 62.54 2.56
-1 0 -7 61.9 2.51
0 0 7 -0.03 0.27
0 0 7 0.37 0.26
0 0 7 0.14 0.22
0 0 7 -0.12 0.24
0 0 -7 -0.08 0.18
0 0 -7 0.29 0.2
0 0 -7 0 0.41
0 0 -7 0.03 0.26
0 0 -7 0.03 0.26
-1 0 7 3 0.3
-1 0 7 3.47 0.35
1 0 -7 2.55 0.27
1 0 -7 2.53 0.3
1 0 -7 3.31 0.22
1 0 -7 3.34 0.34
1 0 -7 3.37 0.45
-2 0 7 -0.01 0.25
-2 0 7 0.3 0.15
-2 0 7 0.04 0.25
2 0 -7 0 0.14
2 0 -7 0.4 0.35
2 0 -7 0.12 0.23
2 0 -7 0.2 0.22
2 0 -7 -0.02 0.27
2 0 -7 0.42 0.24
-3 0 7 21.25 0.95
-3 0 7 19.45 0.87
-3 0 7 19.42 0.96
3 0 -7 20.32 0.91
3 0 -7 20.38 1.04
3 0 -7 20.65 0.98
3 0 -7 20.36 0.98
-4 0 7 0.36 0.31
-4 0 7 -0.09 0.22
-4 0 7 0.25 0.19
4 0 -7 0.16 0.36
4 0 -7 -0.1 0.26
4 0 -7 0.12 0.32
4 0 -7 0.03 0.19
-5 0 7 10.04 0.52
-5 0 7 8.6 0.65
-5 0 7 9.1 0.49
5 0 -7 8.21 0.58
5 0 -7 8.05 0.76
5 0 -7 8.96 0.62
5 0 -7 8.67 0.51
-6 0 7 0.44 0.45
-6 0 7 -0.14 0.2
-6 0 7 0.16 0.18
6 0 -7 0.25 0.3
6 0 -7 0.61 0.51
6 0 -7 -0.13 0.24
6 0 -7 0.19 0.29
-7 0 7 2.19 0.23
-7 0 7 2.08 0.23
7 0 -7 2.4 0.33
7 0 -7 2.14 0.36
7 0 -7 1.75 0.59
7 0 -7 1.29 0.33
-8 0 7 -0.1 0.28
-8 0 7 -0.22 0.2
8 0 -7 0.23 0.33
8 0 -7 0.42 0.38
8 0 -7 0.38 0.66
8 0 -7 0.02 0.35
9 0 -7 7.99 0.79
9 0 -7 14.05 0.99
9 0 -7 10.41 0.79
9 0 -7 10.61 0.78
9 0 -7 12.55 1.24
10 0 -7 1.2 0.83
10 0 -7 0.06 0.51
10 0 -7 -0.37 0.47
10 0 -7 -0.08 0.45
11 0 -7 0.83 0.96
11 0 -7 0.36 0.54
12 0 -7 -0.31 0.6
13 0 -7 8.48 0.86
14 0 -7 0.12 0.84
10 0 8 3.46 0.46
9 0 8 -0.86 0.37
8 0 8 0.4 0.34
7 0 8 -0.66 0.31
-7 0 -8 0.07 0.75
-7 0 -8 -0.04 0.25
6 0 8 13.08 0.75
6 0 8 15.1 0.93
-6 0 -8 12.19 0.71
-6 0 -8 14.03 0.87
5 0 8 -0.13 0.61
5 0 8 0.1 0.62
5 0 8 0.44 1.25
5 0 8 -0.26 0.27
-5 0 -8 0.22 0.47
-5 0 -8 -0.03 0.24
-5 0 -8 -0.34 0.36
-5 0 -8 -0.06 0.65
4 0 8 14.49 0.71
4 0 8 13.96 1.03
4 0 8 15.27 1.08
4 0 8 12.98 0.81
4 0 8 11.67 1.38
-4 0 -8 14.57 0.78
-4 0 -8 13.26 1.22
-4 0 -8 14.1 0.97
-4 0 -8 13.17 0.72
3 0 8 -0.5 0.21
3 0 8 0.11 0.32
3 0 8 0.16 0.44
3 0 8 0.08 0.49
3 0 8 -0.26 0.58
-3 0 -8 0.06 0.37
-3 0 -8 0.29 0.57
-3 0 -8 0 0.24
-3 0 -8 -0.09 0.28
2 0 8 45.8 2.02
2 0 8 44.61 1.86
2 0 8 41.29 2.13
2 0 8 45.92 1.93
2 0 8 45.79 2.03
-2 0 -8 47.52 2
-2 0 -8 42.8 2.01
-2 0 -8 44.55 1.89
-2 0 -8 44 1.9
-2 0 -8 42.57 2.15
1 0 8 0.07 0.43
1 0 8 -0.23 0.38
1 0 8 -0.14 0.35
1 0 8 0.04 0.29
-1 0 -8 0.13 0.32
-1 0 -8 0.18 0.32
-1 0 -8 0.35 0.51
-1 0 -8 0.4 0.23
-1 0 -8 -0.33 0.23
0 0 8 44.69 1.84
0 0 8 41.08 1.85
0 0 8 45.62 1.91
0 0 -8 42.47 1.8
0 0 -8 41.74 2.01
0 0 -8 40.23 1.88
0 0 -8 42.97 1.85
0 0 -8 41.16 1.8
-1 0 8 -0.27 0.29
-1 0 8 -0.16 0.11
-1 0 8 0.34 0.24
1 0 -8 -0.14 0.26
1 0 -8 0.1 0.46
1 0 -8 0.25 0.2
1 0 -8 0.34 0.28
1 0 -8 0.2 0.23
-2 0 8 223.33 9.19
-2 0 8 212.37 9.16
-2 0 8 236.33 9.22
2 0 -8 224.14 9.26
2 0 -8 232.49 9.34
2 0 -8 215.99 9.15
2 0 -8 222.68 9.18
2 0 -8 219.88 9.17
2 0 -8 219.09 9.2
-3 0 8 0.06 0.15
-3 0 8 -0.29 0.28
-3 0 8 0.12 0.3
3 0 -8 -0.42 0.3
3 0 -8 -0.1 0.25
3 0 -8 0.29 0.41
3 0 -8 0.42 0.31
-4 0 8 80.52 3.54
-4 0 8 85.32 3.58
-4 0 8 89.46 3.56
4 0 -8 87.41 3.59
4 0 -8 81.96 3.59
4 0 -8 86.66 3.61
4 0 -8 83.33 3.52
-5 0 8 0.3 0.21
-5 0 8 0.08 0.26
-5 0 8 -0.17 0.35
5 0 -8 0.59 0.37
5 0 -8 -0.16 0.45
5 0 -8 -0.53 0.3
5 0 -8 -0.22 0.22
-6 0 8 38.89 1.62
-6 0 8 36.5 1.6
6 0 -8 36.8 1.79
6 0 -8 36.3 1.67
6 0 -8 38.06 1.62
6 0 -8 36.67 1.68
-7 0 8 0.09 0.23
7 0 -8 0.11 0.35
7 0 -8 -0.37 0.59
7 0 -8 0.14 0.3
7 0 -8 0.26 0.36
-8 0 8 4.92 0.43
8 0 -8 5.28 0.64
8 0 -8 4.55 0.44
8 0 -8 5.41 0.77
8 0 -8 5.68 0.71
-9 0 8 -0.07 0.23
9 0 -8 -0.05 0.42
9 0 -8 0.02 0.73
10 0 -8 34.01 1.7
10 0 -8 37.59 2.05
11 0 -8 -0.03 0.55
12 0 -8 1.55 0.65
13 0 -8 -0.6 0.69
14 0 -8 0.5 0.81
10 0 9 -0.68 0.41
9 0 9 6.6 0.51
8 0 9 -0.52 0.35
7 0 9 0.45 0.35
-7 0 -9 0.54 0.29
6 0 9 -0.14 0.31
-6 0 -9 -0.94 0.28
5 0 9 7.71 0.56
-5 0 -9 6.89 1.13
-5 0 -9 6.46 0.56
4 0 9 0.17 0.61
4 0 9 -0.52 0.25
-4 0 -9 -0.23 0.69
-4 0 -9 -0.77 0.28
-4 0 -9 -0.11 0.36
3 0 9 1.36 0.55
3 0 9 0.15 0.22
-3 0 -9 0.56 0.31
-3 0 -9 0.52 0.65
-3 0 -9 0.22 0.29
2 0 9 0.17 0.46
2 0 9 -0.44 0.43
-2 0 -9 0.06 0.27
-2 0 -9 -0.32 0.49
-2 0 -9 -0.07 0.28
-2 0 -9 -0.29 0.6
1 0 9 20.58 1.09
1 0 9 21.17 1.01
1 0 9 21.57 1.34
-1 0 -9 20.2 1.05
-1 0 -9 19.41 1.09
-1 0 -9 19.48 1.35
-1 0 -9 19.25 0.94
-1 0 -9 19 0.95
0 0 9 -0.14 0.4
0 0 9 -0.09 0.33
0 0 9 -0.06 0.33
0 0 -9 0.24 0.33
0 0 -9 -0.4 0.55
0 0 -9 -0.12 0.34
0 0 -9 0.12 0.26
0 0 -9 -0.12 0.25
-1 0 9 1.39 0.34
-1 0 9 1.04 0.29
1 0 -9 1.05 0.31
1 0 -9 0.96 0.54
1 0 -9 1.32 0.27
1 0 -9 1.27 0.35
1 0 -9 1.13 0.25
-2 0 9 0.14 0.34
-2 0 9 0.45 0.22
-2 0 9 -0.06 0.32
2 0 -9 -0.11 0.31
2 0 -9 -0.01 0.28
2 0 -9 -0.51 0.22
2 0 -9 0.09 0.27
2 0 -9 0.34 0.5
-3 0 9 91.29 3.75
-3 0 9 94.99 3.77
-3 0 9 81.45 3.68
3 0 -9 89.5 3.73
3 0 -9 88.17 3.75
3 0 -9 85.24 3.68
3 0 -9 89.46 3.71
3 0 -9 93.55 3.84
-4 0 9 0.3 0.37
-4 0 9 0.05 0.32
-4 0 9 -0.09 0.25
4 0 -9 0.11 0.46
4 0 -9 0.29 0.37
4 0 -9 0.25 0.27
-5 0 9 51.38 2.14
-5 0 9 50.15 2.18
5 0 -9 50.53 2.22
5 0 -9 46.58 2.2
5 0 -9 47.79 2.09
-6 0 9 -0.38 0.29
6 0 -9 -0.09 0.37
6 0 -9 0.33 0.43
6 0 -9 -0.55 0.54
-7 0 9 111.51 4.51
7 0 -9 105.14 4.64
7 0 -9 107.97 4.56
-8 0 9 0.05 0.3
8 0 -9 0.03 0.72
8 0 -9 0.06 0.44
9 0 -9 55 2.61
9 0 -9 51.76 2.36
10 0 -9 0.43 0.53
10 0 -9 0.86 0.88
11 0 -9 9.66 1.04
12 0 -9 0.15 0.65
13 0 -9 4.97 0.8
14 0 -9 -0.5 0.8
9 0 10 -1.05 0.41
8 0 10 3.63 0.44
7 0 10 -0.4 0.36
-7 0 -10 -0.21 0.33
6 0 10 26.68 1.26
-6 0 -10 25.48 1.22
-5 0 -10 -0.21 0.32
4 0 10 1.23 0.67
-4 0 -10 1.17 0.82
-4 0 -10 1.17 0.34
3 0 10 0.63 0.59
-3 0 -10 0.12 0.77
-3 0 -10 0.04 0.33
2 0 10 13.72 0.99
-2 0 -10 11.47 0.75
-2 0 -10 11.73 1.34
1 0 10 -0.29 0.45
-1 0 -10 -0.05 0.39
-1 0 -10 -0.24 0.68
-1 0 -10 -0.29 0.31
0 0 10 -0.44 0.47
0 0 -10 0.29 0.37
0 0 -10 -0.37 0.64
0 0 -10 0.37 0.28
0 0 -10 -0.22 0.3
1 0 -10 -0.13 0.62
1 0 -10 -0.24 0.35
1 0 -10 -0.38 0.28
1 0 -10 0.08 0.29
-2 0 10 11.06 0.89
2 0 -10 10.7 0.63
2 0 -10 11.77 1.11
2 0 -10 11.08 0.68
-3 0 10 -0.15 0.36
3 0 -10 0.18 0.55
3 0 -10 0.52 0.35
3 0 -10 -0.68 0.24
-4 0 10 10.75 0.74
4 0 -10 8.01 0.52
4 0 -10 10.33 0.98
4 0 -10 9.82 0.73
5 0 -10 0.2 0.52
5 0 -10 0.59 0.47
6 0 -10 1.17 0.57
6 0 -10 1.69 0.52
7 0 -10 0.7 0.51
7 0 -10 -0.37 0.64
8 0 -10 49.21 2.25
8 0 -10 49.23 2.4
9 0 -10 -0.22 0.54
9 0 -10 -0.24 0.82
10 0 -10 23.2 1.73
10 0 -10 21.73 1.33
11 0 -10 0.73 0.63
11 0 -10 -0.22 0.62
12 0 -10 46.1 2.28
13 0 -10 -0.19 0.75
-6 0 -11 -0.78 0.36
-5 0 -11 33.4 1.53
-4 0 -11 -0.32 0.92
-4 0 -11 -0.66 0.36
-3 0 -11 24.19 1.82
-3 0 -11 23.56 1.18
-2 0 -11 -0.41 0.82
-2 0 -11 0.16 0.37
-1 0 -11 90.31 3.76
-1 0 -11 88.81 4.06
0 0 -11 -0.08 0.75
0 0 -11 -0.43 0.34
1 0 -11 4.24 0.41
1 0 -11 5.16 0.81
2 0 -11 -0.93 0.31
2 0 -11 0.29 0.68
3 0 -11 33.35 1.8
3 0 -11 30.58 1.42
3 0 -11 33.31 1.65
4 0 -11 -0.01 0.63
4 0 -11 1.02 0.43
4 0 -11 -0.87 0.26
5 0 -11 0.95 0.51
5 0 -11 0.78 0.62
6 0 -11 -1.78 0.53
6 0 -11 0.86 0.6
7 0 -11 1.39 0.6
7 0 -11 0.76 0.65
8 0 -11 -0.63 0.76
8 0 -11 0.09 0.58
9 0 -11 4.92 0.93
9 0 -11 4.82 0.69
10 0 -11 -1.09 1.19
10 0 -11 -0.2 0.64
11 0 -11 17.76 1.36
12 0 -11 -0.42 0.75
-6 0 -12 0.02 0.4
-5 0 -12 -0.34 0.41
-4 0 -12 17.4 1.01
-3 0 -12 0.09 0.41
-3 0 -12 -0.3 0.97
-2 0 -12 17.37 0.99
-2 0 -12 16.02 1.7
-1 0 -12 0.29 0.89
-1 0 -12 -0.66 0.41
0 0 -12 60.93 2.63
0 0 -12 61.64 3.04
1 0 -12 0.69 0.83
1 0 -12 -0.15 0.38
2 0 -12 61.61 2.72
2 0 -12 66.21 3.07
3 0 -12 0.61 0.76
3 0 -12 -0.26 0.35
4 0 -12 45.8 2.01
4 0 -12 47.87 2.37
5 0 -12 -0.07 0.7
5 0 -12 0.42 0.44
6 0 -12 13.31 1.28
7 0 -12 0.57 0.69
8 0 -12 25.73 1.58
9 0 -12 -0.39 0.68
10 0 -12 6.25 0.81
11 0 -12 -0.02 0.76
12 0 -12 2.92 0.83
12 0 -12 2.34 0.84
-5 0 -13 1.57 0.47
-4 0 -13 -0.94 0.45
-3 0 -13 0.56 0.46
-3 0 -13 1.05 1.13
-2 0 -13 0.09 1.02
-2 0 -13 -0.74 0.46
-1 0 -13 1.53 0.48
-1 0 -13 1.95 1.02
0 0 -13 -0.19 0.45
0 0 -13 0.18 0.95
1 0 -13 77.52 3.62
1 0 -13 72.4 3.19
2 0 -13 -0.37 0.42
2 0 -13 1.03 0.9
3 0 -13 71.5 3.35
3 0 -13 67.92 2.97
4 0 -13 0.68 0.86
4 0 -13 -0.4 0.39
5 0 -13 63.81 3.12
5 0 -13 66.41 2.76
6 0 -13 -0.27 0.79
7 0 -13 125.03 5.42
8 0 -13 -1.09 0.77
9 0 -13 57.12 2.76
10 0 -13 -0.63 0.8
11 0 -13 30.34 1.89
-3 0 -14 -1.26 0.5
-2 0 -14 2.84 1.22
-2 0 -14 3.08 0.55
-1 0 -14 -0.59 1.12
-1 0 -14 -0.46 0.5
0 0 -14 -0.43 0.5
0 0 -14 1.21 1.09
1 0 -14 -0.7 0.49
1 0 -14 0.38 1.06
2 0 -14 7.17 0.61
2 0 -14 8.61 1.18
3 0 -14 -0.3 0.45
3 0 -14 0.34 0.99
4 0 -14 3.39 0.49
4 0 -14 3.51 1
5 0 -14 0.21 0.44
5 0 -14 -0.26 0.92
6 0 -14 24.52 1.91
7 0 -14 0.07 0.9
8 0 -14 20.61 1.71
9 0 -14 0.31 0.89
0 0 -15 -0.61 0.55
0 0 -15 0.53 1.23
1 0 -15 24.01 2.19
1 0 -15 20.47 1.3
2 0 -15 0.23 0.55
2 0 -15 0.84 1.16
3 0 -15 7.14 1.22
3 0 -15 5.7 0.62
4 0 -15 0.22 1.08
4 0 -15 0.08 0.49
5 0 -15 2.83 1.09
5 0 -15 2.47 0.52
6 0 -15 -0.01 1.05
7 0 -15 -0.02 1.01
7 -1 -15 4.14 1.08
6 -1 -15 0.67 0.49
6 -1 -15 0.86 1.03
5 -1 -15 3.25 0.54
5 -1 -15 2.86 1.07
4 -1 -15 1.22 1.08
4 -1 -15 0.37 0.52
3 -1 -15 0.22 1.1
3 -1 -15 0.19 0.52
2 -1 -15 16.49 1.99
2 -1 -15 17.3 1.12
1 -1 -15 -0.39 1.14
1 -1 -15 -0.35 0.54
0 -1 -15 27.98 2.35
0 -1 -15 26.7 1.45
9 -1 -14 17.78 1.68
8 -1 -14 8.12 1.03
7 -1 -14 18.73 1.69
6 -1 -14 10.89 1.1
6 -1 -14 10.25 0.77
5 -1 -14 17.01 0.99
5 -1 -14 17.03 1.74
4 -1 -14 18.52 1.79
4 -1 -14 18.24 1.06
3 -1 -14 1.17 0.47
3 -1 -14 0.9 0.98
2 -1 -14 17.35 1.85
2 -1 -14 15.83 1.06
1 -1 -14 1.19 1.04
1 -1 -14 0.54 0.48
0 -1 -14 21.19 2.04
0 -1 -14 16.09 1.11
-1 -1 -14 0.51 1.11
-1 -1 -14 -0.56 0.49
-2 -1 -14 -0.66 0.49
-2 -1 -14 0.92 1.16
-3 -1 -14 10.58 0.71
11 -1 -13 2.49 0.92
10 -1 -13 29.94 1.87
9 -1 -13 1.66 0.83
8 -1 -13 43.78 2.3
7 -1 -13 -0.57 0.77
6 -1 -13 45.21 2.36
5 -1 -13 -0.31 0.83
5 -1 -13 0 0.38
4 -1 -13 42.1 2.32
4 -1 -13 42.12 1.87
3 -1 -13 6.47 0.52
3 -1 -13 7.35 0.97
2 -1 -13 28.49 1.97
2 -1 -13 27.81 1.37
1 -1 -13 3.14 0.47
1 -1 -13 3.04 0.96
0 -1 -13 19.8 1.11
0 -1 -13 20.76 1.82
-1 -1 -13 4.6 1.05
-1 -1 -13 3.71 0.5
-2 -1 -13 -0.61 1
-2 -1 -13 -0.21 0.44
-3 -1 -13 6.04 0.54
-4 -1 -13 -0.96 0.44
-5 -1 -13 6.61 0.56
12 -1 -12 5.71 0.94
11 -1 -12 1.42 0.83
10 -1 -12 9.7 1.28
9 -1 -12 5.57 0.81
9 -1 -12 6.29 0.97
8 -1 -12 27.52 1.75
8 -1 -12 29.04 1.7
7 -1 -12 41.04 2.32
7 -1 -12 40.9 2.11
6 -1 -12 20.13 1.45
5 -1 -12 18.07 1.44
5 -1 -12 17.84 0.9
4 -1 -12 14.23 0.8
4 -1 -12 13.8 1.35
3 -1 -12 50.36 2.47
3 -1 -12 46.96 2.1
2 -1 -12 0.42 0.78
2 -1 -12 -0.06 0.36
1 -1 -12 58.76 2.55
1 -1 -12 60.16 2.91
0 -1 -12 4.13 0.46
0 -1 -12 4.77 0.92
-1 -1 -12 35.53 2.11
-1 -1 -12 33.07 1.58
-2 -1 -12 0.17 0.4
-2 -1 -12 0.76 0.91
-3 -1 -12 18.99 1.79
-3 -1 -12 17.85 1.02
-4 -1 -12 -0.65 0.39
-5 -1 -12 3.38 0.44
-6 -1 -12 4.9 0.48
12 -1 -11 25.38 1.71
11 -1 -11 4.77 0.79
11 -1 -11 5.3 0.8
10 -1 -11 4.42 0.73
9 -1 -11 1.78 0.85
9 -1 -11 1.46 0.65
8 -1 -11 1.4 0.77
8 -1 -11 0.34 0.61
7 -1 -11 12.19 1.19
7 -1 -11 13.3 1.12
6 -1 -11 0.28 0.6
6 -1 -11 -0.35 0.57
5 -1 -11 4.57 0.58
5 -1 -11 4.96 0.35
5 -1 -11 5.51 0.71
4 -1 -11 1.6 0.63
4 -1 -11 1.15 0.29
4 -1 -11 2.13 0.46
3 -1 -11 7.97 0.6
3 -1 -11 9.11 1.14
3 -1 -11 8.42 0.72
2 -1 -11 25.38 1.54
2 -1 -11 22.01 1.09
2 -1 -11 21.91 1.13
1 -1 -11 4.49 0.4
1 -1 -11 4.7 0.77
0 -1 -11 21.88 1.57
0 -1 -11 21.25 1.07
-1 -1 -11 8.1 0.92
-1 -1 -11 7.16 0.5
-2 -1 -11 38.91 1.74
-2 -1 -11 39.02 2.18
-3 -1 -11 8.07 1.01
-3 -1 -11 7.89 0.68
-4 -1 -11 39.02 1.74
-5 -1 -11 0.83 0.36
-6 -1 -11 16.94 0.93
13 -1 -10 23.66 1.66
12 -1 -10 0.6 0.76
11 -1 -10 31.58 1.76
10 -1 -10 5.97 0.72
10 -1 -10 7.12 1.06
9 -1 -10 25.54 1.67
9 -1 -10 24.01 1.42
8 -1 -10 19.24 1.21
8 -1 -10 18.8 1.4
7 -1 -10 55.5 2.44
7 -1 -10 51.57 2.5
6 -1 -10 23.09 1.28
6 -1 -10 20.54 1.28
5 -1 -10 2.01 0.55
5 -1 -10 1.86 0.22
5 -1 -10 1.43 0.5
4 -1 -10 3.47 0.59
4 -1 -10 3.31 0.29
4 -1 -10 3.28 0.48
-4 1 10 4.07 0.55
3 -1 -10 1.26 0.38
3 -1 -10 0.35 0.25
3 -1 -10 0.59 0.57
-3 1 10 -0.06 0.4
2 -1 -10 14.71 0.79
2 -1 -10 16.32 1.21
2 -1 -10 15.14 0.84
-2 1 10 16.59 0.91
1 -1 -10 2.25 0.62
1 -1 -10 1.77 0.3
1 -1 -10 1.91 0.34
-1 1 10 1.96 0.46
0 -1 -10 18.19 1.31
0 -1 -10 16.47 0.87
0 -1 -10 17.03 0.87
-1 -1 -10 1.15 0.31
-1 -1 -10 1.58 0.33
-1 -1 -10 1.59 0.68
-2 -1 -10 25.12 1.63
-2 -1 -10 24.95 1.2
-2 -1 -10 24.44 1.17
-3 -1 -10 8.93 0.67
-3 -1 -10 10.01 0.96
-4 -1 -10 19.15 0.96
-4 -1 -10 18.12 1.56
-5 -1 -10 22.29 1.09
5 1 10 22.94 1.09
-6 -1 -10 14.53 0.83
6 1 10 15.61 0.87
7 1 10 12.97 0.84
8 1 10 10.35 0.79
9 1 10 6.89 0.56
14 -1 -9 10.9 1.43
13 -1 -9 6.25 0.87
12 -1 -9 7.37 0.82
11 -1 -9 2.64 0.66
10 -1 -9 17.87 1.19
10 -1 -9 17.48 1.21
10 -1 -9 20.07 1.51
9 -1 -9 2.38 0.8
9 -1 -9 2.28 0.55
8 -1 -9 59.96 2.69
8 -1 -9 62.42 2.81
7 -1 -9 1.69 0.65
7 -1 -9 2 0.47
6 -1 -9 41.57 1.9
6 -1 -9 38.23 1.95
-6 1 9 42.9 1.81
5 -1 -9 15.22 1
5 -1 -9 13.96 0.97
-5 1 9 15.57 0.83
4 -1 -9 62.23 2.66
4 -1 -9 56.86 2.55
4 -1 -9 63.99 2.72
-4 1 9 62.84 2.66
-4 1 9 58.56 2.62
-4 1 9 65.83 2.65
3 -1 -9 21.83 1.05
3 -1 -9 20.19 0.94
3 -1 -9 21.47 1.22
-3 1 9 20.33 1.06
-3 1 9 21.43 1.07
2 -1 -9 47.51 2.17
2 -1 -9 45.91 2.04
2 -1 -9 47.01 1.96
2 -1 -9 47.68 2.01
-2 1 9 47.61 2.04
-2 1 9 43.02 1.94
1 -1 -9 15.35 0.75
1 -1 -9 15.18 1.1
1 -1 -9 14.95 0.79
1 -1 -9 15.25 0.87
-1 1 9 14.21 0.77
-1 1 9 15.72 0.85
0 -1 -9 7.48 0.52
0 -1 -9 7.6 0.55
0 -1 -9 7.41 0.98
0 -1 -9 8.34 0.69
0 1 9 7.87 0.63
0 1 9 7.53 0.64
0 1 9 7.43 0.73
-1 -1 -9 9.78 1.09
-1 -1 -9 11.16 0.65
-1 -1 -9 11.04 0.65
-1 -1 -9 11.56 0.82
1 1 9 12.41 0.81
1 1 9 11.08 0.76
1 1 9 12.98 0.96
-2 -1 -9 1.72 0.29
-2 -1 -9 1.87 0.33
-2 -1 -9 1.06 0.41
-2 -1 -9 1.95 0.62
2 1 9 1.86 0.4
2 1 9 1.77 0.23
2 1 9 2.03 0.49
-3 -1 -9 3.1 0.37
-3 -1 -9 2.08 0.31
-3 -1 -9 2.61 0.69
3 1 9 2.69 0.28
3 1 9 2.62 0.57
-4 -1 -9 1.47 0.7
-4 -1 -9 1.79 0.3
-4 -1 -9 1.97 0.39
4 1 9 2.28 0.61
4 1 9 1.75 0.29
-5 -1 -9 7.23 0.56
-5 -1 -9 7.57 0.73
5 1 9 6.84 0.59
5 1 9 8.43 0.82
-6 -1 -9 0.27 0.28
6 1 9 0.24 0.33
7 1 9 3.95 0.42
8 1 9 5.41 0.47
9 1 9 6.07 0.51
10 1 9 8.62 0.61
14 -1 -8 5.97 0.93
13 -1 -8 -0.15 0.73
12 -1 -8 3.9 0.71
11 -1 -8 8.38 1.02
10 -1 -8 7.85 0.98
10 -1 -8 7.58 0.92
9 -1 -8 11.63 0.97
9 -1 -8 9.74 0.88
8 -1 -8 1.34 0.41
8 -1 -8 1.62 0.45
8 -1 -8 1.87 0.5
8 -1 -8 2.06 0.68
-8 1 8 1.45 0.28
7 -1 -8 8.51 0.58
7 -1 -8 7.99 0.73
7 -1 -8 8.65 0.93
7 -1 -8 8.33 0.62
7 -1 -8 8.09 0.75
-7 1 8 8.34 0.55
6 -1 -8 1.32 0.38
6 -1 -8 0.62 0.55
6 -1 -8 1.14 0.37
6 -1 -8 1.25 0.24
-6 1 8 1.03 0.24
-6 1 8 1.12 0.27
5 -1 -8 35.69 1.67
5 -1 -8 36.52 1.72
5 -1 -8 37.41 1.69
-5 1 8 36.52 1.68
-5 1 8 38.97 1.61
-5 1 8 35.31 1.59
4 -1 -8 3.48 0.4
4 -1 -8 3.91 0.44
4 -1 -8 3.6 0.45
-4 1 8 4.06 0.36
-4 1 8 3.79 0.4
-4 1 8 3.32 0.41
3 -1 -8 145.1 5.95
3 -1 -8 149.46 5.99
3 -1 -8 134.86 5.9
3 -1 -8 146.75 6.01
-3 1 8 138.65 5.95
-3 1 8 152.43 5.97
-3 1 8 137.55 5.96
2 -1 -8 3.6 0.35
2 -1 -8 3.54 0.34
2 -1 -8 3.53 0.25
2 -1 -8 3.71 0.48
2 -1 -8 3.55 0.33
-2 1 8 3.91 0.28
-2 1 8 3.43 0.38
-2 1 8 3.41 0.36
1 -1 -8 68.97 2.81
1 -1 -8 66.39 2.83
1 -1 -8 65.95 2.87
1 -1 -8 67.21 2.95
-1 1 8 70.68 2.86
-1 1 8 65.6 2.82
0 -1 -8 7 0.6
0 -1 -8 7.64 0.46
0 -1 -8 7.48 0.85
0 -1 -8 7.67 0.5
0 1 8 7.75 0.65
0 1 8 6.95 0.59
0 1 8 5.52 0.65
0 1 8 7.51 0.57
-1 -1 -8 57.04 2.61
-1 -1 -8 55.28 2.42
-1 -1 -8 55.45 2.49
-1 -1 -8 59.23 2.41
1 1 8 59.28 2.46
1 1 8 53.33 2.56
1 1 8 57.92 2.37
1 1 8 61.11 2.51
1 1 8 57.57 2.48
-2 -1 -8 24.81 1.09
-2 -1 -8 22.95 1.41
-2 -1 -8 23.21 1.22
-2 -1 -8 24.94 1.12
2 1 8 24.67 1.25
2 1 8 25.42 1.27
2 1 8 23.8 1.05
2 1 8 22.2 1.38
2 1 8 24.65 1.16
-3 -1 -8 33.41 1.5
-3 -1 -8 34.19 1.46
-3 -1 -8 33.4 1.77
-3 -1 -8 31.4 1.6
3 1 8 33.36 1.53
3 1 8 36.16 1.66
3 1 8 31.49 1.78
3 1 8 33.09 1.64
3 1 8 34.86 1.45
-4 -1 -8 13.69 1.22
-4 -1 -8 14.61 0.97
-4 -1 -8 14.46 0.82
-4 -1 -8 14.74 0.74
4 1 8 14.82 0.88
4 1 8 15.3 1.1
4 1 8 15.7 1.06
4 1 8 14.84 0.75
4 1 8 12.32 1.27
-5 -1 -8 17.21 0.86
-5 -1 -8 19.34 1
-5 -1 -8 17.63 1.36
-5 -1 -8 17.42 1.12
5 1 8 18.09 1.24
5 1 8 18.47 0.89
5 1 8 15.93 1.48
5 1 8 18.87 1.21
-6 -1 -8 16.56 1.17
-6 -1 -8 16.54 0.81
-6 -1 -8 17.16 1
6 1 8 16.64 0.86
6 1 8 14.61 1.62
-7 -1 -8 6.51 0.59
-7 -1 -8 5.31 0.43
7 1 8 6.32 0.68
7 1 8 5.08 0.43
8 1 8 14.69 0.86
9 1 8 0.58 0.38
10 1 8 26.87 1.34
14 -1 -7 14.13 1.51
13 -1 -7 1.15 0.75
12 -1 -7 15.74 1.25
11 -1 -7 15.59 1.17
11 -1 -7 18.51 1.87
10 -1 -7 1.02 0.81
10 -1 -7 0.01 0.5
10 -1 -7 0.11 0.5
9 -1 -7 29.75 1.64
9 -1 -7 29.51 1.42
9 -1 -7 28.2 1.4
9 -1 -7 25.63 1.36
8 -1 -7 10.72 1.13
8 -1 -7 8.83 0.7
8 -1 -7 10.62 0.78
8 -1 -7 12.1 0.82
8 -1 -7 11.4 0.77
7 -1 -7 27.12 1.21
7 -1 -7 24.25 1.14
7 -1 -7 22.48 1.11
7 -1 -7 23.9 1.35
7 -1 -7 23.18 1.17
-7 1 7 24.02 1.08
-7 1 7 22.21 1.07
6 -1 -7 0.1 0.52
6 -1 -7 0.19 0.32
6 -1 -7 0.32 0.22
6 -1 -7 0.13 0.32
-6 1 7 0.39 0.2
-6 1 7 0.16 0.22
5 -1 -7 22.11 1.1
5 -1 -7 23.29 1
5 -1 -7 20.24 1.16
5 -1 -7 24.34 1.12
-5 1 7 24.24 1.04
-5 1 7 23.4 1.15
-5 1 7 22.14 1.02
4 -1 -7 0.25 0.32
4 -1 -7 0.22 0.27
4 -1 -7 0.46 0.36
-4 1 7 0.57 0.23
-4 1 7 0.43 0.2
-4 1 7 -0.1 0.31
3 -1 -7 8.02 0.59
3 -1 -7 8.78 0.67
3 -1 -7 9.5 0.58
-3 1 7 7.83 0.5
-3 1 7 8.56 0.54
-3 1 7 8.38 0.58
2 -1 -7 3.03 0.21
2 -1 -7 3.3 0.31
2 -1 -7 2.99 0.4
2 -1 -7 2.66 0.29
-2 1 7 3.72 0.4
-2 1 7 2.64 0.33
1 -1 -7 8.5 0.45
1 -1 -7 8.9 0.51
1 -1 -7 8.92 0.57
1 -1 -7 8.89 0.74
1 -1 -7 8.45 0.49
-1 1 7 8.81 0.57
-1 1 7 8.55 0.48
0 -1 -7 78.21 3.28
0 -1 -7 78.47 3.4
0 -1 -7 79.57 3.27
0 -1 -7 76.6 3.33
0 1 7 74.77 3.36
0 1 7 79.14 3.3
0 1 7 81.45 3.31
0 1 7 83.36 3.35
-1 -1 -7 0.17 0.23
-1 -1 -7 0.26 0.41
-1 -1 -7 0.15 0.27
-1 -1 -7 -0.12 0.19
1 1 7 0.04 0.14
1 1 7 0.19 0.32
1 1 7 0.02 0.27
1 1 7 0 0.38
1 1 7 0.3 0.32
-2 -1 -7 60.99 2.41
-2 -1 -7 57.49 2.42
-2 -1 -7 53.98 2.48
-2 -1 -7 55.65 2.58
2 1 7 62.22 2.52
2 1 7 55 2.49
2 1 7 57.89 2.45
2 1 7 56.14 2.58
2 1 7 57.91 2.4
-3 -1 -7 0.03 0.47
-3 -1 -7 0.72 0.27
-3 -1 -7 0.22 0.21
-3 -1 -7 0.57 0.35
3 1 7 0.27 0.52
3 1 7 0.13 0.21
3 1 7 0.61 0.31
3 1 7 0.01 0.4
3 1 7 0.13 0.41
-4 -1 -7 80.86 3.39
-4 -1 -7 81.72 3.35
-4 -1 -7 77.78 3.56
-4 -1 -7 78.05 3.47
4 1 7 79.74 3.42
4 1 7 79.36 3.61
4 1 7 86.3 3.49
4 1 7 83.73 3.36
4 1 7 79.01 3.48
-5 -1 -7 0.46 0.36
-5 -1 -7 -0.08 0.39
-5 -1 -7 0.29 0.57
-5 -1 -7 0.01 0.2
5 1 7 0.36 0.48
5 1 7 0.41 0.41
5 1 7 0.4 0.25
5 1 7 -0.64 0.65
5 1 7 0.66 0.53
-6 -1 -7 30.92 1.44
-6 -1 -7 29.79 1.3
-6 -1 -7 27.98 1.52
6 1 7 31.3 1.59
6 1 7 28.15 1.84
6 1 7 30.39 1.34
6 1 7 30 1.65
-7 -1 -7 9.33 0.6
-7 -1 -7 10.42 0.8
-7 -1 -7 8.3 0.93
7 1 7 9.26 0.66
7 1 7 7.15 0.98
7 1 7 9.5 1.04
7 1 7 10.45 0.85
-8 -1 -7 51.07 2.29
8 1 7 51.11 2.33
8 1 7 52.34 2.2
8 1 7 47.77 2.71
-9 -1 -7 10.64 0.95
9 1 7 8.86 1.2
9 1 7 10.93 0.87
9 1 7 12.33 0.77
10 1 7 21.09 2.08
10 1 7 26.32 1.24
11 1 7 2.1 1.3
11 1 7 5.07 0.5
15 -1 -6 29.72 2.17
14 -1 -6 2.09 0.9
13 -1 -6 22.72 1.6
12 -1 -6 0.17 0.64
11 -1 -6 61.5 2.78
11 -1 -6 51.65 2.55
11 -1 -6 57.13 2.59
10 -1 -6 0.64 0.77
10 -1 -6 -0.62 0.48
10 -1 -6 -0.1 0.51
9 -1 -6 37.33 1.79
9 -1 -6 38.6 1.81
9 -1 -6 40.77 1.98
8 -1 -6 0.2 0.37
8 -1 -6 0.33 0.36
8 -1 -6 -0.07 0.29
8 -1 -6 0.36 0.6
8 -1 -6 -0.14 0.4
-8 1 6 -0.12 0.25
7 -1 -6 34.98 1.56
7 -1 -6 36.04 1.57
7 -1 -6 34.85 1.52
7 -1 -6 34.46 1.71
-7 1 6 33.78 1.5
6 -1 -6 13.13 0.69
6 -1 -6 12.57 0.97
6 -1 -6 13.2 0.74
6 -1 -6 15.36 0.78
-6 1 6 14.12 0.91
-6 1 6 13.16 0.67
5 -1 -6 11.15 0.78
5 -1 -6 11.89 0.67
5 -1 -6 11.42 0.57
5 -1 -6 11.06 0.66
-5 1 6 10.88 0.58
-5 1 6 11.26 0.57
-5 1 6 11.79 0.74
4 -1 -6 19.48 0.84
4 -1 -6 19.15 0.94
4 -1 -6 19.63 0.93
4 -1 -6 18.91 0.97
-4 1 6 18.44 0.94
-4 1 6 18.93 0.87
-4 1 6 20.44 0.88
3 -1 -6 52.62 2.17
3 -1 -6 50.99 2.17
3 -1 -6 51.2 2.18
-3 1 6 52.15 2.15
-3 1 6 47.24 2.16
-3 1 6 50.08 2.14
2 -1 -6 16 0.78
2 -1 -6 15.45 0.83
2 -1 -6 15.92 0.74
2 -1 -6 15.93 0.75
2 -1 -6 14.41 0.66
-2 1 6 14.68 0.74
-2 1 6 14.44 0.77
1 -1 -6 31.4 1.32
1 -1 -6 30.09 1.3
1 -1 -6 31.74 1.34
1 -1 -6 29.98 1.43
1 -1 -6 29.83 1.36
-1 1 6 31.33 1.31
-1 1 6 31.8 1.36
0 -1 -6 0.28 0.23
0 -1 -6 0.42 0.19
0 -1 -6 0.62 0.33
0 -1 -6 0.37 0.15
0 1 6 0.25 0.27
0 1 6 0.35 0.22
0 1 6 0.83 0.24
0 1 6 0.53 0.25
-1 -1 -6 0 0.16
-1 -1 -6 0.13 0.2
-1 -1 -6 0.16 0.34
-1 -1 -6 0.1 0.23
1 1 6 0.38 0.23
1 1 6 -0.23 0.33
1 1 6 0.58 0.27
1 1 6 -0.12 0.26
1 1 6 0.03 0.13
-2 -1 -6 25.89 1.08
-2 -1 -6 24.61 1.17
-2 -1 -6 25.78 1.11
-2 -1 -6 24.23 1.29
2 1 6 24.92 1.08
2 1 6 23.01 1.19
2 1 6 25.05 1.29
2 1 6 24.45 1.13
2 1 6 26.75 1.21
-3 -1 -6 14.59 0.84
-3 -1 -6 14.97 0.99
-3 -1 -6 15.21 0.75
-3 -1 -6 15.73 0.7
3 1 6 15.05 0.87
3 1 6 14.89 1.04
3 1 6 14.4 0.7
3 1 6 15.85 0.89
3 1 6 14.46 0.79
-4 -1 -6 15.82 0.81
-4 -1 -6 15.36 0.71
-4 -1 -6 14.9 1.04
-4 -1 -6 15.09 0.89
4 1 6 14.91 0.85
4 1 6 15.93 0.74
4 1 6 15.06 1.12
4 1 6 15.63 0.93
4 1 6 14.56 0.95
-5 -1 -6 21.25 1.05
-5 -1 -6 19.93 1.12
-5 -1 -6 21.23 0.94
-5 -1 -6 20.49 1.28
5 1 6 21.28 1.09
5 1 6 22.51 0.98
5 1 6 21.67 1.23
5 1 6 20.38 1.38
5 1 6 22.36 1.19
-6 -1 -6 17.52 0.8
-6 -1 -6 17.14 1.05
-6 -1 -6 18.47 0.97
6 1 6 17.28 1.15
6 1 6 17.83 0.86
6 1 6 16.9 1.37
6 1 6 18.26 1.12
-7 -1 -6 26.8 1.43
-7 -1 -6 26.02 1.36
-7 -1 -6 28 1.26
7 1 6 29.4 1.4
7 1 6 29.49 1.26
7 1 6 25.17 1.76
7 1 6 27.85 1.5
-8 -1 -6 2.7 0.5
8 1 6 1.71 0.6
8 1 6 2.46 0.34
8 1 6 0.89 0.87
8 1 6 3.22 0.56
-9 -1 -6 44.52 2.1
9 1 6 44.04 2.56
9 1 6 46.64 1.99
9 1 6 46.51 2.19
-10 -1 -6 3.06 0.59
10 1 6 2.25 0.69
10 1 6 0.41 0.99
10 1 6 1.94 0.39
11 1 6 33.97 1.56
11 1 6 31.48 2.38
12 1 6 0.83 0.44
12 1 6 -1.26 1.19
15 -1 -5 7.85 1.17
14 -1 -5 10.31 1.12
13 -1 -5 12.11 1.38
12 -1 -5 4.91 0.75
11 -1 -5 18.6 1.29
11 -1 -5 21.02 1.49
11 -1 -5 16.77 1.22
10 -1 -5 40.81 1.9
10 -1 -5 38.96 1.93
10 -1 -5 42.18 2.1
9 -1 -5 10.28 0.8
9 -1 -5 10 0.77
9 -1 -5 10.24 0.85
9 -1 -5 10.46 1.08
8 -1 -5 46.16 2.16
8 -1 -5 46.22 1.97
8 -1 -5 45.05 2.02
8 -1 -5 43.74 2.03
-8 1 5 47.61 1.97
7 -1 -5 9.76 0.59
7 -1 -5 9.64 0.66
7 -1 -5 9.78 0.7
7 -1 -5 12.56 0.73
7 -1 -5 9.61 0.88
-7 1 5 10.21 0.58
6 -1 -5 36.08 1.61
6 -1 -5 36.13 1.72
6 -1 -5 36.51 1.62
6 -1 -5 37.83 1.59
-6 1 5 36.98 1.58
-6 1 5 37.73 1.67
5 -1 -5 1.78 0.41
5 -1 -5 1.66 0.27
5 -1 -5 1.98 0.23
5 -1 -5 1.62 0.25
-5 1 5 1.56 0.33
-5 1 5 1.62 0.19
4 -1 -5 89.58 3.98
4 -1 -5 93.36 3.95
4 -1 -5 99.98 3.96
4 -1 -5 97.38 3.92
-4 1 5 96.86 3.93
-4 1 5 92.07 3.97
3 -1 -5 3 0.31
3 -1 -5 2.96 0.34
3 -1 -5 2.59 0.27
-3 1 5 2.87 0.3
-3 1 5 3.64 0.29
-3 1 5 3.45 0.28
2 -1 -5 55.51 2.26
2 -1 -5 52.68 2.28
2 -1 -5 56.48 2.27
-2 1 5 51.73 2.26
-2 1 5 51.68 2.25
1 -1 -5 10.42 0.53
1 -1 -5 10.15 0.51
1 -1 -5 9.71 0.46
1 -1 -5 10.28 0.48
1 -1 -5 9.57 0.61
-1 1 5 10.42 0.47
-1 1 5 10.71 0.55
0 -1 -5 182.85 7.47
0 -1 -5 173.41 7.54
0 -1 -5 187.74 7.48
0 -1 -5 180.84 7.51
0 1 5 190.65 7.51
0 1 5 169.83 7.49
0 1 5 183.57 7.49
0 1 5 184.2 7.53
0 1 5 184.2 7.46
-1 -1 -5 0.4 0.13
-1 -1 -5 0.29 0.19
-1 -1 -5 0.62 0.18
-1 -1 -5 0.62 0.28
1 1 5 0.29 0.22
1 1 5 0.49 0.12
1 1 5 0.39 0.23
1 1 5 0.53 0.2
1 1 5 0.52 0.29
-2 -1 -5 16.29 0.74
-2 -1 -5 16.26 0.71
-2 -1 -5 15.33 0.8
-2 -1 -5 15.44 0.89
2 1 5 15.89 0.7
2 1 5 15.49 0.75
2 1 5 14.89 0.81
2 1 5 16.13 0.91
2 1 5 16.49 0.81
-3 -1 -5 21.59 0.99
-3 -1 -5 21.53 0.93
-3 -1 -5 21.25 1.04
-3 -1 -5 20.31 1.13
3 1 5 22.04 0.94
3 1 5 22.68 1.07
3 1 5 21.02 1.07
3 1 5 21.77 1.17
3 1 5 20.87 1.01
-4 -1 -5 31.02 1.56
-4 -1 -5 31.84 1.37
-4 -1 -5 33.42 1.44
-4 -1 -5 31.32 1.48
4 1 5 32.88 1.63
4 1 5 31.74 1.51
4 1 5 33.73 1.39
4 1 5 33.05 1.51
4 1 5 32.3 1.46
-5 -1 -5 8.87 0.69
-5 -1 -5 8.59 0.83
-5 -1 -5 8.58 0.45
-5 -1 -5 8.49 0.63
5 1 5 8.03 0.98
5 1 5 9.25 0.74
5 1 5 9.18 0.67
5 1 5 7.96 0.5
5 1 5 9.3 0.79
-6 -1 -5 0.37 0.37
-6 -1 -5 0.27 0.15
-6 -1 -5 0.77 0.34
-6 -1 -5 0.37 0.46
6 1 5 0.29 0.4
6 1 5 0.04 0.52
6 1 5 0.63 0.6
6 1 5 0.19 0.23
-7 -1 -5 8.64 0.79
-7 -1 -5 9.17 0.72
7 1 5 6.31 0.85
7 1 5 9.68 0.97
7 1 5 8.07 0.54
7 1 5 7.84 0.73
7 1 5 7.65 0.85
-8 -1 -5 2.55 0.47
-8 -1 -5 1.47 0.48
8 1 5 2.2 0.3
8 1 5 2.08 0.51
8 1 5 1.69 0.54
8 1 5 0.71 0.78
-9 -1 -5 1.91 0.5
9 1 5 2.01 0.33
9 1 5 2.44 0.59
9 1 5 1.28 0.86
-10 -1 -5 1.58 0.55
10 1 5 1.01 0.34
10 1 5 0.94 0.67
10 1 5 0.75 0.94
11 1 5 -0.56 1.02
11 1 5 0.72 0.37
12 1 5 21.85 1.11
12 1 5 16.96 2.09
15 -1 -4 3.36 1.11
14 -1 -4 1.47 0.93
13 -1 -4 0.44 0.82
12 -1 -4 0.3 0.69
11 -1 -4 0.23 0.59
11 -1 -4 0.61 0.76
10 -1 -4 2.46 0.53
10 -1 -4 2.45 0.55
10 -1 -4 2.32 0.69
9 -1 -4 1.91 0.64
9 -1 -4 2.35 0.86
9 -1 -4 2.32 0.35
9 -1 -4 2.09 0.44
9 -1 -4 1.95 0.48
-9 1 4 2.06 0.44
8 -1 -4 3.84 0.42
8 -1 -4 6.13 0.71
8 -1 -4 4.24 0.61
8 -1 -4 4.24 0.48
8 -1 -4 3.31 0.47
-8 1 4 4.32 0.48
7 -1 -4 9.52 0.71
7 -1 -4 11.1 0.61
7 -1 -4 10.56 0.67
7 -1 -4 10.58 0.86
-7 1 4 11.41 0.6
6 -1 -4 10.1 0.6
6 -1 -4 10.75 0.83
6 -1 -4 10.43 0.57
6 -1 -4 10.02 0.65
-6 1 4 10.97 0.69
-6 1 4 11.16 0.56
5 -1 -4 66.22 2.69
5 -1 -4 62.22 2.7
5 -1 -4 60.44 2.76
-5 1 4 65.86 2.74
-5 1 4 67.52 2.69
4 -1 -4 1.42 0.18
4 -1 -4 1.72 0.23
4 -1 -4 1.01 0.3
4 -1 -4 1.3 0.19
-4 1 4 1.48 0.16
-4 1 4 1.51 0.27
3 -1 -4 103.12 4.04
3 -1 -4 94.76 4.05
3 -1 -4 94.59 4.03
3 -1 -4 99.98 4
-3 1 4 92.23 4.04
-3 1 4 98.99 4.02
2 -1 -4 43.31 1.89
2 -1 -4 46.2 1.89
2 -1 -4 47.6 1.89
-2 1 4 41.93 1.89
-2 1 4 43.61 1.87
-2 1 4 45.71 1.87
1 -1 -4 61.43 2.56
1 -1 -4 63.33 2.59
1 -1 -4 63.2 2.58
1 -1 -4 60.84 2.61
-1 1 4 64.02 2.59
-1 1 4 59.32 2.56
0 -1 -4 3.21 0.28
0 -1 -4 3.24 0.38
0 -1 -4 2.94 0.2
0 -1 -4 3.78 0.25
0 1 4 3.04 0.27
0 1 4 2.94 0.26
0 1 4 3.41 0.33
0 1 4 3.35 0.3
0 1 4 3.13 0.18
-1 -1 -4 78.21 3.18
-1 -1 -4 75.58 3.22
-1 -1 -4 74.47 3.25
-1 -1 -4 78.16 3.19
1 1 4 77.34 3.2
1 1 4 72.3 3.21
1 1 4 77.78 3.18
1 1 4 81.13 3.25
1 1 4 79.18 3.22
-2 -1 -4 0.02 0.25
-2 -1 -4 0.21 0.11
-2 -1 -4 0.38 0.17
-2 -1 -4 0.11 0.18
2 1 4 0.09 0.22
2 1 4 -0.13 0.18
2 1 4 0.35 0.29
2 1 4 0.45 0.21
2 1 4 0.14 0.12
-3 -1 -4 186.06 7.96
-3 -1 -4 192.69 7.88
-3 -1 -4 197.86 7.9
-3 -1 -4 185.36 7.93
3 1 4 192.87 7.94
3 1 4 188.54 7.91
3 1 4 194.46 7.93
3 1 4 193.26 7.88
3 1 4 194.63 7.98
-4 -1 -4 18.96 1.01
-4 -1 -4 17.98 0.93
-4 -1 -4 18.99 0.81
-4 -1 -4 18.98 0.9
4 1 4 18.74 0.83
4 1 4 18.99 1
4 1 4 18.74 0.95
4 1 4 18.42 0.92
4 1 4 18.58 1.09
-5 -1 -4 41.9 1.97
-5 -1 -4 42.63 1.88
-5 -1 -4 42.58 1.8
-5 -1 -4 42.18 1.91
5 1 4 45.13 2.06
5 1 4 43.72 1.97
5 1 4 42.89 1.91
5 1 4 45.19 1.82
5 1 4 43.24 1.93
-6 -1 -4 2.7 0.38
-6 -1 -4 2.55 0.17
-6 -1 -4 2.53 0.44
-6 -1 -4 1.7 0.38
6 1 4 2.96 0.42
6 1 4 2.2 0.57
6 1 4 2.84 0.4
6 1 4 2.34 0.49
6 1 4 2.24 0.42
6 1 4 2.23 0.23
-7 -1 -4 10.77 0.81
-7 -1 -4 11.44 0.79
7 1 4 10.48 0.79
7 1 4 10.32 1.02
7 1 4 11.18 0.87
7 1 4 11.58 0.59
7 1 4 11.58 1.14
-8 -1 -4 11.13 0.81
-8 -1 -4 11.4 0.88
8 1 4 11.58 0.94
8 1 4 10.99 0.62
8 1 4 11.51 0.88
8 1 4 9.12 1.23
-9 -1 -4 9.21 0.82
9 1 4 8.92 0.97
9 1 4 8.19 0.76
9 1 4 9.49 0.59
-10 -1 -4 10.77 0.93
10 1 4 9.96 1.03
10 1 4 10.27 1.1
10 1 4 9.91 0.66
11 1 4 3.52 0.38
11 1 4 1.54 0.98
12 1 4 10.29 0.74
12 1 4 8.67 1.23
13 1 4 0.41 0.4
13 1 4 -2.84 1.11
15 -1 -3 1.69 1.13
14 -1 -3 14.55 1.75
13 -1 -3 5.65 0.94
12 -1 -3 13.13 1.33
11 -1 -3 11.05 0.98
11 -1 -3 11.92 1.14
10 -1 -3 10.35 1.08
10 -1 -3 9.62 0.93
10 -1 -3 8.87 0.93
9 -1 -3 35.16 1.8
9 -1 -3 35.12 1.7
9 -1 -3 36.98 1.63
9 -1 -3 32.75 1.73
-9 1 3 38.54 1.63
8 -1 -3 18.06 1.1
8 -1 -3 23.69 1.13
8 -1 -3 18.52 1.17
8 -1 -3 18.69 1.05
8 -1 -3 19.52 0.98
-8 1 3 20.56 0.99
7 -1 -3 6.27 0.47
7 -1 -3 4.92 0.46
7 -1 -3 6.75 0.62
7 -1 -3 5.39 0.53
7 -1 -3 4.65 0.54
-7 1 3 5.78 0.48
6 -1 -3 4.08 0.48
6 -1 -3 5.89 0.54
6 -1 -3 4.15 0.41
6 -1 -3 4.84 0.52
6 -1 -3 5.48 0.45
6 -1 -3 5.53 0.41
-6 1 3 5.99 0.41
5 -1 -3 2.51 0.37
5 -1 -3 2.76 0.29
5 -1 -3 2.23 0.28
5 -1 -3 2.43 0.33
5 -1 -3 2.23 0.22
-5 1 3 2.31 0.22
-5 1 3 2.93 0.32
4 -1 -3 0.55 0.29
4 -1 -3 1.4 0.19
4 -1 -3 0.72 0.16
4 -1 -3 0.6 0.15
4 -1 -3 1.14 0.21
-4 1 3 0.51 0.14
-4 1 3 0.86 0.24
3 -1 -3 8 0.42
3 -1 -3 8.29 0.41
3 -1 -3 8.77 0.44
3 -1 -3 8.15 0.49
-3 1 3 8.53 0.4
-3 1 3 7.73 0.48
2 -1 -3 28.49 1.14
2 -1 -3 28.31 1.19
2 -1 -3 28.63 1.18
2 -1 -3 27.21 1.18
-2 1 3 24.87 1.18
-2 1 3 28.15 1.16
1 -1 -3 150.85 6.02
1 -1 -3 152.1 5.99
1 -1 -3 141.57 5.97
1 -1 -3 143.84 6
1 -1 -3 152.51 5.99
1 -1 -3 139.74 5.97
-1 1 3 137.95 5.99
0 -1 -3 21.94 0.95
0 -1 -3 22.8 0.91
0 -1 -3 21.76 0.89
0 -1 -3 21.92 0.92
0 1 3 21.3 0.94
0 1 3 22.11 0.92
0 1 3 20.04 0.92
0 1 3 19.24 0.9
0 1 3 21.72 0.89
-1 -1 -3 3.36 0.28
-1 -1 -3 3.55 0.2
-1 -1 -3 3.7 0.35
-1 -1 -3 3.82 0.25
1 1 3 3.59 0.25
1 1 3 3.61 0.28
1 1 3 3.95 0.34
1 1 3 3.14 0.28
1 1 3 3.83 0.2
-2 -1 -3 119.62 5.08
-2 -1 -3 122.38 5.02
-2 -1 -3 124.77 5.04
-2 -1 -3 116 5.05
2 1 3 128.78 5.09
2 1 3 119.61 5.02
2 1 3 123.45 5.06
2 1 3 123.38 5.06
2 1 3 121.35 5.04
-3 -1 -3 6.28 0.4
-3 -1 -3 5.74 0.41
-3 -1 -3 6.23 0.3
-3 -1 -3 5.48 0.5
3 1 3 5.8 0.56
3 1 3 6 0.32
3 1 3 6.32 0.42
3 1 3 6 0.47
3 1 3 5.56 0.44
-4 -1 -3 58.22 2.41
-4 -1 -3 55.67 2.48
-4 -1 -3 58.13 2.51
-4 -1 -3 60.23 2.47
4 1 3 57.24 2.47
4 1 3 58.97 2.42
4 1 3 56.74 2.48
4 1 3 60.06 2.56
4 1 3 59.74 2.52
-5 -1 -3 0.19 0.09
-5 -1 -3 0.39 0.26
-5 -1 -3 0.18 0.31
-5 -1 -3 0.22 0.28
5 1 3 0.13 0.14
5 1 3 -0.15 0.28
5 1 3 0.28 0.4
5 1 3 0.47 0.37
5 1 3 0.46 0.31
-6 -1 -3 68.07 2.94
-6 -1 -3 67.5 2.97
-6 -1 -3 72.54 2.94
6 1 3 68.81 3.05
6 1 3 67.09 2.93
6 1 3 69.76 2.96
6 1 3 70.53 2.86
6 1 3 68.42 2.99
6 1 3 67.52 2.96
-7 -1 -3 0.75 0.39
-7 -1 -3 0.37 0.34
7 1 3 0.82 0.39
7 1 3 0.65 0.41
7 1 3 0.48 0.19
7 1 3 0.8 0.5
7 1 3 -0.24 0.54
-8 -1 -3 88.05 3.86
-8 -1 -3 90.33 3.85
8 1 3 88.74 3.88
8 1 3 90.12 3.89
8 1 3 91.57 3.76
8 1 3 92.84 4.02
8 1 3 92.88 4.03
-9 -1 -3 3.14 0.51
9 1 3 1.96 0.75
9 1 3 3.26 0.58
9 1 3 2.76 0.28
-10 -1 -3 11.01 0.92
10 1 3 10.32 1.03
10 1 3 10.28 0.62
10 1 3 8.98 1.02
-11 -1 -3 7.95 0.83
11 1 3 6.86 0.58
11 1 3 7.79 0.88
11 1 3 5.73 1
12 1 3 12.17 1.27
12 1 3 12.79 0.78
13 1 3 1.09 1.1
13 1 3 2.47 0.4
15 -1 -2 19.7 2.06
15 -1 -2 19.08 1.02
14 -1 -2 0.39 0.31
14 -1 -2 -0.27 0.98
13 -1 -2 30.57 1.38
13 -1 -2 32.87 2.05
12 -1 -2 1.44 0.77
12 -1 -2 1.31 0.24
11 -1 -2 35.16 1.89
11 -1 -2 34.55 1.5
11 -1 -2 37.58 1.93
10 -1 -2 7.46 0.8
10 -1 -2 9.67 0.98
10 -1 -2 7.74 0.39
10 -1 -2 6.77 0.74
9 -1 -2 70.03 3.06
9 -1 -2 61.61 3.07
9 -1 -2 67.53 3.1
9 -1 -2 73.78 3
-9 1 2 75.93 3
8 -1 -2 25.25 1.24
8 -1 -2 22.62 1.19
8 -1 -2 21.15 1.23
8 -1 -2 20.73 1.26
8 -1 -2 23.92 1.12
-8 1 2 23.51 1.11
7 -1 -2 72.17 2.87
7 -1 -2 60.41 2.85
7 -1 -2 65.19 2.83
7 -1 -2 61.43 2.87
7 -1 -2 67.36 2.81
-7 1 2 70.49 2.81
6 -1 -2 0.08 0.31
6 -1 -2 0.43 0.36
6 -1 -2 0.38 0.22
6 -1 -2 0.58 0.29
6 -1 -2 0.58 0.31
6 -1 -2 0.92 0.25
-6 1 2 0.7 0.31
-6 1 2 0.48 0.23
5 -1 -2 184.49 6.8
5 -1 -2 154.22 6.79
5 -1 -2 164.29 6.77
5 -1 -2 140.43 6.78
5 -1 -2 156.79 6.78
5 -1 -2 162.78 6.76
-5 1 2 176.18 6.79
-5 1 2 171.96 6.76
4 -1 -2 17.52 0.79
4 -1 -2 17.35 0.78
4 -1 -2 19.89 0.84
4 -1 -2 15.91 0.85
4 -1 -2 17.12 0.82
-4 1 2 18.17 0.82
-4 1 2 17.2 0.78
3 -1 -2 1.05 0.13
3 -1 -2 1.2 0.14
3 -1 -2 1.69 0.18
3 -1 -2 1.57 0.23
3 -1 -2 1.18 0.16
3 -1 -2 1.16 0.14
-3 1 2 1.58 0.2
-3 1 2 1.1 0.13
2 -1 -2 31.9 1.4
2 -1 -2 33.22 1.38
2 -1 -2 37.16 1.39
2 -1 -2 32.46 1.38
2 -1 -2 32.84 1.38
-2 1 2 28.4 1.39
-2 1 2 34.7 1.38
1 -1 -2 1.32 0.15
1 -1 -2 1.81 0.16
1 -1 -2 1.82 0.17
1 -1 -2 1.72 0.09
-1 1 2 1.49 0.13
0 -1 -2 0.86 0.08
0 -1 -2 0.7 0.1
-1 -1 -2 39.09 1.78
1 1 2 48.64 1.74
1 1 2 38.4 1.75
-2 -1 -2 3.49 0.31
-2 -1 -2 2.81 0.23
-2 -1 -2 2.78 0.24
-2 -1 -2 2.77 0.16
2 1 2 2.63 0.25
2 1 2 2.82 0.26
2 1 2 2.99 0.33
2 1 2 2.65 0.17
-3 -1 -2 0.89 0.08
-3 -1 -2 0.44 0.15
-3 -1 -2 0.76 0.19
-3 -1 -2 0.77 0.2
3 1 2 0.96 0.22
3 1 2 1.06 0.19
3 1 2 0.91 0.25
3 1 2 0.86 0.09
3 1 2 0.65 0.18
-4 -1 -2 1.37 0.12
-4 -1 -2 1.8 0.26
-4 -1 -2 1.49 0.25
-4 -1 -2 1.07 0.2
4 1 2 1.51 0.24
4 1 2 1.48 0.29
4 1 2 1.3 0.12
4 1 2 1.48 0.31
4 1 2 1.81 0.26
-5 -1 -2 71.1 2.89
-5 -1 -2 65.23 2.89
5 1 2 72.24 2.96
5 1 2 68.96 2.9
5 1 2 67.67 2.89
5 1 2 66.11 2.89
5 1 2 66.76 2.92
5 1 2 69.17 2.82
-6 -1 -2 0.13 0.11
-6 -1 -2 0.16 0.3
-6 -1 -2 0.24 0.26
6 1 2 0.32 0.41
6 1 2 0.43 0.3
6 1 2 0.19 0.13
6 1 2 0.26 0.33
6 1 2 0.19 0.39
6 1 2 0.39 0.35
-7 -1 -2 100.08 4.2
-7 -1 -2 98.21 4.2
7 1 2 103.56 4.3
7 1 2 99.34 4.21
7 1 2 96.81 4.25
7 1 2 102.37 4.12
7 1 2 98.15 4.22
-8 -1 -2 1.5 0.41
-8 -1 -2 1.16 0.37
8 1 2 1.26 0.43
8 1 2 1.07 0.48
8 1 2 1.48 0.19
8 1 2 1.38 0.53
8 1 2 1.55 0.58
-9 -1 -2 39.41 1.9
9 1 2 40.4 1.96
9 1 2 41.35 2.12
9 1 2 41.2 1.74
9 1 2 43.72 2.11
-10 -1 -2 -0.4 0.5
10 1 2 0.07 0.63
10 1 2 -1.24 0.71
10 1 2 0.34 0.23
-11 -1 -2 42.49 2.03
11 1 2 44.6 2.21
11 1 2 41.87 2.4
11 1 2 42.84 1.85
12 1 2 2.99 0.35
12 1 2 1.51 0.97
13 1 2 21.99 1.03
13 1 2 15.97 1.92
14 1 2 1.62 0.41
14 1 2 -0.71 1.15
15 -1 -1 5.57 1.25
15 -1 -1 7.34 0.52
15 -1 -1 6.97 0.5
14 -1 -1 6.51 1.12
14 -1 -1 6.89 0.47
13 -1 -1 5.44 0.39
13 -1 -1 4.85 1.01
12 -1 -1 12.71 0.68
12 -1 -1 13.49 1.43
11 -1 -1 0.59 0.2
11 -1 -1 0.45 0.7
11 -1 -1 0.03 0.65
10 -1 -1 32.64 1.77
10 -1 -1 34.24 1.44
10 -1 -1 34.36 1.77
9 -1 -1 1.69 0.53
9 -1 -1 2.21 0.18
9 -1 -1 2.41 0.58
9 -1 -1 2.99 0.45
9 -1 -1 2.45 0.52
-9 1 1 3.34 0.42
8 -1 -1 40.44 1.83
8 -1 -1 42.78 1.86
8 -1 -1 34.69 1.83
8 -1 -1 42.42 1.78
8 -1 -1 35.88 1.84
8 -1 -1 37.62 1.63
-8 1 1 41.19 1.77
7 -1 -1 8.72 0.74
7 -1 -1 8.21 0.7
7 -1 -1 8.81 0.6
7 -1 -1 7.4 0.72
7 -1 -1 8.08 0.76
7 -1 -1 8.49 0.66
7 -1 -1 7.61 0.37
-7 1 1 9.06 0.59
6 -1 -1 138.2 6.09
6 -1 -1 151.45 6.07
6 -1 -1 139.37 6.09
6 -1 -1 147.02 6.08
6 -1 -1 133 6.09
6 -1 -1 155.76 6.11
-6 1 1 150.96 6.07
-6 1 1 155.11 6.09
5 -1 -1 5.34 0.42
5 -1 -1 4.49 0.49
5 -1 -1 6.07 0.4
5 -1 -1 5.08 0.48
5 -1 -1 4.71 0.4
5 -1 -1 4.16 0.47
-5 1 1 5.74 0.4
-5 1 1 4.56 0.46
4 -1 -1 323.5 12.87
4 -1 -1 304.67 12.88
4 -1 -1 290.16 12.88
4 -1 -1 297.32 12.88
4 -1 -1 325.4 12.89
4 -1 -1 309.1 12.87
-4 1 1 325.94 12.87
-4 1 1 329.44 12.88
3 -1 -1 85.97 3.54
3 -1 -1 87.71 3.56
3 -1 -1 84.22 3.56
3 -1 -1 83.91 3.54
3 -1 -1 80.79 3.55
-3 1 1 88.24 3.54
-3 1 1 88.12 3.55
2 -1 -1 219.35 10.19
2 -1 -1 287.31 10.18
2 -1 -1 232.35 10.19
2 -1 -1 235.17 10.18
-2 1 1 269.43 10.2
-2 1 1 243.25 10.18
1 -1 -1 42.45 1.8
1 -1 -1 43.71 1.79
1 -1 -1 46.26 1.82
1 -1 -1 42.48 1.79
0 -1 -1 -0.54 0.01
0 1 1 -0.54 0.01
0 1 1 -0.53 0
0 1 1 -0.54 0.01
-1 -1 -1 55.15 2.25
-1 -1 -1 55.48 2.26
1 1 1 53.04 2.24
-2 -1 -1 6.34 0.31
-2 -1 -1 6.66 0.33
2 1 1 5.77 0.33
2 1 1 5.48 0.32
2 1 1 7.12 0.36
2 1 1 6.27 0.27
-3 -1 -1 18.21 0.84
-3 -1 -1 19.91 0.85
3 1 1 20.06 0.88
3 1 1 18.12 0.79
3 1 1 18.72 0.84
3 1 1 18.47 0.79
3 1 1 20.05 0.86
-4 -1 -1 1.91 0.25
-4 -1 -1 1.99 0.21
4 1 1 1.66 0.23
4 1 1 2.03 0.23
4 1 1 2.75 0.27
4 1 1 2.14 0.14
4 1 1 2.31 0.28
-5 -1 -1 43.81 1.83
-5 -1 -1 42.71 1.81
5 1 1 43.62 1.87
5 1 1 40.53 1.83
5 1 1 42.06 1.75
5 1 1 42.29 1.84
5 1 1 40.34 1.82
-6 -1 -1 0.19 0.31
-6 -1 -1 0.47 0.25
6 1 1 0.4 0.36
6 1 1 0.39 0.36
6 1 1 0.51 0.11
6 1 1 0.58 0.32
6 1 1 1.74 0.3
6 1 1 0.48 0.32
-7 -1 -1 44.33 1.89
-7 -1 -1 43.15 1.91
7 1 1 42.72 1.79
7 1 1 41.86 1.97
7 1 1 43.8 1.92
7 1 1 41.52 1.93
7 1 1 44.04 1.99
-8 -1 -1 0.7 0.34
-8 -1 -1 0.43 0.4
8 1 1 0.32 0.49
8 1 1 0.59 0.49
8 1 1 0.68 0.39
8 1 1 0.23 0.45
8 1 1 0.47 0.14
-9 -1 -1 2.5 0.5
9 1 1 2.37 0.63
9 1 1 2.92 0.22
9 1 1 2.72 0.22
9 1 1 3.17 0.56
9 1 1 3.36 0.5
-10 -1 -1 26.49 1.41
10 1 1 28.25 1.19
10 1 1 27.17 1.53
10 1 1 27.12 1.67
10 1 1 26.85 1.19
-11 -1 -1 1.81 0.58
11 1 1 0.98 0.78
11 1 1 1.37 0.72
11 1 1 1.66 0.26
12 1 1 20.15 1.83
12 1 1 24.63 1.08
13 1 1 -1.3 0.96
13 1 1 -0.03 0.32
14 1 1 15.21 2
14 1 1 17.98 0.96
14 -1 0 5.6 0.46
14 -1 0 6.15 0.46
14 -1 0 3.86 1.14
13 -1 0 2.56 0.34
13 -1 0 2.69 0.33
13 -1 0 2.4 0.99
12 -1 0 11.8 0.67
12 -1 0 12.35 1.48
11 -1 0 1.65 0.7
11 -1 0 2.88 0.77
11 -1 0 2.14 0.25
10 -1 0 5.83 0.72
10 -1 0 6.3 0.42
10 -1 0 6.16 0.73
9 -1 0 0.89 0.53
9 -1 0 0.8 0.56
9 -1 0 0.42 0.44
9 -1 0 0.5 0.17
9 -1 0 0.45 0.51
-9 1 0 0.48 0.39
8 -1 0 15.94 1.03
8 -1 0 15.15 1.05
8 -1 0 17.73 0.97
8 -1 0 16.93 1.06
8 -1 0 16.89 0.74
-8 1 0 17.77 0.95
7 -1 0 41.17 1.99
7 -1 0 42.48 1.92
7 -1 0 44 1.88
7 -1 0 42.24 1.76
7 -1 0 39.51 1.92
7 -1 0 39.9 1.9
-7 1 0 43.12 1.87
-7 1 0 46.25 1.97
6 -1 0 9.8 0.67
6 -1 0 9.66 0.62
6 -1 0 9.34 0.43
6 -1 0 9 0.68
6 -1 0 10.82 0.67
6 -1 0 7.92 0.67
-6 1 0 9.75 0.61
-6 1 0 8.93 0.61
5 -1 0 23.27 1.15
5 -1 0 26.04 1.16
5 -1 0 24.47 1.16
5 -1 0 25.3 1.04
5 -1 0 25.29 1.14
5 -1 0 24.2 1.17
-5 1 0 25.62 1.15
-5 1 0 25.52 1.13
4 -1 0 20.59 0.98
4 -1 0 22.44 0.99
4 -1 0 22.32 0.97
4 -1 0 20.69 0.99
4 -1 0 20.87 0.98
4 -1 0 21.39 0.9
-4 1 0 21.78 0.98
-4 1 0 22.43 0.97
3 -1 0 305.3 12.74
3 -1 0 312.72 12.78
3 -1 0 313.31 12.76
3 -1 0 297.76 12.77
3 -1 0 320.09 12.77
3 -1 0 298.58 12.76
-3 1 0 314.58 12.77
-3 1 0 319.66 12.77
-3 1 0 314.58 12.77
2 -1 0 24.54 0.99
2 -1 0 22.81 1.03
-2 1 0 24.09 1.02
-2 1 0 24.76 1.02
-1 1 0 186.41 7.71
0 -1 0 0 0
0 -1 0 0 0.01
0 -1 0 0.01 0
0 -1 0 0 0
0 1 0 0.03 0.01
0 1 0 -0.01 0
0 1 0 0 0
0 1 0 0 0.01
-2 -1 0 21.18 0.87
-2 -1 0 22.11 0.88
2 1 0 18.9 0.88
2 1 0 21.48 0.88
2 1 0 19.25 0.87
-3 -1 0 303.03 12.53
-3 -1 0 318.76 12.51
3 1 0 309.24 12.51
3 1 0 299.67 12.5
3 1 0 314.14 12.52
3 1 0 290.77 12.51
3 1 0 295.78 12.5
-4 -1 0 23.16 0.98
-4 -1 0 20.89 0.94
4 1 0 21.58 0.98
4 1 0 21.08 0.97
4 1 0 21.18 0.95
4 1 0 20.29 0.97
4 1 0 22.01 0.97
-5 -1 0 24.66 1.11
-5 -1 0 26.32 1.15
5 1 0 23.67 1.15
5 1 0 27.29 1.15
5 1 0 24.16 1.15
5 1 0 24.69 1.13
5 1 0 25.36 1.16
-6 -1 0 8.93 0.54
-6 -1 0 9.56 0.62
6 1 0 9.83 0.6
6 1 0 9.54 0.65
6 1 0 8.87 0.65
6 1 0 8.57 0.65
6 1 0 8.91 0.62
-7 -1 0 42.94 1.85
-7 -1 0 41.48 1.8
7 1 0 43.83 1.89
7 1 0 39.76 1.86
7 1 0 40.49 1.7
7 1 0 42.62 1.83
7 1 0 38.85 1.87
7 1 0 40.22 1.85
-8 -1 0 15.92 0.85
-8 -1 0 16.51 0.95
8 1 0 16.14 1.03
8 1 0 16.02 0.69
8 1 0 15.03 1
8 1 0 17.3 0.93
8 1 0 14.95 1.05
8 1 0 15.05 0.96
-9 -1 0 0.56 0.42
-9 -1 0 0.72 0.43
9 1 0 0.37 0.51
9 1 0 0.44 0.52
9 1 0 0.65 0.54
9 1 0 0.81 0.42
9 1 0 0.23 0.14
-10 -1 0 5.9 0.61
10 1 0 6.57 0.74
10 1 0 5.43 0.38
10 1 0 5.97 0.72
11 1 0 1.67 0.75
11 1 0 2.03 0.23
11 1 0 1.48 0.71
12 1 0 11.89 1.11
12 1 0 11.71 0.64
13 1 0 2.29 0.32
13 1 0 2.67 0.32
13 1 0 0.95 0.96
14 1 0 3.8 1.16
14 1 0 6.07 0.44
14 -1 1 14.83 2.01
14 -1 1 18.38 0.99
13 -1 1 0.17 0.32
13 -1 1 -1.29 0.97
12 -1 1 23.5 1.84
12 -1 1 24.8 1.14
11 -1 1 1.36 0.78
11 -1 1 1.8 0.27
11 -1 1 1.88 0.27
11 -1 1 1.56 0.72
10 -1 1 29.03 1.57
10 -1 1 28.65 1.26
10 -1 1 27.91 1.26
10 -1 1 29.75 1.71
9 -1 1 3.83 0.53
9 -1 1 2.4 0.56
9 -1 1 3.03 0.24
9 -1 1 2.71 0.61
9 -1 1 2.6 0.23
-9 1 -1 2.84 0.49
8 -1 1 -0.25 0.44
8 -1 1 1.08 0.51
8 -1 1 0.54 0.4
8 -1 1 0.45 0.5
8 -1 1 0.63 0.16
-8 1 -1 0.47 0.37
7 -1 1 44.79 1.97
7 -1 1 42.5 2.02
7 -1 1 45.27 2.03
7 -1 1 42.27 1.97
7 -1 1 44.83 1.84
-7 1 -1 44.82 1.96
6 -1 1 0.49 0.12
6 -1 1 0.46 0.34
6 -1 1 0.37 0.33
6 -1 1 0.44 0.37
6 -1 1 0.36 0.31
6 -1 1 1.18 0.31
-6 1 -1 0.78 0.3
-6 1 -1 0.48 0.31
5 -1 1 42.3 1.85
5 -1 1 42.84 1.86
5 -1 1 44.08 1.77
5 -1 1 41.19 1.85
5 -1 1 40.62 1.88
5 -1 1 44.57 1.89
-5 1 -1 42.67 1.85
-5 1 -1 40.37 1.83
-5 1 -1 44.76 1.86
4 -1 1 2.19 0.26
4 -1 1 2.44 0.29
4 -1 1 2.44 0.17
4 -1 1 2.4 0.26
4 -1 1 1.94 0.24
4 -1 1 2 0.27
-4 1 -1 2.04 0.25
-4 1 -1 2.54 0.24
-4 1 -1 1.97 0.25
-4 1 -1 2.68 0.14
-4 1 -1 2.44 0.26
-4 1 -1 2.21 0.28
3 -1 1 19.25 0.86
3 -1 1 19.46 0.81
3 -1 1 20.62 0.89
3 -1 1 20.36 0.87
3 -1 1 18.59 0.86
3 -1 1 19.76 0.81
3 -1 1 19.22 0.88
-3 1 -1 20.25 0.86
-3 1 -1 18.76 0.87
-3 1 -1 18.78 0.8
-3 1 -1 17.96 0.9
-3 1 -1 19.09 0.87
-3 1 -1 18.29 0.85
2 -1 1 5.23 0.3
2 -1 1 6.36 0.25
2 -1 1 4.39 0.29
2 -1 1 5.53 0.33
2 -1 1 4.95 0.31
-2 1 -1 6.55 0.33
-2 1 -1 6.37 0.3
-2 1 -1 6.54 0.31
-2 1 -1 6.58 0.33
-2 1 -1 4.99 0.25
-1 1 -1 51.87 2.37
-1 1 -1 60.57 2.36
-1 1 -1 59.56 2.38
1 1 -1 32.25 1.36
1 1 -1 33.46 1.36
-2 -1 1 208.68 9.94
2 1 -1 256.3 9.94
2 1 -1 261.05 9.95
-3 -1 1 82 3.5
-3 -1 1 89.07 3.51
-3 -1 1 86.55 3.48
3 1 -1 85.8 3.51
3 1 -1 79.93 3.5
3 1 -1 87.01 3.47
3 1 -1 84.24 3.48
3 1 -1 81.06 3.47
-4 -1 1 311.7 12.56
-4 -1 1 316.56 12.58
4 1 -1 303.12 12.59
4 1 -1 311.37 12.56
4 1 -1 301.36 12.56
4 1 -1 293.34 12.58
4 1 -1 303.51 12.56
-5 -1 1 5.53 0.46
-5 -1 1 5.37 0.35
5 1 -1 4.83 0.4
5 1 -1 4.84 0.46
5 1 -1 5.4 0.39
5 1 -1 5.17 0.38
5 1 -1 5.07 0.47
-6 -1 1 147.04 5.96
-6 -1 1 150.55 6
6 1 -1 143.91 5.98
6 1 -1 137.59 6.01
6 1 -1 148.53 5.97
6 1 -1 146.51 5.98
6 1 -1 135.74 6
-7 -1 1 8.49 0.52
-7 -1 1 8.55 0.66
7 1 -1 7.21 0.71
7 1 -1 7.51 0.62
7 1 -1 8.73 0.59
7 1 -1 8.44 0.65
-8 -1 1 40.21 1.71
-8 -1 1 39.81 1.77
8 1 -1 39.5 1.79
8 1 -1 37.85 1.77
8 1 -1 34.25 1.8
8 1 -1 37.08 1.82
8 1 -1 41.9 1.74
-9 -1 1 1.96 0.46
-9 -1 1 2.61 0.36
9 1 -1 2.14 0.54
9 1 -1 2.44 0.43
9 1 -1 2.07 0.5
9 1 -1 1.34 0.56
10 1 -1 33.7 1.74
10 1 -1 32.69 1.38
10 1 -1 32.73 1.74
11 1 -1 -0.71 0.66
11 1 -1 0.55 0.69
11 1 -1 0.7 0.18
12 1 -1 12.16 0.62
12 1 -1 11.06 1.35
13 1 -1 3.77 0.96
13 1 -1 4.99 0.35
14 1 -1 6.69 0.43
14 1 -1 4.6 1.11
15 1 -1 3.53 1.22
15 1 -1 6.74 0.48
15 1 -1 6.95 0.49
14 -1 2 2.2 0.42
14 -1 2 -0.53 1.15
13 -1 2 20.78 1.05
13 -1 2 18.4 2
12 -1 2 3.07 0.36
12 -1 2 2.5 0.95
11 -1 2 43.54 2.15
11 -1 2 42.31 2.39
11 -1 2 43.98 1.87
10 -1 2 -0.21 0.71
10 -1 2 -0.3 0.59
10 -1 2 -0.06 0.24
9 -1 2 40.56 2.01
9 -1 2 42.2 1.82
9 -1 2 44.84 2.03
9 -1 2 41.98 2.16
-9 1 -2 45.64 2.11
8 -1 2 1.4 0.2
8 -1 2 1.53 0.44
8 -1 2 1.37 0.56
8 -1 2 1.04 0.49
8 -1 2 1.59 0.56
-8 1 -2 1.83 0.43
7 -1 2 105.13 4.37
7 -1 2 106.66 4.43
7 -1 2 103.13 4.26
7 -1 2 99.23 4.36
7 -1 2 100.2 4.41
-7 1 -2 105.13 4.35
-7 1 -2 103.61 4.36
6 -1 2 0.29 0.32
6 -1 2 0.27 0.32
6 -1 2 0.55 0.4
6 -1 2 0.11 0.39
6 -1 2 0.46 0.14
6 -1 2 0.47 0.34
-6 1 -2 0.31 0.34
-6 1 -2 0.34 0.31
-6 1 -2 0.34 0.31
5 -1 2 71.15 2.86
5 -1 2 66.67 2.96
5 -1 2 73.51 2.99
5 -1 2 68.93 2.92
5 -1 2 70.63 2.95
5 -1 2 66.48 2.92
-5 1 -2 73.34 2.93
-5 1 -2 66.94 2.97
-5 1 -2 68.22 2.94
-5 1 -2 66.64 2.85
4 -1 2 1.72 0.24
4 -1 2 0.98 0.29
4 -1 2 1.51 0.23
4 -1 2 1.44 0.13
4 -1 2 1.96 0.27
4 -1 2 1.37 0.31
-4 1 -2 1.74 0.3
-4 1 -2 1.68 0.26
-4 1 -2 1.49 0.25
-4 1 -2 1.56 0.12
-4 1 -2 1.81 0.23
3 -1 2 1.01 0.22
3 -1 2 0.84 0.21
3 -1 2 0.65 0.1
3 -1 2 1.47 0.18
3 -1 2 1.46 0.25
3 -1 2 1.73 0.19
-3 1 -2 0.76 0.2
-3 1 -2 0.92 0.25
-3 1 -2 0.92 0.1
-3 1 -2 1.57 0.19
-3 1 -2 0.91 0.21
2 -1 2 2.64 0.21
2 -1 2 2.11 0.22
2 -1 2 3.01 0.23
2 -1 2 2.46 0.28
2 -1 2 2.77 0.32
2 -1 2 2.52 0.16
-2 1 -2 2.86 0.28
-2 1 -2 2.8 0.23
-2 1 -2 2.72 0.26
-2 1 -2 2.39 0.27
1 -1 2 33.14 1.46
1 -1 2 33.51 1.43
1 -1 2 37.8 1.43
1 -1 2 31.36 1.47
1 -1 2 30.26 1.43
-1 1 -2 40.99 1.49
0 1 -2 0.81 0.11
0 1 -2 0.82 0.1
0 1 -2 0.51 0.12
0 1 -2 0.99 0.11
1 1 -2 2.37 0.15
1 1 -2 1.52 0.15
1 1 -2 1.56 0.15
1 1 -2 1.93 0.12
1 1 -2 1.77 0.14
1 1 -2 1.93 0.13
-2 -1 2 29.47 1.27
-2 -1 2 27.42 1.26
-2 -1 2 27.02 1.25
2 1 -2 31.53 1.27
2 1 -2 30.21 1.27
2 1 -2 34.71 1.26
-3 -1 2 1.28 0.17
-3 -1 2 1.58 0.18
3 1 -2 1.44 0.19
3 1 -2 1.16 0.19
-4 -1 2 17.24 0.79
-4 -1 2 16.55 0.78
-4 -1 2 17.16 0.72
4 1 -2 16.22 0.8
4 1 -2 15.7 0.8
4 1 -2 17.45 0.73
-5 -1 2 165.26 6.64
-5 -1 2 158.54 6.64
-5 -1 2 167.84 6.6
5 1 -2 151.08 6.65
5 1 -2 161.33 6.61
5 1 -2 152.77 6.65
5 1 -2 159.01 6.6
5 1 -2 167.69 6.61
-6 -1 2 0.56 0.29
-6 -1 2 0.6 0.19
-6 -1 2 0.3 0.3
6 1 -2 0.81 0.21
6 1 -2 -0.09 0.31
6 1 -2 0.36 0.22
6 1 -2 0.94 0.21
6 1 -2 0.42 0.33
-7 -1 2 66.04 2.78
-7 -1 2 66.31 2.71
7 1 -2 64.1 2.74
7 1 -2 66.78 2.72
7 1 -2 62.58 2.73
7 1 -2 61.02 2.79
-8 -1 2 24.49 1.07
8 1 -2 23.69 1.09
8 1 -2 21.84 1.14
8 1 -2 21.1 1.23
8 1 -2 22.68 1.16
-9 -1 2 69.82 2.95
9 1 -2 75.26 3.09
9 1 -2 67.58 3.02
9 1 -2 74.24 2.97
9 1 -2 64.37 3.04
9 1 -2 65.58 3.07
10 1 -2 8.03 0.94
10 1 -2 9.34 0.81
11 1 -2 33.82 1.87
11 1 -2 34.59 1.82
12 1 -2 0.92 0.74
13 1 -2 26.91 1.89
14 1 -2 -0.78 0.94
15 1 -2 17.11 1.5
13 -1 3 2.28 1.15
13 -1 3 3.34 0.43
12 -1 3 13.1 1.78
12 -1 3 14.36 0.83
11 -1 3 7.03 1.02
11 -1 3 6.92 0.59
11 -1 3 7.98 0.84
10 -1 3 10.54 1.09
10 -1 3 10.12 0.62
10 -1 3 9.64 1.01
9 -1 3 2.77 0.28
9 -1 3 3.11 0.58
9 -1 3 2.03 0.72
9 -1 3 2.99 0.58
8 -1 3 91.59 4.07
8 -1 3 92.52 3.84
8 -1 3 96.39 3.98
8 -1 3 89.11 3.96
8 -1 3 94.68 4.15
-8 1 -3 90.73 3.92
-8 1 -3 93.69 3.97
7 -1 3 0.65 0.39
7 -1 3 0.85 0.49
7 -1 3 0.41 0.39
7 -1 3 0.75 0.19
7 -1 3 0.66 0.52
-7 1 -3 0.3 0.36
-7 1 -3 0.76 0.59
-7 1 -3 0.93 0.39
6 -1 3 72.35 3.04
6 -1 3 68.32 3.03
6 -1 3 73.36 3.13
6 -1 3 73.4 2.95
6 -1 3 68.5 3.09
6 -1 3 73.65 3.07
-6 1 -3 74.57 3.03
-6 1 -3 67.76 2.94
-6 1 -3 69.27 3.09
-6 1 -3 70.95 3.06
5 -1 3 0.29 0.28
5 -1 3 0.4 0.28
5 -1 3 0.24 0.37
5 -1 3 0.14 0.14
5 -1 3 0.81 0.31
5 -1 3 0.02 0.38
-5 1 -3 -0.03 0.26
-5 1 -3 0.08 0.29
-5 1 -3 -0.07 0.35
-5 1 -3 0.23 0.12
4 -1 3 57.79 2.56
4 -1 3 62.35 2.6
4 -1 3 60.36 2.54
4 -1 3 59.67 2.46
4 -1 3 58.34 2.5
4 -1 3 59.23 2.51
-4 1 -3 63.31 2.55
-4 1 -3 61.36 2.5
-4 1 -3 58.8 2.46
-4 1 -3 54.96 2.57
-4 1 -3 56.83 2.53
3 -1 3 5.94 0.37
3 -1 3 5.93 0.56
3 -1 3 5.62 0.46
3 -1 3 6 0.31
3 -1 3 5.97 0.39
3 -1 3 5.56 0.47
-3 1 -3 5.32 0.54
-3 1 -3 5.62 0.31
-3 1 -3 5.49 0.44
-3 1 -3 6.36 0.39
-3 1 -3 5.97 0.45
2 -1 3 116.82 5.07
2 -1 3 121.72 5.07
2 -1 3 120.01 5.04
2 -1 3 126.83 5.1
2 -1 3 123.35 5.03
-2 1 -3 114.88 5.09
-2 1 -3 130.75 5.07
-2 1 -3 122.56 5.03
-2 1 -3 119.63 5.07
-2 1 -3 126.4 5.04
1 -1 3 3.29 0.2
1 -1 3 3.61 0.35
1 -1 3 3.73 0.18
1 -1 3 3.68 0.29
1 -1 3 2.94 0.31
-1 1 -3 3.49 0.2
-1 1 -3 2.84 0.37
-1 1 -3 3.02 0.2
-1 1 -3 3.93 0.3
-1 1 -3 3.06 0.29
0 -1 3 18.77 0.89
0 -1 3 21.95 0.92
0 1 -3 20.65 0.96
0 1 -3 20.95 0.88
0 1 -3 21.36 0.93
0 1 -3 23.09 0.89
0 1 -3 22.16 0.93
0 1 -3 22.2 0.89
-1 -1 3 140.17 5.91
-1 -1 3 126.7 5.91
-1 -1 3 141.94 5.91
1 1 -3 154.21 5.91
1 1 -3 136.38 5.93
1 1 -3 165.27 5.92
1 1 -3 147.05 5.91
1 1 -3 138.73 5.91
-2 -1 3 28.1 1.14
-2 -1 3 27.4 1.12
-2 -1 3 27.68 1.13
2 1 -3 26.65 1.12
2 1 -3 27.89 1.13
2 1 -3 24.48 1.14
2 1 -3 25.75 1.15
-3 -1 3 8.45 0.44
3 1 -3 7.2 0.45
3 1 -3 8.07 0.4
3 1 -3 7.69 0.46
-4 -1 3 0.93 0.21
4 1 -3 0.67 0.22
4 1 -3 0.43 0.17
4 1 -3 0.6 0.25
-5 -1 3 2.24 0.29
-5 -1 3 2.69 0.24
5 1 -3 1.88 0.33
5 1 -3 2.17 0.32
5 1 -3 2.54 0.22
-6 -1 3 6.02 0.35
-6 -1 3 5.26 0.51
6 1 -3 4.05 0.43
6 1 -3 5.25 0.35
6 1 -3 5.69 0.35
6 1 -3 4.79 0.46
6 1 -3 4.76 0.37
-7 -1 3 5.85 0.41
7 1 -3 6.14 0.46
7 1 -3 5.51 0.48
7 1 -3 6.36 0.43
7 1 -3 5.31 0.53
-8 -1 3 19.34 0.92
8 1 -3 18.47 1.15
8 1 -3 20.08 0.93
8 1 -3 20.25 1.01
8 1 -3 18.59 0.98
-9 -1 3 37.16 1.57
9 1 -3 36.7 1.59
9 1 -3 33.22 1.78
9 1 -3 33.99 1.65
9 1 -3 36.22 1.68
10 1 -3 10.07 0.92
10 1 -3 9.59 0.87
10 1 -3 9.06 0.91
11 1 -3 11.36 1.09
11 1 -3 12.79 1.24
12 1 -3 11.76 1.26
13 1 -3 2.71 0.85
14 1 -3 14.22 1.28
15 1 -3 -0.56 1.02
13 -1 4 -0.22 1.11
13 -1 4 0.69 0.41
12 -1 4 10.08 0.75
12 -1 4 8.98 1.2
11 -1 4 2.26 0.96
11 -1 4 2.73 0.37
11 -1 4 3.65 0.74
10 -1 4 11.59 1.12
10 -1 4 12.3 1.13
10 -1 4 11.36 0.71
9 -1 4 9.25 0.59
9 -1 4 9.04 0.96
9 -1 4 8.35 0.94
-9 1 -4 9.21 0.81
8 -1 4 10.18 1.24
8 -1 4 11.89 0.87
8 -1 4 11.2 0.63
8 -1 4 12.4 0.98
-8 1 -4 12.28 0.84
-8 1 -4 10.9 0.96
7 -1 4 10.66 0.98
7 -1 4 11.98 0.9
7 -1 4 12.07 1.13
7 -1 4 11.15 0.6
7 -1 4 11.91 0.82
-7 1 -4 10.92 0.88
-7 1 -4 13.08 0.8
-7 1 -4 10.54 0.53
6 -1 4 2.24 0.4
6 -1 4 2.46 0.23
6 -1 4 2.23 0.56
6 -1 4 2.68 0.38
6 -1 4 2.58 0.39
6 -1 4 2.59 0.5
-6 1 -4 2.47 0.5
-6 1 -4 2.4 0.19
-6 1 -4 1.96 0.42
-6 1 -4 2.24 0.36
5 -1 4 43.69 1.88
5 -1 4 45.86 2.05
5 -1 4 43.32 1.89
5 -1 4 42.89 1.94
5 -1 4 41.7 1.96
5 -1 4 44.11 1.82
-5 1 -4 44.83 1.88
-5 1 -4 42.89 1.81
-5 1 -4 40.91 1.99
-5 1 -4 43.08 1.93
4 -1 4 19.13 0.91
4 -1 4 19.74 0.99
4 -1 4 18.43 1.03
4 -1 4 20.04 0.92
4 -1 4 19.42 1.1
4 -1 4 19.69 0.85
-4 1 -4 19.56 0.91
-4 1 -4 20.37 0.98
-4 1 -4 18.51 0.98
-4 1 -4 19.86 0.85
-4 1 -4 17.86 1.07
3 -1 4 197.59 8.03
3 -1 4 192.57 8.05
3 -1 4 193.64 8.04
3 -1 4 185.82 8.09
3 -1 4 197.41 8.09
3 -1 4 202.57 8.13
-3 1 -4 186.15 8.08
-3 1 -4 207.46 8.09
-3 1 -4 201.44 8.05
-3 1 -4 198.96 8.03
-3 1 -4 185.63 8.12
2 -1 4 -0.2 0.25
2 -1 4 0.24 0.29
2 -1 4 0.05 0.21
2 -1 4 0.31 0.16
2 -1 4 0.2 0.11
-2 1 -4 0.28 0.22
-2 1 -4 0.26 0.31
-2 1 -4 0.29 0.22
-2 1 -4 0.15 0.12
-2 1 -4 0.13 0.15
1 -1 4 75.73 3.22
1 -1 4 77.51 3.23
1 -1 4 75.74 3.19
1 -1 4 81.02 3.26
1 -1 4 79.21 3.18
-1 1 -4 77.34 3.19
-1 1 -4 73.86 3.23
-1 1 -4 79.16 3.18
-1 1 -4 80.17 3.22
-1 1 -4 72.37 3.26
0 -1 4 3.44 0.29
0 -1 4 3.19 0.21
0 1 -4 2.82 0.3
0 1 -4 3.27 0.29
0 1 -4 3.17 0.19
0 1 -4 3.31 0.2
0 1 -4 3.69 0.32
-1 -1 4 63.5 2.66
-1 -1 4 63.53 2.67
-1 -1 4 65.68 2.66
1 1 -4 59.8 2.69
1 1 -4 69.6 2.68
1 1 -4 60.38 2.67
1 1 -4 65.15 2.65
1 1 -4 65.28 2.67
-2 -1 4 45.75 1.87
-2 -1 4 46.39 1.88
-2 -1 4 44.59 1.87
2 1 -4 46.44 1.87
2 1 -4 42.95 1.89
2 1 -4 47.64 1.88
2 1 -4 42.79 1.87
2 1 -4 42.27 1.89
-3 -1 4 101.22 4.14
-3 -1 4 99.49 4.12
-3 -1 4 98.7 4.11
-3 -1 4 100.47 4.11
3 1 -4 104.89 4.11
3 1 -4 99.96 4.12
3 1 -4 93.37 4.14
-4 -1 4 1.7 0.16
-4 -1 4 1.66 0.24
-4 -1 4 1.58 0.16
4 1 -4 1.32 0.3
4 1 -4 1.26 0.25
4 1 -4 1.72 0.2
-5 -1 4 67.31 2.58
5 1 -4 59.19 2.6
5 1 -4 51.98 2.57
5 1 -4 63.99 2.56
-6 -1 4 11.06 0.51
-6 -1 4 11 0.69
6 1 -4 7.57 0.67
6 1 -4 10.71 0.5
6 1 -4 9.54 0.78
-7 -1 4 11.38 0.55
7 1 -4 11.2 0.55
7 1 -4 10.76 0.62
7 1 -4 10.44 0.57
7 1 -4 9.9 0.83
-8 -1 4 4.2 0.4
8 1 -4 4.17 0.56
8 1 -4 4.36 0.41
8 1 -4 3.44 0.58
8 1 -4 3.93 0.47
-9 -1 4 1.98 0.29
9 1 -4 1.92 0.62
9 1 -4 1.49 0.43
9 1 -4 1.69 0.38
9 1 -4 2.23 0.3
10 1 -4 1.98 0.48
10 1 -4 2.61 0.72
11 1 -4 -0.03 0.55
11 1 -4 0.27 0.79
12 1 -4 1.08 0.66
13 1 -4 0.31 0.77
14 1 -4 0.5 0.9
15 1 -4 1.37 1.06
12 -1 5 17.99 2.01
12 -1 5 21.13 1.09
11 -1 5 1.3 0.75
11 -1 5 -0.13 0.96
11 -1 5 0.62 0.36
10 -1 5 1.83 0.68
10 -1 5 1.44 0.34
10 -1 5 0.74 0.9
9 -1 5 2.03 0.6
9 -1 5 1.8 0.32
9 -1 5 1.51 0.81
-9 1 -5 2.22 0.51
8 -1 5 1.85 0.29
8 -1 5 1.34 0.73
8 -1 5 2.93 0.58
8 -1 5 3.28 0.54
-8 1 -5 1.93 0.45
-8 1 -5 2.02 0.54
7 -1 5 9.01 0.56
7 -1 5 9.24 0.92
7 -1 5 9.39 0.9
7 -1 5 8.91 0.76
7 -1 5 7.68 0.83
-7 1 -5 8.27 0.47
-7 1 -5 8.71 0.88
-7 1 -5 10.49 0.74
6 -1 5 0.29 0.36
6 -1 5 0.68 0.42
6 -1 5 0.96 0.51
6 -1 5 -0.03 0.21
6 -1 5 0.52 0.37
6 -1 5 -0.77 0.56
-6 1 -5 0.52 0.34
-6 1 -5 0.53 0.52
-6 1 -5 0.22 0.17
-6 1 -5 0.54 0.4
5 -1 5 9.31 0.65
5 -1 5 9.34 0.75
5 -1 5 8.1 0.95
5 -1 5 9.57 0.61
5 -1 5 8.97 0.86
5 -1 5 9.6 0.51
-5 1 -5 9.36 0.75
-5 1 -5 8.96 0.49
-5 1 -5 9.76 0.62
-5 1 -5 7.74 0.9
4 -1 5 34.04 1.42
4 -1 5 31.65 1.58
4 -1 5 32.88 1.47
4 -1 5 33.74 1.67
4 -1 5 33.26 1.54
4 -1 5 33.15 1.46
-4 1 -5 35.53 1.54
-4 1 -5 33.29 1.41
-4 1 -5 32.23 1.63
-4 1 -5 32 1.54
-4 1 -5 34.12 1.46
3 -1 5 22.77 0.97
3 -1 5 21.63 1.21
3 -1 5 21.54 1.13
3 -1 5 20.88 1.01
3 -1 5 23.8 1.11
-3 1 -5 24.12 1.1
-3 1 -5 20.87 1.21
-3 1 -5 23.1 1.01
-3 1 -5 23.73 0.98
-3 1 -5 21.9 1.1
2 -1 5 15.82 0.7
2 -1 5 15 0.73
2 -1 5 15.42 0.85
2 -1 5 15.98 0.83
2 -1 5 16.62 0.92
-2 1 -5 16.66 0.73
-2 1 -5 18.18 0.83
-2 1 -5 15.98 0.83
-2 1 -5 15.17 0.95
-2 1 -5 15.99 0.72
1 -1 5 0.82 0.24
1 -1 5 0.77 0.29
1 -1 5 0.58 0.24
1 -1 5 0.59 0.15
1 -1 5 0.52 0.1
-1 1 -5 0.42 0.21
-1 1 -5 0.46 0.14
-1 1 -5 0.2 0.22
-1 1 -5 0.39 0.13
-1 1 -5 0.61 0.33
0 -1 5 183.23 7.55
0 -1 5 186.95 7.53
0 1 -5 176.25 7.6
0 1 -5 187.06 7.52
0 1 -5 193.23 7.56
0 1 -5 174.42 7.56
0 1 -5 181.78 7.53
-1 -1 5 9.87 0.55
-1 -1 5 10.67 0.52
-1 -1 5 10.42 0.52
1 1 -5 11.79 0.5
1 1 -5 10.72 0.55
1 1 -5 10.67 0.65
1 1 -5 12.01 0.59
1 1 -5 10.5 0.56
-2 -1 5 53.52 2.32
-2 -1 5 56.7 2.34
-2 -1 5 56.3 2.33
2 1 -5 56.9 2.33
2 1 -5 54.29 2.33
2 1 -5 55.25 2.34
2 1 -5 59.12 2.35
2 1 -5 54.44 2.36
-3 -1 5 3.47 0.27
-3 -1 5 3.47 0.26
-3 -1 5 3.42 0.36
3 1 -5 3.24 0.29
3 1 -5 3.35 0.29
3 1 -5 3.45 0.36
3 1 -5 2.68 0.31
-4 -1 5 98.99 4.03
-4 -1 5 96.17 3.99
-4 -1 5 98.52 3.99
4 1 -5 101.89 4
4 1 -5 89.81 4.05
4 1 -5 97.09 4.01
4 1 -5 94.09 4
-5 -1 5 1.77 0.2
-5 -1 5 1.9 0.2
-5 -1 5 2.27 0.3
5 1 -5 1.04 0.3
5 1 -5 1.52 0.39
5 1 -5 1.7 0.24
-6 -1 5 38.99 1.68
-6 -1 5 38.36 1.57
6 1 -5 36.57 1.63
6 1 -5 35.04 1.74
-7 -1 5 10.63 0.53
7 1 -5 9.64 0.54
7 1 -5 12.06 0.63
7 1 -5 8.94 0.69
7 1 -5 8.86 0.9
-8 -1 5 49.12 2.01
8 1 -5 54.26 2.09
8 1 -5 43.97 2.21
8 1 -5 47.29 2.01
8 1 -5 43.76 2.04
-9 -1 5 11.02 0.61
9 1 -5 10.16 0.72
9 1 -5 12.47 0.84
9 1 -5 10.29 0.61
9 1 -5 11.39 1.06
10 1 -5 39.19 1.81
10 1 -5 40.25 2.04
11 1 -5 19.08 1.44
11 1 -5 16.72 1.13
12 1 -5 4.93 0.7
13 1 -5 12.77 1.37
14 1 -5 9.18 1.04
15 1 -5 6.36 1.1
12 -1 6 0.17 0.43
12 -1 6 -0.36 1.17
11 -1 6 31.25 2.32
11 -1 6 34.26 1.55
10 -1 6 1.18 0.99
10 -1 6 1.73 0.37
10 -1 6 1.05 0.99
9 -1 6 47.61 2.01
9 -1 6 45.87 2.53
9 -1 6 47.64 2.2
-9 1 -6 43.84 2.12
8 -1 6 2.28 0.34
8 -1 6 1.85 0.83
8 -1 6 3.28 0.57
8 -1 6 2.74 0.63
-8 1 -6 2.87 0.5
-8 1 -6 2.83 0.6
7 -1 6 29.3 1.53
7 -1 6 26.22 1.77
7 -1 6 28.38 1.4
7 -1 6 29.21 1.26
-7 1 -6 27.2 1.21
-7 1 -6 26.83 1.48
-7 1 -6 27.98 1.38
6 -1 6 18.86 1
6 -1 6 17.55 0.86
6 -1 6 18.46 1.26
6 -1 6 18.71 1
6 -1 6 17.28 1.4
6 -1 6 18.47 1.12
-6 1 -6 17.65 0.82
-6 1 -6 15.8 1.28
-6 1 -6 17.89 0.97
-6 1 -6 17.18 1.1
5 -1 6 22.4 1.2
5 -1 6 21.63 1.41
5 -1 6 21.94 1.09
5 -1 6 22.01 1.26
5 -1 6 21.89 1.07
5 -1 6 22.28 1
-5 1 -6 22.07 0.98
-5 1 -6 20.58 1.18
-5 1 -6 22.61 1.07
-5 1 -6 20.96 1.36
4 -1 6 15.1 1.15
4 -1 6 16.34 0.81
4 -1 6 16.14 0.99
4 -1 6 16.24 0.96
4 -1 6 16.2 0.75
4 -1 6 16.08 0.83
-4 1 -6 14.49 0.94
-4 1 -6 16.99 0.96
-4 1 -6 15.36 0.81
-4 1 -6 15.24 1.12
-4 1 -6 16.48 0.75
3 -1 6 14.8 1.04
3 -1 6 15.98 0.91
3 -1 6 15.5 0.71
3 -1 6 15.81 0.94
3 -1 6 14.83 0.77
-3 1 -6 13.92 0.88
-3 1 -6 16.89 0.74
-3 1 -6 15.05 1.05
-3 1 -6 16.2 0.76
-3 1 -6 16.71 0.89
2 -1 6 25.35 1.11
2 -1 6 25.75 1.25
2 -1 6 24.53 1.32
2 -1 6 24.84 1.13
2 -1 6 27.84 1.25
-2 1 -6 26.54 1.12
-2 1 -6 28.2 1.23
-2 1 -6 25.41 1.23
-2 1 -6 26.42 1.13
-2 1 -6 24.71 1.36
1 -1 6 0.49 0.27
1 -1 6 0.15 0.18
1 -1 6 -0.01 0.1
1 -1 6 0.29 0.33
1 -1 6 0.02 0.26
-1 1 -6 0.17 0.16
-1 1 -6 -0.04 0.26
-1 1 -6 0.13 0.4
-1 1 -6 -0.1 0.17
-1 1 -6 0.45 0.26
0 -1 6 0.67 0.24
0 -1 6 0.31 0.18
0 -1 6 0.45 0.18
0 1 -6 0.47 0.26
0 1 -6 0.28 0.36
0 1 -6 0.53 0.23
0 1 -6 0.49 0.16
0 1 -6 0.39 0.14
-1 -1 6 27.75 1.35
-1 -1 6 30.41 1.32
-1 -1 6 31 1.31
1 1 -6 31.84 1.36
1 1 -6 30.65 1.43
1 1 -6 30.37 1.29
1 1 -6 33.1 1.4
1 1 -6 30.91 1.3
1 1 -6 30.05 1.35
-2 -1 6 15.97 0.75
-2 -1 6 16.08 0.76
-2 -1 6 15.06 0.72
2 1 -6 16.04 0.75
2 1 -6 16.47 0.79
2 1 -6 15.86 0.86
2 1 -6 15.03 0.75
2 1 -6 16.22 0.75
-3 -1 6 54.04 2.19
-3 -1 6 49.83 2.17
-3 -1 6 53.6 2.2
3 1 -6 51.17 2.23
3 1 -6 51.01 2.18
3 1 -6 50.06 2.21
3 1 -6 51.71 2.18
3 1 -6 54.57 2.2
-4 -1 6 20.37 0.94
-4 -1 6 19.8 0.87
-4 -1 6 19.29 0.86
4 1 -6 19.44 0.89
4 1 -6 18.65 1
4 1 -6 19.67 0.89
4 1 -6 19.78 0.93
-5 -1 6 11.83 0.57
-5 -1 6 12.24 0.72
-5 -1 6 12.06 0.56
5 1 -6 11.53 0.81
5 1 -6 12.39 0.64
5 1 -6 11.86 0.64
5 1 -6 12.41 0.62
-6 -1 6 12.88 0.61
-6 -1 6 13.75 0.81
-6 -1 6 13.69 0.62
6 1 -6 14.37 0.69
6 1 -6 13.6 0.72
6 1 -6 13.35 0.66
6 1 -6 11.86 0.89
7 1 -6 35.52 1.52
7 1 -6 35.61 1.75
7 1 -6 35.17 1.59
8 1 -6 -0.01 0.26
8 1 -6 -0.19 0.35
8 1 -6 0.72 0.37
8 1 -6 -0.15 0.6
9 1 -6 35.18 1.71
9 1 -6 37.48 1.87
9 1 -6 36.39 1.63
10 1 -6 0.03 0.73
10 1 -6 -0.13 0.46
10 1 -6 -0.21 0.4
11 1 -6 59.1 2.66
11 1 -6 49.74 2.39
12 1 -6 -0.65 0.6
13 1 -6 22.16 1.5
14 1 -6 2.47 0.89
15 1 -6 26.97 1.98
11 -1 7 5.62 0.51
10 -1 7 28.43 1.37
9 -1 7 12.08 0.77
9 -1 7 10.91 1.27
8 -1 7 53.86 2.31
8 -1 7 51.7 2.8
-8 1 -7 58.07 2.83
-8 1 -7 52.43 2.41
7 -1 7 7.87 0.96
7 -1 7 10.02 1.06
7 -1 7 9.67 0.64
7 -1 7 9.55 0.86
-7 1 -7 9.26 0.56
-7 1 -7 10.14 0.81
-7 1 -7 9.57 0.8
6 -1 7 28.76 1.85
6 -1 7 31.86 1.38
6 -1 7 32.86 1.63
6 -1 7 31.14 1.48
6 -1 7 33.33 1.5
-6 1 -7 29.86 1.35
-6 1 -7 30.58 1.46
-6 1 -7 30.35 1.6
5 -1 7 0.76 0.35
5 -1 7 0.25 0.48
5 -1 7 0 0.67
5 -1 7 0.93 0.59
5 -1 7 -0.34 0.23
5 -1 7 0.67 0.34
-5 1 -7 0.36 0.61
-5 1 -7 0.37 0.34
-5 1 -7 0.21 0.39
-5 1 -7 0.53 0.23
4 -1 7 81.13 3.53
4 -1 7 85.05 3.63
4 -1 7 86.01 3.65
4 -1 7 84.25 3.53
4 -1 7 78.04 3.72
4 -1 7 85.99 3.5
-4 1 -7 86.16 3.5
-4 1 -7 93.52 3.62
-4 1 -7 82.93 3.53
-4 1 -7 82.04 3.73
-4 1 -7 81.09 3.62
3 -1 7 -0.02 0.45
3 -1 7 0.47 0.26
3 -1 7 0.34 0.19
3 -1 7 0.69 0.4
3 -1 7 -0.19 0.5
-3 1 -7 -0.17 0.22
-3 1 -7 0.49 0.54
-3 1 -7 0.04 0.25
-3 1 -7 -0.04 0.36
-3 1 -7 0.34 0.38
2 -1 7 59.85 2.51
2 -1 7 57.81 2.54
2 -1 7 58.55 2.7
2 -1 7 62.65 2.63
2 -1 7 63.73 2.64
-2 1 -7 58.67 2.53
-2 1 -7 64.02 2.53
-2 1 -7 64.77 2.61
-2 1 -7 57.85 2.73
-2 1 -7 57.21 2.62
1 -1 7 0.27 0.22
1 -1 7 -0.08 0.38
1 -1 7 -0.27 0.3
1 -1 7 0.28 0.31
-1 1 -7 0.52 0.46
-1 1 -7 0.51 0.28
-1 1 -7 0.27 0.2
-1 1 -7 0.22 0.18
-1 1 -7 0.06 0.31
0 -1 7 78.88 3.36
0 -1 7 84.59 3.33
0 1 -7 78.02 3.32
0 1 -7 79.91 3.32
0 1 -7 79.39 3.39
0 1 -7 76.98 3.46
0 1 -7 84.04 3.38
-1 -1 7 8.52 0.52
-1 -1 7 7.01 0.55
-1 -1 7 8.68 0.49
1 1 -7 8.59 0.55
1 1 -7 9.02 0.46
1 1 -7 9.49 0.58
1 1 -7 8.44 0.45
1 1 -7 8.51 0.78
-2 -1 7 3.49 0.32
-2 -1 7 3.23 0.29
-2 -1 7 3.28 0.32
2 1 -7 2.85 0.29
2 1 -7 2.93 0.31
2 1 -7 3.4 0.46
2 1 -7 3.96 0.36
2 1 -7 3.77 0.44
-3 -1 7 9.56 0.57
-3 -1 7 8.97 0.55
-3 -1 7 8.48 0.47
3 1 -7 9.73 0.6
3 1 -7 9.13 0.58
3 1 -7 9.44 0.7
3 1 -7 8.75 0.53
3 1 -7 8.5 0.52
-4 -1 7 0.27 0.17
-4 -1 7 0.4 0.29
-4 -1 7 0.3 0.18
-4 -1 7 0.35 0.22
4 1 -7 0.41 0.25
4 1 -7 0.36 0.22
4 1 -7 -0.45 0.35
4 1 -7 0.69 0.33
-5 -1 7 22.62 1.01
-5 -1 7 24.13 1.03
-5 -1 7 24.69 1.12
5 1 -7 24.69 1.11
5 1 -7 21.77 1.06
5 1 -7 22.34 1.07
5 1 -7 22.05 1.22
-6 -1 7 0.18 0.16
-6 -1 7 0.31 0.35
-6 -1 7 0.49 0.19
6 1 -7 0.2 0.27
6 1 -7 0.25 0.27
6 1 -7 -0.05 0.34
6 1 -7 0.28 0.28
6 1 -7 -0.23 0.49
-7 -1 7 24.18 1.08
7 1 -7 23.88 1.14
7 1 -7 24.18 1.19
7 1 -7 27.09 1.17
7 1 -7 25.21 1.4
8 1 -7 11.54 1.13
8 1 -7 12.87 0.74
8 1 -7 9.62 0.78
8 1 -7 9.99 0.67
9 1 -7 28.55 1.32
9 1 -7 27.26 1.4
9 1 -7 29.26 1.64
10 1 -7 0.24 0.42
10 1 -7 0.22 0.48
10 1 -7 1.37 0.82
11 1 -7 19.05 1.49
11 1 -7 17.03 1.17
11 1 -7 14.13 1.14
11 1 -7 13.64 1.03
12 1 -7 16.43 1.16
13 1 -7 2.12 0.72
14 1 -7 12.19 1.38
10 -1 8 27.78 1.36
9 -1 8 0.33 0.37
8 -1 8 14.3 0.83
7 -1 8 5.76 0.41
-7 1 -8 5.27 0.37
6 -1 8 16.3 0.85
-6 1 -8 18.5 1.17
-6 1 -8 16.11 0.83
5 -1 8 21.04 1.04
5 -1 8 19.49 0.94
5 -1 8 21.67 1.36
-5 1 -8 19.12 1.03
-5 1 -8 18.94 0.94
-5 1 -8 18.33 1.49
-5 1 -8 18.74 1.25
4 -1 8 16.35 1.09
4 -1 8 16.68 1.16
4 -1 8 14.66 1.03
4 -1 8 15.49 0.77
4 -1 8 15.96 0.85
-4 1 -8 14.96 1.32
-4 1 -8 15.02 0.85
-4 1 -8 15.28 1.06
-4 1 -8 17.65 1.07
-4 1 -8 16.4 0.81
3 -1 8 37.98 1.74
3 -1 8 37.49 1.74
3 -1 8 35.29 1.52
3 -1 8 33.64 1.57
-3 1 -8 34.74 1.9
-3 1 -8 33.95 1.7
-3 1 -8 36.12 1.55
-3 1 -8 34.78 1.56
-3 1 -8 37.93 1.69
2 -1 8 26.51 1.33
2 -1 8 25.69 1.09
2 -1 8 26.25 1.31
2 -1 8 25.3 1.17
-2 1 -8 27.42 1.29
-2 1 -8 24.58 1.29
-2 1 -8 25.59 1.54
-2 1 -8 24.37 1.14
-2 1 -8 25.99 1.16
1 -1 8 62.33 2.52
1 -1 8 62.47 2.62
1 -1 8 61.59 2.59
-1 1 -8 61.09 2.51
-1 1 -8 56.54 2.5
-1 1 -8 55.77 2.6
-1 1 -8 57.76 2.74
-1 1 -8 61.96 2.59
0 -1 8 5.13 0.57
0 -1 8 8.04 0.6
0 -1 8 7.5 0.49
0 1 -8 7.33 0.94
0 1 -8 7.69 0.6
0 1 -8 7.16 0.43
0 1 -8 7.01 0.61
0 1 -8 7.29 0.47
-1 -1 8 65.5 2.87
-1 -1 8 69.45 2.86
1 1 -8 71.99 3.02
1 1 -8 66.91 2.9
1 1 -8 71.16 2.89
1 1 -8 65.96 2.84
1 1 -8 66.92 2.83
-2 -1 8 3.84 0.39
-2 -1 8 3.56 0.33
-2 -1 8 3.98 0.39
2 1 -8 3.61 0.37
2 1 -8 3.32 0.25
2 1 -8 3.79 0.35
2 1 -8 4.23 0.53
2 1 -8 3.86 0.41
2 1 -8 4.1 0.4
-3 -1 8 155.61 6.17
-3 -1 8 150.48 6.16
-3 -1 8 139.19 6.13
3 1 -8 144.9 6.15
3 1 -8 156.09 6.19
3 1 -8 142.76 6.16
3 1 -8 146.42 6.15
3 1 -8 154.08 6.22
-4 -1 8 3.96 0.34
-4 -1 8 4.17 0.38
-4 -1 8 3.96 0.35
4 1 -8 4.14 0.47
4 1 -8 3.81 0.38
4 1 -8 3.74 0.44
4 1 -8 3.34 0.32
-5 -1 8 40.73 1.65
-5 -1 8 36.28 1.62
-5 -1 8 39.57 1.71
5 1 -8 36.9 1.75
5 1 -8 37.26 1.68
5 1 -8 36.48 1.65
5 1 -8 38.95 1.72
-6 -1 8 1.61 0.47
-6 -1 8 1.44 0.25
-6 -1 8 1.28 0.2
6 1 -8 0.3 0.34
6 1 -8 0.51 0.53
6 1 -8 1.21 0.3
6 1 -8 0.7 0.31
6 1 -8 1.11 0.36
-7 -1 8 7.8 0.48
-7 -1 8 8.66 0.5
7 1 -8 8.44 0.91
7 1 -8 8.48 0.65
7 1 -8 9.05 0.65
7 1 -8 8.38 0.65
8 1 -8 1.51 0.38
8 1 -8 1.58 0.36
8 1 -8 1.49 0.4
8 1 -8 1.38 0.69
9 1 -8 9.86 0.76
9 1 -8 12.87 0.87
9 1 -8 10.44 0.86
9 1 -8 9.99 0.95
10 1 -8 10.18 0.98
10 1 -8 7.44 0.76
10 1 -8 7.88 0.79
11 1 -8 8.63 0.93
11 1 -8 10.82 1.41
12 1 -8 3.34 0.62
13 1 -8 -0.64 0.65
14 1 -8 5.96 0.88
10 -1 9 8.4 0.59
9 -1 9 7.32 0.53
8 -1 9 5.47 0.45
7 -1 9 3.56 0.38
-7 1 -9 3.13 0.35
6 -1 9 0.2 0.31
-6 1 -9 0.72 0.3
5 -1 9 6 0.54
-5 1 -9 6.99 0.58
-5 1 -9 7.75 0.95
4 -1 9 2.61 0.65
4 -1 9 2.09 0.27
-4 1 -9 1.77 0.77
-4 1 -9 2.08 0.33
3 -1 9 2.9 0.58
-3 1 -9 3.11 0.52
-3 1 -9 2.58 0.73
-3 1 -9 3.32 0.41
-3 1 -9 2.86 0.35
2 -1 9 1.99 0.49
-2 1 -9 1.53 0.31
-2 1 -9 2.87 0.71
-2 1 -9 1.87 0.45
-2 1 -9 1.66 0.28
1 -1 9 12.99 0.73
1 -1 9 11.52 0.81
-1 1 -9 10.99 0.66
-1 1 -9 11.06 0.83
-1 1 -9 12.05 1.19
-1 1 -9 10.68 0.61
-1 1 -9 12 0.82
0 -1 9 8.27 0.66
0 -1 9 8.63 0.56
0 -1 9 6.54 0.68
0 1 -9 8.58 0.69
0 1 -9 7.75 0.55
0 1 -9 7.83 0.78
0 1 -9 7.53 0.48
0 1 -9 7.51 0.69
-1 -1 9 15.07 0.82
-1 -1 9 15.27 0.79
1 1 -9 15.24 0.89
1 1 -9 17.23 1.21
1 1 -9 14.76 0.76
1 1 -9 16.68 0.86
1 1 -9 14.48 0.74
-2 -1 9 49.17 2.05
-2 -1 9 44.27 2.03
-2 -1 9 51.37 2.12
2 1 -9 46.21 2.03
2 1 -9 46.1 2.09
2 1 -9 49.83 2.25
2 1 -9 46.67 2.01
2 1 -9 48.92 2.08
-3 -1 9 20.42 0.99
-3 -1 9 22.28 1.06
-3 -1 9 23.57 1.1
3 1 -9 20.96 1.08
3 1 -9 23.27 1.31
3 1 -9 21.54 1.06
3 1 -9 21.92 1.05
-4 -1 9 68.16 2.71
-4 -1 9 57.28 2.64
-4 -1 9 65.18 2.7
4 1 -9 67.52 2.8
4 1 -9 62.99 2.71
4 1 -9 59.34 2.67
-5 -1 9 16.22 0.9
-5 -1 9 15.8 0.83
5 1 -9 14.96 0.81
5 1 -9 14.56 0.98
5 1 -9 15.52 0.99
5 1 -9 15.83 1
-6 -1 9 44.33 1.83
6 1 -9 40.58 1.83
6 1 -9 40.34 1.93
6 1 -9 41.32 2
6 1 -9 43.26 1.92
-7 -1 9 2.63 0.3
7 1 -9 1.83 0.44
7 1 -9 2.48 0.65
7 1 -9 2.34 0.64
-8 -1 9 60.78 2.56
8 1 -9 60.38 2.64
8 1 -9 61.82 2.82
9 1 -9 2.28 0.82
9 1 -9 2.15 0.46
10 1 -9 18.21 1.1
10 1 -9 18.89 1.58
11 1 -9 2.37 0.56
12 1 -9 6.83 0.71
13 1 -9 5.65 0.76
14 1 -9 9.28 0.93
9 -1 10 7.43 0.64
8 -1 10 11.92 0.98
-7 1 -10 12.51 0.77
-6 1 -10 14.99 0.85
-5 1 -10 23.44 1.14
4 -1 10 25.34 1.6
-4 1 -10 21.31 1.09
-4 1 -10 20.43 1.73
3 -1 10 9.88 1.03
-3 1 -10 9.3 1
-3 1 -10 9.11 0.69
2 -1 10 26.7 1.43
-2 1 -10 26.7 1.25
-2 1 -10 25.52 1.75
-2 1 -10 27.29 1.41
1 -1 10 1.18 0.46
-1 1 -10 0.92 0.46
-1 1 -10 0.87 0.34
-1 1 -10 1.19 0.72
0 -1 10 17.16 0.99
0 1 -10 17.32 1.4
0 1 -10 17.44 0.89
0 1 -10 17.61 1.01
-1 -1 10 2.27 0.37
1 1 -10 1.93 0.41
1 1 -10 2.44 0.68
1 1 -10 1.52 0.31
1 1 -10 1.8 0.28
-2 -1 10 14.73 0.98
2 1 -10 16.03 0.88
2 1 -10 14.87 0.77
2 1 -10 15.98 1.23
2 1 -10 14.58 0.77
3 1 -10 0.15 0.25
3 1 -10 1.09 0.6
3 1 -10 1 0.33
-4 -1 10 4.23 0.54
4 1 -10 4.18 0.62
4 1 -10 4.03 0.46
-5 -1 10 2.04 0.44
5 1 -10 2.32 0.49
5 1 -10 1.74 0.56
6 1 -10 23.32 1.28
6 1 -10 21.42 1.31
7 1 -10 56.89 2.51
7 1 -10 55.61 2.6
8 1 -10 19.14 1.15
8 1 -10 19 1.39
9 1 -10 23.8 1.32
9 1 -10 25.62 1.66
10 1 -10 7.25 1.02
10 1 -10 5.83 0.62
11 1 -10 30.79 1.62
12 1 -10 0.88 0.66
13 1 -10 21.6 1.46
-7 1 -11 0.15 0.36
-6 1 -11 16.74 0.95
-5 1 -11 1.24 0.39
-4 1 -11 41.25 2.44
-4 1 -11 42.17 1.86
-3 1 -11 6.68 0.99
-3 1 -11 6.78 0.51
-2 1 -11 41.5 1.82
-2 1 -11 39.92 2.31
-1 1 -11 7.47 0.52
-1 1 -11 7.49 0.95
0 1 -11 23.07 1.14
0 1 -11 23.41 1.67
1 1 -11 3.99 0.4
1 1 -11 4.21 0.8
2 1 -11 25.7 1.6
2 1 -11 22.49 1.12
3 1 -11 8.09 0.82
3 1 -11 6.9 0.55
4 1 -11 1.64 0.29
4 1 -11 1.52 0.68
5 1 -11 4.85 0.7
5 1 -11 5.12 0.75
6 1 -11 -0.97 0.56
6 1 -11 -0.03 0.6
7 1 -11 13.27 1.1
7 1 -11 12.46 1.18
8 1 -11 1.18 0.76
8 1 -11 1.22 0.58
9 1 -11 1.08 0.59
9 1 -11 0.97 0.88
10 1 -11 6.32 1.02
10 1 -11 4.75 0.67
11 1 -11 5.03 0.71
12 1 -11 26.85 1.62
-6 1 -12 4.47 0.49
-5 1 -12 3.83 0.48
-4 1 -12 -0.29 0.43
-3 1 -12 19.19 1.94
-3 1 -12 19.39 1.09
-2 1 -12 -0.08 0.96
-2 1 -12 -0.01 0.44
-1 1 -12 34.55 1.61
-1 1 -12 34.49 2.18
0 1 -12 4.57 0.48
0 1 -12 5.42 0.97
1 1 -12 60.75 2.66
1 1 -12 63.48 3.05
2 1 -12 0.7 0.84
2 1 -12 0.31 0.38
3 1 -12 52.92 2.54
3 1 -12 46.51 2.13
4 1 -12 13.55 0.78
4 1 -12 15.29 1.39
5 1 -12 19.16 1.46
6 1 -12 21.46 1.5
7 1 -12 42.73 2.16
8 1 -12 28.75 1.67
9 1 -12 5.28 0.74
10 1 -12 8.71 1.16
11 1 -12 0.24 0.73
12 1 -12 5.13 0.83
12 1 -12 5.59 0.83
-5 1 -13 5.98 0.56
-4 1 -13 -0.75 0.47
-3 1 -13 6.6 0.58
-3 1 -13 6 1.23
-2 1 -13 -0.27 1.09
-2 1 -13 0.13 0.48
-1 1 -13 3.29 1.08
-1 1 -13 2.63 0.51
0 1 -13 20.33 1.16
0 1 -13 21.36 1.96
1 1 -13 3.02 1.02
1 1 -13 2.54 0.48
2 1 -13 31.49 2.08
2 1 -13 28.65 1.44
3 1 -13 7.29 1.04
3 1 -13 7.48 0.55
4 1 -13 41.88 1.89
4 1 -13 44.35 2.39
5 1 -13 0.4 0.85
6 1 -13 50.56 2.58
7 1 -13 0.35 0.79
8 1 -13 46.02 2.36
9 1 -13 0.5 0.77
10 1 -13 29.78 1.8
-3 1 -14 10.79 0.75
-2 1 -14 -0.7 0.52
-2 1 -14 -0.02 1.21
-1 1 -14 -0.39 0.53
-1 1 -14 -0.2 1.18
0 1 -14 19.78 2.13
0 1 -14 18.04 1.17
1 1 -14 -0.05 0.5
1 1 -14 0.61 1.1
2 1 -14 16.78 1.11
2 1 -14 19.64 1.96
3 1 -14 1.34 1.03
3 1 -14 0.89 0.49
4 1 -14 19.62 1.88
4 1 -14 20.31 1.11
5 1 -14 17.57 1.85
6 1 -14 12.07 1.63
7 1 -14 16.72 1.67
8 1 -14 8.7 1.03
9 1 -14 16.96 1.61
0 1 -15 28.45 2.42
0 1 -15 26.35 1.5
1 1 -15 2.06 1.23
1 1 -15 0.82 0.58
2 1 -15 20.25 2.16
2 1 -15 18.28 1.22
3 1 -15 -0.66 0.53
3 1 -15 2.36 1.17
4 1 -15 1.4 1.15
4 1 -15 1.3 0.55
5 1 -15 3.38 0.59
5 1 -15 3.17 1.12
6 1 -15 -0.17 1.06
7 1 -15 5.39 1.12
6 -2 -15 23.94 2.11
6 -2 -15 28.34 1.38
5 -2 -15 1 1.04
5 -2 -15 1.63 0.49
4 -2 -15 9.04 1.2
4 -2 -15 9.01 0.66
3 -2 -15 3.75 1.13
3 -2 -15 4.5 0.56
2 -2 -15 1.78 0.54
2 -2 -15 3.4 1.17
1 -2 -15 8.97 0.7
1 -2 -15 10.88 1.34
0 -2 -15 6.22 1.26
0 -2 -15 5.48 0.6
9 -2 -14 5.07 1
8 -2 -14 3.7 0.97
7 -2 -14 23.9 1.86
6 -2 -14 15.3 0.93
6 -2 -14 13.27 1.64
5 -2 -14 16.86 1.72
5 -2 -14 18.82 1.04
4 -2 -14 13.07 0.92
4 -2 -14 13.31 1.68
3 -2 -14 23.64 1.93
3 -2 -14 21 1.2
2 -2 -14 0.72 0.47
2 -2 -14 -0.33 0.99
1 -2 -14 34.13 1.68
1 -2 -14 36.93 2.37
0 -2 -14 0.08 0.47
0 -2 -14 0.03 1.05
-1 -2 -14 21.35 1.24
-1 -2 -14 23.42 2.11
-2 -2 -14 1.78 0.49
-3 -2 -14 12.02 0.94
10 -2 -13 2.94 0.92
9 -2 -13 7.52 0.96
8 -2 -13 -0.3 0.82
7 -2 -13 17.75 1.55
6 -2 -13 2.2 0.38
6 -2 -13 1.85 0.81
5 -2 -13 6.25 0.94
5 -2 -13 7.29 0.5
4 -2 -13 4 0.9
4 -2 -13 4.18 0.45
3 -2 -13 2.85 0.44
3 -2 -13 3.09 0.9
2 -2 -13 7.62 1
2 -2 -13 7.14 0.55
1 -2 -13 5.4 1
1 -2 -13 5.64 0.51
0 -2 -13 4.19 0.98
0 -2 -13 3.9 0.48
-1 -2 -13 -0.61 0.94
-1 -2 -13 -0.5 0.42
-2 -2 -13 15.99 1.01
-2 -2 -13 18.87 1.85
-3 -2 -13 -0.2 0.44
-4 -2 -13 33.1 1.58
-5 -2 -13 -0.06 0.43
12 -2 -12 0.28 0.91
11 -2 -12 20.44 1.63
11 -2 -12 21.82 1.67
10 -2 -12 3.04 0.83
9 -2 -12 25.33 1.65
8 -2 -12 11.25 1
8 -2 -12 11.98 1.28
7 -2 -12 24.31 1.62
7 -2 -12 29.5 1.68
6 -2 -12 7.09 0.75
6 -2 -12 7.17 0.83
6 -2 -12 8.85 0.59
5 -2 -12 11.83 1.08
5 -2 -12 12.59 0.72
5 -2 -12 12.05 1.29
4 -2 -12 33.97 1.93
4 -2 -12 33.28 1.51
3 -2 -12 5.17 0.83
3 -2 -12 4.82 0.44
2 -2 -12 41.05 1.86
2 -2 -12 43.2 2.26
1 -2 -12 15.43 1.49
1 -2 -12 15.7 0.91
0 -2 -12 35.01 2.1
0 -2 -12 33.79 1.58
-1 -2 -12 -0.27 0.38
-1 -2 -12 0.34 0.84
-2 -2 -12 9.67 1.06
-2 -2 -12 8.12 0.56
-3 -2 -12 0.79 1.04
-3 -2 -12 0.19 0.38
-4 -2 -12 11.4 0.8
-5 -2 -12 8.58 0.74
-6 -2 -12 2.2 0.42
12 -2 -11 10.65 1.43
11 -2 -11 5.48 0.86
10 -2 -11 9.8 1.25
9 -2 -11 -0.18 0.86
9 -2 -11 0.51 0.68
8 -2 -11 29.99 1.65
8 -2 -11 27.74 1.65
7 -2 -11 0.16 0.63
7 -2 -11 -1.28 0.65
6 -2 -11 17.25 1.26
6 -2 -11 17.91 0.83
6 -2 -11 16.47 1.17
5 -2 -11 2.77 0.56
5 -2 -11 4 0.33
5 -2 -11 3.09 0.68
4 -2 -11 51.23 2.37
4 -2 -11 47.77 2.18
4 -2 -11 48.14 2.08
3 -2 -11 13.36 1.24
3 -2 -11 13.53 0.87
3 -2 -11 13.29 0.75
2 -2 -11 27.36 1.28
2 -2 -11 27.14 1.34
2 -2 -11 29.06 1.66
1 -2 -11 0.91 0.39
1 -2 -11 1.49 0.7
1 -2 -11 0.92 0.33
0 -2 -11 15.91 0.85
0 -2 -11 13.77 1.09
0 -2 -11 15.46 1.38
-1 -2 -11 24.15 1.17
-1 -2 -11 24.1 1.67
-2 -2 -11 10.54 0.73
-2 -2 -11 11.34 1.05
-3 -2 -11 27.61 1.31
-3 -2 -11 28.1 1.88
-4 -2 -11 9.86 0.71
-5 -2 -11 31.79 1.46
-6 -2 -11 0.11 0.35
13 -2 -10 0.19 0.86
12 -2 -10 12.67 1.39
11 -2 -10 0.71 0.73
10 -2 -10 21.66 1.43
10 -2 -10 21.96 1.43
9 -2 -10 3.76 0.66
9 -2 -10 4.19 0.89
8 -2 -10 62.19 2.87
8 -2 -10 60.46 2.76
7 -2 -10 4.03 0.62
7 -2 -10 4.6 0.72
6 -2 -10 2.63 0.56
6 -2 -10 1.99 0.28
6 -2 -10 1.62 0.59
5 -2 -10 4.25 0.3
5 -2 -10 4.49 0.58
5 -2 -10 3.94 0.61
4 -2 -10 4.38 0.62
4 -2 -10 4.63 0.51
4 -2 -10 4.26 0.32
3 -2 -10 41.15 1.85
3 -2 -10 40.72 1.76
3 -2 -10 41.77 2.02
2 -2 -10 0.25 0.36
2 -2 -10 0.45 0.27
2 -2 -10 0.03 0.56
-2 2 10 -0.2 0.45
1 -2 -10 23.66 1.17
1 -2 -10 24.05 1.13
1 -2 -10 24.71 1.48
-1 2 10 25.55 1.27
0 -2 -10 1.38 0.3
0 -2 -10 1.52 0.65
0 -2 -10 2.57 0.36
0 2 10 1.6 0.49
-1 -2 -10 85.46 3.82
-1 -2 -10 83.55 3.59
-1 -2 -10 87.18 3.57
-2 -2 -10 6.49 0.62
-2 -2 -10 6.99 0.59
-2 -2 -10 7.01 0.83
-3 -2 -10 32.77 1.91
-3 -2 -10 31.87 1.43
-3 -2 -10 31.27 1.48
-4 -2 -10 3.53 1.07
-4 -2 -10 3.27 0.36
4 2 10 3.25 0.35
-5 -2 -10 25.65 1.25
5 2 10 28.25 1.27
-6 -2 -10 21.68 1.09
6 2 10 23.45 1.13
7 2 10 10.62 0.78
8 2 10 14.54 0.92
9 2 10 1.56 0.46
14 -2 -9 16.85 1.62
13 -2 -9 6.02 0.92
12 -2 -9 14.18 1.34
11 -2 -9 18.07 1.37
10 -2 -9 0.9 0.87
10 -2 -9 0.2 0.61
9 -2 -9 27.42 1.71
9 -2 -9 25.22 1.45
8 -2 -9 0.74 0.7
8 -2 -9 1.58 0.53
7 -2 -9 28.94 1.48
7 -2 -9 29.43 1.57
6 -2 -9 9.34 0.94
6 -2 -9 10 0.86
5 -2 -9 18.82 1.1
5 -2 -9 18.02 0.83
5 -2 -9 19.54 1.13
-5 2 9 19.75 1.06
4 -2 -9 8.5 0.7
4 -2 -9 7.39 0.83
4 -2 -9 6.97 0.43
-4 2 9 6.97 0.61
-4 2 9 6.82 0.55
3 -2 -9 55.17 2.42
3 -2 -9 53.96 2.3
3 -2 -9 53.25 2.23
-3 2 9 55.23 2.33
-3 2 9 49.15 2.3
-3 2 9 52.9 2.34
2 -2 -9 16.56 0.88
2 -2 -9 15.86 1.1
2 -2 -9 15.68 0.78
-2 2 9 16.73 0.95
1 -2 -9 6.85 0.63
1 -2 -9 5.55 0.64
1 -2 -9 6.23 0.55
1 -2 -9 5.77 0.48
-1 2 9 6.01 0.68
-1 2 9 7.09 0.54
-1 2 9 5.84 0.46
0 -2 -9 12.89 0.7
0 -2 -9 13.48 0.85
0 -2 -9 12.78 1.1
0 -2 -9 12.95 0.74
0 2 9 13.46 0.85
0 2 9 13.41 0.78
0 2 9 14 0.91
-1 -2 -9 8.71 0.76
-1 -2 -9 9.89 1.05
-1 -2 -9 9 0.59
-1 -2 -9 9.22 0.62
1 2 9 9.6 0.77
1 2 9 9.86 0.94
1 2 9 9.02 0.74
-2 -2 -9 28.64 1.26
-2 -2 -9 27.82 1.3
-2 -2 -9 27.67 1.41
-2 -2 -9 29.5 1.64
2 2 9 28.2 1.22
2 2 9 26.2 1.41
2 2 9 28.63 1.37
-3 -2 -9 -0.34 0.63
-3 -2 -9 0.36 0.26
-3 -2 -9 0.59 0.36
3 2 9 0.26 0.51
3 2 9 -0.35 0.24
3 2 9 0.32 0.5
-4 -2 -9 37.88 2.07
-4 -2 -9 39.16 1.67
-4 -2 -9 37.37 1.74
4 2 9 39.9 1.68
4 2 9 37.86 1.92
-5 -2 -9 0.25 0.41
-5 -2 -9 0.25 0.28
5 2 9 0.04 0.63
5 2 9 -0.26 0.31
-6 -2 -9 41.74 1.87
-6 -2 -9 45.77 2.07
6 2 9 43.07 1.91
7 2 9 0.61 0.36
8 2 9 16.23 0.94
9 2 9 0.78 0.41
10 2 9 12.34 0.9
14 -2 -8 0.66 0.88
13 -2 -8 13.04 1.38
12 -2 -8 -0.04 0.7
11 -2 -8 28.84 1.64
10 -2 -8 22.82 1.66
10 -2 -8 20.18 1.3
9 -2 -8 64.27 2.9
9 -2 -8 64.25 2.9
9 -2 -8 69.9 3.05
8 -2 -8 1.39 0.48
8 -2 -8 1.34 0.69
7 -2 -8 26.36 1.52
7 -2 -8 27.64 1.22
7 -2 -8 27.12 1.36
7 -2 -8 27.36 1.25
-7 2 8 26.94 1.25
6 -2 -8 16.02 1.09
6 -2 -8 15.26 0.77
6 -2 -8 16.65 0.98
-6 2 8 17.19 0.84
-6 2 8 16.14 0.81
5 -2 -8 -0.06 0.4
5 -2 -8 0.43 0.39
5 -2 -8 0.83 0.46
-5 2 8 0.51 0.25
-5 2 8 0.66 0.28
4 -2 -8 24.88 1.21
4 -2 -8 25.78 1.22
4 -2 -8 24.85 1.26
4 -2 -8 23.37 1.04
-4 2 8 23.54 1.13
-4 2 8 23.4 1.21
-4 2 8 25.56 1.15
3 -2 -8 7.56 0.78
3 -2 -8 9.34 0.63
3 -2 -8 7.63 0.44
-3 2 8 8.18 0.6
-3 2 8 7.79 0.55
-3 2 8 7.96 0.65
2 -2 -8 76.52 3.18
2 -2 -8 76.75 3.31
2 -2 -8 77.08 3.23
-2 2 8 76.64 3.25
1 -2 -8 3.72 0.35
1 -2 -8 3.88 0.28
1 -2 -8 3.84 0.38
1 -2 -8 3.3 0.51
-1 2 8 4.12 0.37
-1 2 8 4.31 0.43
-1 2 8 3.72 0.41
0 -2 -8 22.53 1.04
0 -2 -8 23.37 1.14
0 -2 -8 22.31 1.3
0 -2 -8 23.02 1.07
0 2 8 23.7 1.09
0 2 8 23.89 1.17
0 2 8 23.84 1.14
0 2 8 22.67 1.22
-1 -2 -8 1.66 0.24
-1 -2 -8 1.56 0.35
-1 -2 -8 2.11 0.52
-1 -2 -8 1.85 0.31
1 2 8 1.9 0.42
1 2 8 1.52 0.37
1 2 8 1.51 0.36
1 2 8 1.28 0.19
1 2 8 1.94 0.47
-2 -2 -8 27.97 1.25
-2 -2 -8 26.25 1.51
-2 -2 -8 27.32 1.34
-2 -2 -8 28.55 1.22
2 2 8 26.69 1.5
2 2 8 27.88 1.31
2 2 8 27.51 1.2
2 2 8 30.04 1.4
2 2 8 25.5 1.35
-3 -2 -8 40.97 1.83
-3 -2 -8 43.32 1.79
-3 -2 -8 41.08 1.93
-3 -2 -8 42.82 2.08
3 2 8 41.08 1.95
3 2 8 41.77 1.88
3 2 8 44.55 1.98
3 2 8 40.16 2.09
3 2 8 42.69 1.8
-4 -2 -8 23.83 1.18
-4 -2 -8 24.6 1.5
-4 -2 -8 24.12 1.28
-4 -2 -8 23.65 1.08
4 2 8 22.57 1.55
4 2 8 26.13 1.38
4 2 8 22.7 1.32
4 2 8 24.21 1.1
-5 -2 -8 11.49 0.6
-5 -2 -8 9.74 0.9
-5 -2 -8 10.71 0.75
5 2 8 8.29 0.95
5 2 8 10.5 0.65
5 2 8 10.95 1.01
5 2 8 11.91 1.03
-6 -2 -8 34.33 1.63
-6 -2 -8 32.69 1.72
-6 -2 -8 33.8 1.48
6 2 8 31.73 2.07
6 2 8 36.31 1.53
6 2 8 35.3 2.25
-7 -2 -8 20.43 1.17
7 2 8 17.98 1.83
7 2 8 20.41 1.02
-8 -2 -8 3.26 0.57
8 2 8 2.53 1.1
8 2 8 1.39 0.38
9 2 8 29.39 1.41
10 2 8 0.82 0.43
14 -2 -7 0.1 0.89
13 -2 -7 5.24 0.86
12 -2 -7 12.53 1.24
11 -2 -7 0.14 0.61
10 -2 -7 101.66 4.59
10 -2 -7 114.75 4.73
9 -2 -7 5.88 0.54
9 -2 -7 5.04 0.58
9 -2 -7 6.93 0.82
8 -2 -7 65.64 2.87
8 -2 -7 65.39 2.83
8 -2 -7 64.81 2.86
8 -2 -7 69.11 3.02
7 -2 -7 1.18 0.32
7 -2 -7 1.28 0.28
7 -2 -7 0.92 0.61
7 -2 -7 1.33 0.4
7 -2 -7 1.54 0.42
-7 2 7 1.06 0.25
6 -2 -7 107.19 4.48
6 -2 -7 102.31 4.42
6 -2 -7 102.43 4.52
6 -2 -7 108.2 4.41
6 -2 -7 113.69 4.5
-6 2 7 108.61 4.44
-6 2 7 104.34 4.43
5 -2 -7 0.01 0.31
5 -2 -7 0.5 0.44
5 -2 -7 0.39 0.34
-5 2 7 0.81 0.23
-5 2 7 0.27 0.38
-5 2 7 0.11 0.24
4 -2 -7 112.68 4.72
4 -2 -7 115.21 4.72
4 -2 -7 114.77 4.72
-4 2 7 109.26 4.68
-4 2 7 107.47 4.71
-4 2 7 116.55 4.69
3 -2 -7 8.49 0.67
3 -2 -7 7.2 0.39
3 -2 -7 9.09 0.59
3 -2 -7 7.29 0.65
-3 2 7 7.61 0.51
-3 2 7 7.91 0.52
-3 2 7 6.89 0.6
2 -2 -7 38.82 1.82
2 -2 -7 40.83 1.75
2 -2 -7 40.68 1.68
-2 2 7 40.24 1.76
1 -2 -7 24.21 1.02
1 -2 -7 23.74 1.22
1 -2 -7 23.22 1.07
1 -2 -7 23.29 1.1
-1 2 7 22.77 1.11
-1 2 7 23.32 1.02
-1 2 7 23.49 1.12
0 -2 -7 2.05 0.21
0 -2 -7 2.1 0.42
0 -2 -7 1.61 0.28
0 -2 -7 2.36 0.27
0 2 7 1.45 0.28
0 2 7 1.64 0.31
0 2 7 1.97 0.33
0 2 7 2.13 0.37
0 2 7 1.77 0.15
-1 -2 -7 12.01 0.57
-1 -2 -7 10.88 0.87
-1 -2 -7 11.16 0.7
-1 -2 -7 12.07 0.63
1 2 7 10.91 0.68
1 2 7 11.18 0.54
1 2 7 9.91 0.68
1 2 7 11.46 0.74
1 2 7 10.61 0.83
-2 -2 -7 1.06 0.46
-2 -2 -7 1.48 0.21
-2 -2 -7 1.11 0.31
-2 -2 -7 1.48 0.29
2 2 7 1.25 0.37
2 2 7 1.58 0.37
2 2 7 1.78 0.34
2 2 7 1.48 0.21
2 2 7 1.33 0.48
-3 -2 -7 24.38 1.11
-3 -2 -7 23.67 1.18
-3 -2 -7 24.21 1.05
-3 -2 -7 23.62 1.34
3 2 7 24.32 1.24
3 2 7 23.09 1.05
3 2 7 23.14 1.2
3 2 7 22.59 1.14
3 2 7 22.86 1.38
-4 -2 -7 1.29 0.52
-4 -2 -7 0.16 0.2
-4 -2 -7 0.01 0.36
-4 -2 -7 0.19 0.33
4 2 7 -0.2 0.23
4 2 7 0.31 0.38
4 2 7 0.14 0.59
4 2 7 0.34 0.44
4 2 7 0.72 0.46
-5 -2 -7 0.51 0.38
-5 -2 -7 1.21 0.57
-5 -2 -7 1.01 0.37
-5 -2 -7 1 0.22
5 2 7 1.01 0.46
5 2 7 1.18 0.53
5 2 7 0.41 0.67
5 2 7 0.7 0.27
-6 -2 -7 3.52 0.28
-6 -2 -7 3.69 0.47
-6 -2 -7 4.2 0.54
6 2 7 3.47 0.34
6 2 7 3.74 0.63
6 2 7 2.38 0.81
6 2 7 3.94 0.59
-7 -2 -7 10.43 0.83
-7 -2 -7 9.28 0.93
7 2 7 9.71 1.06
7 2 7 9.73 0.67
7 2 7 9.02 1.07
-8 -2 -7 30.02 1.53
8 2 7 25.98 2.06
8 2 7 32.2 1.41
8 2 7 31.55 1.59
-9 -2 -7 12.22 1
9 2 7 9.31 1.27
9 2 7 10.97 0.78
9 2 7 11.12 1.11
10 2 7 0.12 1.13
10 2 7 2.15 0.42
11 2 7 8.47 0.6
11 2 7 6.62 1.37
15 -2 -6 13.61 1.33
14 -2 -6 3.38 0.96
13 -2 -6 1.1 0.8
12 -2 -6 7.91 0.83
11 -2 -6 0.35 0.58
11 -2 -6 0.53 0.92
11 -2 -6 -0.22 0.59
10 -2 -6 19.95 1.28
10 -2 -6 22.63 1.27
10 -2 -6 23.4 1.51
9 -2 -6 7.55 0.8
9 -2 -6 7.4 0.8
9 -2 -6 7 0.77
8 -2 -6 1.69 0.34
8 -2 -6 0.95 0.39
8 -2 -6 1.05 0.41
8 -2 -6 0.9 0.62
8 -2 -6 0.99 0.46
-8 2 6 1.03 0.3
7 -2 -6 25.86 1.17
7 -2 -6 24.59 1.22
7 -2 -6 29.49 1.27
7 -2 -6 25.29 1.23
7 -2 -6 21.97 1.19
7 -2 -6 24.29 1.37
-7 2 6 24.68 1.14
6 -2 -6 1.26 0.35
6 -2 -6 1.16 0.33
6 -2 -6 1.37 0.27
6 -2 -6 1.72 0.51
6 -2 -6 1.38 0.28
-6 2 6 1.34 0.23
5 -2 -6 171.16 7.37
5 -2 -6 189.17 7.36
5 -2 -6 183.98 7.3
5 -2 -6 170.25 7.3
5 -2 -6 176.59 7.35
-5 2 6 179.4 7.32
-5 2 6 171.19 7.36
4 -2 -6 2.65 0.32
4 -2 -6 2.8 0.33
4 -2 -6 2.67 0.4
-4 2 6 3.13 0.35
-4 2 6 2.3 0.35
-4 2 6 2.75 0.25
3 -2 -6 112.73 4.54
3 -2 -6 106.66 4.55
3 -2 -6 107.86 4.47
3 -2 -6 113.03 4.55
-3 2 6 103.94 4.54
-3 2 6 111.38 4.52
-3 2 6 106.44 4.52
2 -2 -6 11.19 0.59
2 -2 -6 10.54 0.68
2 -2 -6 10.36 0.48
-2 2 6 9.65 0.61
-2 2 6 9.33 0.56
1 -2 -6 102.91 4.19
1 -2 -6 99.71 4.23
1 -2 -6 103.5 4.17
1 -2 -6 103.87 4.14
-1 2 6 100.04 4.14
-1 2 6 91.03 4.19
-1 2 6 102.74 4.19
0 -2 -6 0.59 0.16
0 -2 -6 0.84 0.34
0 -2 -6 0.48 0.22
0 -2 -6 0.91 0.22
0 2 6 -0.07 0.21
0 2 6 0.48 0.12
0 2 6 0.77 0.26
0 2 6 0.93 0.26
0 2 6 0.33 0.29
-1 -2 -6 51.66 2.27
-1 -2 -6 55.77 2.21
-1 -2 -6 53.27 2.23
-1 -2 -6 51.09 2.33
1 2 6 55.06 2.29
1 2 6 54.11 2.26
1 2 6 53.19 2.33
1 2 6 49.19 2.25
1 2 6 53.66 2.2
-2 -2 -6 8.68 0.77
-2 -2 -6 9.04 0.6
-2 -2 -6 9.26 0.54
-2 -2 -6 9.3 0.47
2 2 6 9.43 0.47
2 2 6 9.87 0.67
2 2 6 8.44 0.63
2 2 6 8.49 0.57
2 2 6 8.84 0.78
-3 -2 -6 115.31 4.67
-3 -2 -6 108.32 4.71
-3 -2 -6 116.44 4.64
-3 -2 -6 110.39 4.77
3 2 6 110.26 4.72
3 2 6 114.14 4.73
3 2 6 114.16 4.8
3 2 6 109.2 4.69
3 2 6 113.56 4.65
-4 -2 -6 15.03 0.67
-4 -2 -6 14.38 1.01
-4 -2 -6 14.09 0.84
-4 -2 -6 14.58 0.78
4 2 6 14.05 0.71
4 2 6 14.41 0.83
4 2 6 14.76 0.92
4 2 6 12.89 1.1
4 2 6 14.09 0.94
-5 -2 -6 13.13 0.77
-5 -2 -6 12.75 0.84
-5 -2 -6 12.61 1.01
-5 -2 -6 12.97 0.62
5 2 6 12.6 0.92
5 2 6 13.44 0.98
5 2 6 13.01 0.68
5 2 6 11.45 1.16
-6 -2 -6 11.35 0.76
-6 -2 -6 10.34 0.52
-6 -2 -6 9.75 0.81
6 2 6 10.46 0.62
6 2 6 9.02 0.93
6 2 6 9.97 0.91
6 2 6 8.75 1.01
-7 -2 -6 9.99 0.88
-7 -2 -6 11.58 0.82
7 2 6 10.41 0.99
7 2 6 9.57 0.64
7 2 6 9.54 1.29
-8 -2 -6 39.16 1.81
8 2 6 35.33 2.19
8 2 6 37.57 1.86
8 2 6 39.68 1.69
-9 -2 -6 5.57 0.62
9 2 6 4.74 0.42
9 2 6 4.98 0.7
9 2 6 3.56 1.02
-10 -2 -6 7.88 0.87
10 2 6 6.6 0.51
10 2 6 5.1 1.14
10 2 6 7.44 0.85
11 2 6 -0.35 0.39
11 2 6 -1.93 1.09
12 2 6 9.66 1.45
12 2 6 12 0.88
15 -2 -5 1.15 1.07
14 -2 -5 10.96 1.16
13 -2 -5 0.75 0.8
12 -2 -5 27.09 1.65
11 -2 -5 34.06 1.82
11 -2 -5 33.69 1.81
11 -2 -5 40.8 2.04
10 -2 -5 28.01 1.56
10 -2 -5 31.04 1.6
10 -2 -5 34.49 1.78
9 -2 -5 12.55 0.91
9 -2 -5 13.55 0.93
9 -2 -5 13.14 1.22
8 -2 -5 6.56 0.73
8 -2 -5 4.32 0.47
8 -2 -5 4.41 0.66
8 -2 -5 4.13 0.46
8 -2 -5 4.41 0.4
-8 2 5 4.8 0.48
7 -2 -5 123.46 5.46
7 -2 -5 129.68 5.53
7 -2 -5 130.44 5.47
7 -2 -5 135.08 5.45
-7 2 5 137.2 5.44
6 -2 -5 0.06 0.29
6 -2 -5 -0.07 0.25
6 -2 -5 0.3 0.27
6 -2 -5 0.04 0.29
6 -2 -5 -0.16 0.44
6 -2 -5 -0.12 0.31
-6 2 5 0.22 0.21
-6 2 5 0.2 0.44
5 -2 -5 70.02 2.87
5 -2 -5 65.19 2.86
5 -2 -5 77.51 2.91
5 -2 -5 65.92 2.94
5 -2 -5 65.65 2.88
-5 2 5 68.22 2.86
-5 2 5 65.95 2.91
4 -2 -5 2.75 0.26
4 -2 -5 2.69 0.28
4 -2 -5 3.28 0.42
4 -2 -5 2.84 0.38
4 -2 -5 2.76 0.3
-4 2 5 3.05 0.34
-4 2 5 3.34 0.31
3 -2 -5 22.99 1.06
3 -2 -5 22.49 1.05
3 -2 -5 23.62 1.05
-3 2 5 23.05 1
-3 2 5 23.24 1.01
-3 2 5 20.64 1.05
2 -2 -5 45.61 1.99
2 -2 -5 46.1 1.91
2 -2 -5 47.87 1.96
-2 2 5 44.49 1.97
-2 2 5 47.25 1.96
1 -2 -5 0.67 0.18
1 -2 -5 0.66 0.2
1 -2 -5 0.73 0.25
1 -2 -5 0.71 0.12
-1 2 5 0.58 0.22
-1 2 5 0.04 0.17
-1 2 5 0.35 0.19
0 -2 -5 115.26 4.97
0 -2 -5 122.33 4.9
0 -2 -5 121.04 4.92
0 -2 -5 116.71 4.94
0 2 5 121.26 4.89
0 2 5 122.32 4.93
0 2 5 122.76 4.96
0 2 5 106.16 4.91
0 2 5 123.43 4.94
-1 -2 -5 1.57 0.23
-1 -2 -5 2.05 0.32
-1 -2 -5 2.22 0.23
-1 -2 -5 2.03 0.17
1 2 5 2.66 0.33
1 2 5 2.04 0.16
1 2 5 2.1 0.25
1 2 5 2 0.28
1 2 5 1.73 0.24
-2 -2 -5 98.78 4.26
-2 -2 -5 101.95 4.16
-2 -2 -5 104.22 4.18
-2 -2 -5 97.14 4.21
2 2 5 99.7 4.16
2 2 5 101.24 4.21
2 2 5 102.29 4.27
2 2 5 97.67 4.19
2 2 5 104.61 4.22
-3 -2 -5 74.38 3.24
-3 -2 -5 76.5 3.16
-3 -2 -5 72.36 3.19
-3 -2 -5 76.2 3.12
3 2 5 75.79 3.13
3 2 5 79.12 3.28
3 2 5 77.88 3.21
3 2 5 73.33 3.2
3 2 5 73.08 3.17
-4 -2 -5 43.75 1.83
-4 -2 -5 42.65 1.93
-4 -2 -5 44.61 1.9
-4 -2 -5 41.71 2
4 2 5 43.79 1.97
4 2 5 44.94 1.96
4 2 5 42.7 1.92
4 2 5 45.6 1.85
4 2 5 44.45 2.07
-5 -2 -5 0.84 0.32
-5 -2 -5 0.71 0.43
-5 -2 -5 0.67 0.33
-5 -2 -5 0.94 0.15
5 2 5 0.71 0.21
5 2 5 1.07 0.38
5 2 5 0.62 0.42
5 2 5 0.9 0.38
5 2 5 0.26 0.53
-6 -2 -5 27.57 1.44
-6 -2 -5 29.67 1.26
-6 -2 -5 30.56 1.4
6 2 5 30.52 1.56
6 2 5 30.15 1.69
6 2 5 30.35 1.49
6 2 5 30.72 1.31
-7 -2 -5 0.27 0.39
-7 -2 -5 0.4 0.39
7 2 5 -0.01 0.45
7 2 5 -0.17 0.59
7 2 5 0.49 0.26
7 2 5 -0.04 0.7
-8 -2 -5 56.98 2.52
8 2 5 56.79 2.83
8 2 5 56.74 2.6
8 2 5 56.1 2.56
8 2 5 58.31 2.42
-9 -2 -5 1.31 0.53
9 2 5 1.77 0.59
9 2 5 1.36 0.32
9 2 5 0.18 0.84
-10 -2 -5 2.98 0.58
10 2 5 0.13 0.96
10 2 5 1.71 0.71
10 2 5 1.98 0.36
11 2 5 0.5 1.06
11 2 5 2.15 0.39
12 2 5 7.08 0.53
12 2 5 4.56 1.24
15 -2 -4 8.36 1.23
14 -2 -4 0.69 0.95
13 -2 -4 20.21 1.68
12 -2 -4 0.37 0.71
11 -2 -4 62.43 2.91
11 -2 -4 58.42 2.77
10 -2 -4 0.26 0.52
10 -2 -4 -0.44 0.53
10 -2 -4 0.21 0.67
9 -2 -4 17.55 1.23
9 -2 -4 17.39 1.05
9 -2 -4 17.74 0.97
9 -2 -4 16.39 1.07
8 -2 -4 5.12 0.64
8 -2 -4 6.59 0.68
8 -2 -4 4.79 0.5
8 -2 -4 7.14 0.77
8 -2 -4 5.52 0.54
-8 2 4 5.21 0.52
7 -2 -4 34.96 1.7
7 -2 -4 35.65 1.55
7 -2 -4 35.96 1.6
7 -2 -4 33.12 1.6
-7 2 4 36.06 1.55
6 -2 -4 30.48 1.32
6 -2 -4 28.42 1.44
6 -2 -4 28.12 1.34
6 -2 -4 34.78 1.39
6 -2 -4 26.31 1.34
-6 2 4 30.11 1.31
-6 2 4 28.94 1.38
5 -2 -4 11.06 0.63
5 -2 -4 10.67 0.62
5 -2 -4 13.19 0.68
5 -2 -4 11.4 0.64
5 -2 -4 10.85 0.75
5 -2 -4 11.57 0.6
-5 2 4 11.55 0.58
-5 2 4 11.06 0.69
4 -2 -4 26.34 1.2
4 -2 -4 27.09 1.23
4 -2 -4 29 1.22
4 -2 -4 30.88 1.26
4 -2 -4 27.17 1.28
-4 2 4 26.49 1.26
-4 2 4 28.81 1.21
3 -2 -4 1.88 0.2
3 -2 -4 1.84 0.27
3 -2 -4 1.67 0.22
3 -2 -4 1.2 0.22
3 -2 -4 1.56 0.19
-3 2 4 2.37 0.24
-3 2 4 0.93 0.23
2 -2 -4 45.67 1.87
2 -2 -4 43.84 1.88
2 -2 -4 43.63 1.82
-2 2 4 42.75 1.88
-2 2 4 44.84 1.86
1 -2 -4 3.88 0.29
1 -2 -4 3.45 0.19
1 -2 -4 3.5 0.36
-1 2 4 3.24 0.32
-1 2 4 2.12 0.29
-1 2 4 2.35 0.26
-1 2 4 3.03 0.16
0 -2 -4 138.12 6.05
0 -2 -4 144.75 6.03
0 -2 -4 150.18 6.02
0 -2 -4 147.12 6
0 2 4 148.31 6.03
0 2 4 145.48 6
0 2 4 150.06 6.04
0 2 4 149.99 6.05
0 2 4 141.15 6.01
-1 -2 -4 0.69 0.24
-1 -2 -4 0.98 0.19
-1 -2 -4 0.54 0.17
-1 -2 -4 0.54 0.11
1 2 4 0.67 0.2
1 2 4 0.79 0.19
1 2 4 0.84 0.25
1 2 4 0.73 0.19
1 2 4 0.64 0.11
-2 -2 -4 127.51 5.14
-2 -2 -4 119.02 5.16
-2 -2 -4 122.16 5.19
-2 -2 -4 127.69 5.12
2 2 4 126.49 5.17
2 2 4 122.01 5.15
2 2 4 121.82 5.12
2 2 4 128.84 5.21
2 2 4 123.86 5.16
-3 -2 -4 3.59 0.31
-3 -2 -4 3.62 0.37
-3 -2 -4 3.29 0.29
-3 -2 -4 3.61 0.25
3 2 4 3.2 0.35
3 2 4 3.48 0.41
3 2 4 3.38 0.28
3 2 4 3.41 0.31
3 2 4 3.93 0.35
-4 -2 -4 10.95 0.66
-4 -2 -4 11.01 0.51
-4 -2 -4 11.48 0.63
-4 -2 -4 10.93 0.75
4 2 4 11.26 0.55
4 2 4 11.2 0.68
4 2 4 11.69 0.77
4 2 4 11.64 0.7
4 2 4 11.23 0.85
-5 -2 -4 7.61 0.37
-5 -2 -4 7.83 0.56
-5 -2 -4 7.29 0.7
-5 -2 -4 6.64 0.58
5 2 4 7.62 0.7
5 2 4 7.35 0.88
5 2 4 7.7 0.65
5 2 4 7.49 0.44
5 2 4 7.51 0.66
-6 -2 -4 4.4 0.43
-6 -2 -4 4.58 0.42
-6 -2 -4 4.43 0.25
-6 -2 -4 5.62 0.7
6 2 4 4.58 0.55
6 2 4 4.62 0.65
6 2 4 5.41 0.48
6 2 4 4.5 0.39
-7 -2 -4 23.38 1.2
-7 -2 -4 24.39 1.23
7 2 4 23.67 1.36
7 2 4 23.78 1.29
7 2 4 24.89 1.27
7 2 4 25.46 1.09
7 2 4 24.38 1.54
-8 -2 -4 15.98 1
-8 -2 -4 16.7 1
8 2 4 16.41 1.07
8 2 4 15.37 1.04
8 2 4 15.2 1.4
8 2 4 17.21 0.8
-9 -2 -4 16.91 1.06
9 2 4 16.44 1.54
9 2 4 17.14 0.85
9 2 4 17.29 1.2
-10 -2 -4 4.61 0.61
10 2 4 2.82 0.94
10 2 4 3.72 0.74
10 2 4 4.68 0.37
11 2 4 23.53 1.09
11 2 4 19.79 1.89
12 2 4 -1.08 1.06
12 2 4 0.2 0.37
13 2 4 17.02 0.99
13 2 4 15.89 1.62
15 -2 -3 13.01 1.38
15 -2 -3 13.93 0.93
14 -2 -3 5.86 1.07
14 -2 -3 5.02 0.4
13 -2 -3 5.1 0.36
13 -2 -3 6.38 0.94
12 -2 -3 12.9 0.68
12 -2 -3 16.03 1.4
11 -2 -3 41.21 2.03
11 -2 -3 37.64 1.96
11 -2 -3 35.66 1.58
10 -2 -3 36.9 1.97
10 -2 -3 43.15 1.98
10 -2 -3 44.99 2.06
10 -2 -3 38.41 1.69
9 -2 -3 0.55 0.47
9 -2 -3 1.84 0.62
9 -2 -3 1.24 0.37
9 -2 -3 0.67 0.49
-9 2 3 1.66 0.47
8 -2 -3 59.97 2.49
8 -2 -3 52.35 2.54
8 -2 -3 56.83 2.6
8 -2 -3 57.41 2.53
-8 2 3 62.43 2.49
7 -2 -3 1.85 0.4
7 -2 -3 0.67 0.46
7 -2 -3 0.92 0.28
7 -2 -3 1.15 0.33
7 -2 -3 1.04 0.35
-7 2 3 1.03 0.28
6 -2 -3 83.15 3.42
6 -2 -3 82.9 3.4
6 -2 -3 74.49 3.42
6 -2 -3 77.86 3.47
-6 2 3 84.62 3.44
-6 2 3 84.46 3.4
5 -2 -3 33.52 1.59
5 -2 -3 42.78 1.64
5 -2 -3 33.8 1.65
5 -2 -3 36.62 1.58
5 -2 -3 36.6 1.6
-5 2 3 35.58 1.62
-5 2 3 37.61 1.57
4 -2 -3 94.91 3.53
4 -2 -3 84.5 3.51
4 -2 -3 82.85 3.51
4 -2 -3 79.04 3.5
4 -2 -3 86.29 3.5
4 -2 -3 79.71 3.54
-4 2 3 85.18 3.5
-4 2 3 81.9 3.53
3 -2 -3 5.25 0.36
3 -2 -3 5.48 0.33
3 -2 -3 5.65 0.35
3 -2 -3 5.64 0.42
3 -2 -3 5.85 0.39
-3 2 3 5.75 0.33
-3 2 3 6.26 0.4
2 -2 -3 72.84 3.11
2 -2 -3 75.48 3.11
2 -2 -3 78.02 3.1
2 -2 -3 76.22 3.14
2 -2 -3 73.2 3.07
2 -2 -3 76.54 3.07
2 -2 -3 73.95 3.07
-2 2 3 75.41 3.09
-2 2 3 70.23 3.11
1 -2 -3 4.13 0.28
1 -2 -3 4 0.3
1 -2 -3 3.65 0.19
-1 2 3 3.58 0.25
-1 2 3 3.86 0.17
-1 2 3 3.11 0.26
-1 2 3 4.04 0.28
-1 2 3 2.7 0.23
0 -2 -3 14.61 0.62
0 -2 -3 14.39 0.7
0 -2 -3 14.73 0.65
0 2 3 14.77 0.66
0 2 3 14.6 0.62
0 2 3 14.79 0.66
0 2 3 14.19 0.68
-1 -2 -3 130.79 5.52
-1 -2 -3 136.35 5.54
-1 -2 -3 128.25 5.55
-1 -2 -3 130.34 5.57
1 2 3 133.06 5.52
1 2 3 133.5 5.55
1 2 3 139.56 5.56
1 2 3 144.07 5.58
-2 -2 -3 1.22 0.19
-2 -2 -3 1.04 0.1
-2 -2 -3 0.95 0.22
-2 -2 -3 1.09 0.17
2 2 3 1.17 0.19
2 2 3 0.83 0.18
2 2 3 1.22 0.12
2 2 3 1.32 0.26
-3 -2 -3 62.47 2.66
-3 -2 -3 61.69 2.62
-3 -2 -3 63.05 2.61
-3 -2 -3 62.18 2.57
3 2 3 60.61 2.62
3 2 3 61.98 2.63
3 2 3 64.63 2.68
3 2 3 62.12 2.58
-4 -2 -3 4.17 0.5
-4 -2 -3 3.45 0.4
-4 -2 -3 4.09 0.23
-4 -2 -3 4.62 0.41
4 2 3 3.8 0.43
4 2 3 4.9 0.45
4 2 3 4.7 0.46
4 2 3 4.27 0.28
-5 -2 -3 124.26 5.26
-5 -2 -3 121.48 5.24
-5 -2 -3 127.78 5.23
5 2 3 132.67 5.32
5 2 3 122.69 5.27
5 2 3 128.46 5.18
5 2 3 124.95 5.25
5 2 3 123.81 5.24
-6 -2 -3 2.31 0.34
-6 -2 -3 2.52 0.38
-6 -2 -3 2.53 0.35
6 2 3 3.09 0.47
6 2 3 2.52 0.53
6 2 3 2.92 0.22
6 2 3 1.92 0.37
6 2 3 3.04 0.5
-7 -2 -3 88.44 3.68
-7 -2 -3 85.83 3.68
7 2 3 87.22 3.7
7 2 3 89.14 3.59
7 2 3 87.69 3.82
7 2 3 84.89 3.7
7 2 3 83.66 3.74
-8 -2 -3 -0.04 0.37
-8 -2 -3 0.35 0.42
8 2 3 -0.01 0.43
8 2 3 0.4 0.49
8 2 3 -0.84 0.61
8 2 3 -0.07 0.2
8 2 3 -0.13 0.73
-9 -2 -3 17.81 1.04
9 2 3 14.96 1.43
9 2 3 17.42 1.14
9 2 3 16.6 0.81
-10 -2 -3 10.21 0.96
10 2 3 9.39 0.6
10 2 3 9.18 1.02
10 2 3 9.82 0.86
11 2 3 4.54 0.98
11 2 3 4.77 0.38
12 2 3 8.94 0.65
12 2 3 6.24 1.14
13 2 3 0.82 1.13
13 2 3 2.9 0.41
15 -2 -2 3.56 0.43
15 -2 -2 2.6 1.2
14 -2 -2 2.66 0.35
14 -2 -2 2.81 1.03
13 -2 -2 1.11 0.28
13 -2 -2 0.71 0.9
12 -2 -2 15.23 1.46
12 -2 -2 15.12 0.75
11 -2 -2 3.65 0.27
11 -2 -2 4.11 0.77
11 -2 -2 4.2 0.72
10 -2 -2 10.18 1.07
10 -2 -2 10.22 1.06
10 -2 -2 11.17 1.08
10 -2 -2 9.79 0.51
9 -2 -2 38.15 1.64
9 -2 -2 32.34 1.73
9 -2 -2 35.03 1.71
9 -2 -2 34.14 1.76
9 -2 -2 32.76 1.46
-9 2 2 36.95 1.62
8 -2 -2 11.52 0.92
8 -2 -2 10.17 0.88
8 -2 -2 14.83 0.94
8 -2 -2 12.3 0.76
8 -2 -2 10.79 0.52
8 -2 -2 11.86 0.85
-8 2 2 12.64 0.77
7 -2 -2 43.3 1.78
7 -2 -2 37.94 1.71
7 -2 -2 40.15 1.67
7 -2 -2 34.38 1.56
7 -2 -2 33.45 1.72
7 -2 -2 35.81 1.76
-7 2 2 39.38 1.67
6 -2 -2 27.51 1.34
6 -2 -2 23.51 1.28
6 -2 -2 27.69 1.25
6 -2 -2 28.89 1.28
6 -2 -2 26.87 1.3
-6 2 2 30.56 1.29
-6 2 2 29.67 1.25
5 -2 -2 115.96 5.23
5 -2 -2 124.06 5.22
5 -2 -2 123.38 5.23
5 -2 -2 143.84 5.27
5 -2 -2 119.43 5.25
-5 2 2 127.19 5.22
-5 2 2 128.33 5.24
4 -2 -2 32.93 1.55
4 -2 -2 40.89 1.6
4 -2 -2 37.32 1.56
4 -2 -2 33.33 1.59
4 -2 -2 35.86 1.55
-4 2 2 36.04 1.58
-4 2 2 37.83 1.55
3 -2 -2 1.59 0.18
3 -2 -2 1.87 0.24
3 -2 -2 1.71 0.17
3 -2 -2 1.53 0.17
3 -2 -2 1.96 0.21
-3 2 2 1.77 0.17
-3 2 2 1.95 0.22
2 -2 -2 0.05 0.12
2 -2 -2 0.06 0.06
2 -2 -2 0.03 0.1
2 -2 -2 -0.02 0.14
2 -2 -2 0.08 0.05
2 -2 -2 0.11 0.11
-2 2 2 0.04 0.1
-2 2 2 0.08 0.09
-2 2 2 0.02 0.04
-2 2 2 0.2 0.15
1 -2 -2 7.84 0.34
1 -2 -2 8.93 0.34
1 -2 -2 8.62 0.39
1 -2 -2 6.82 0.37
1 -2 -2 7.17 0.39
-1 2 2 8.91 0.38
-1 2 2 7.06 0.39
0 -2 -2 395.27 14.79
0 2 2 345.07 14.82
0 2 2 340.98 14.79
-1 -2 -2 94.92 3.66
-1 -2 -2 90.52 3.67
-1 -2 -2 88.55 3.64
-1 -2 -2 82.28 3.68
1 2 2 90.65 3.64
1 2 2 84.59 3.67
1 2 2 88.24 3.66
1 2 2 89.74 3.68
-2 -2 -2 13.64 0.64
-2 -2 -2 13.49 0.61
-2 -2 -2 13.22 0.61
-2 -2 -2 12.7 0.55
2 2 2 12.95 0.61
2 2 2 13.92 0.66
2 2 2 12.68 0.56
2 2 2 12.63 0.61
-3 -2 -2 117.63 4.98
-3 -2 -2 123.75 4.96
-3 -2 -2 118.39 4.92
-3 -2 -2 120.65 4.97
3 2 2 118.22 4.97
3 2 2 126.48 5.01
3 2 2 119.44 4.97
3 2 2 115.67 4.93
-4 -2 -2 7.94 0.49
-4 -2 -2 7.57 0.47
4 2 2 8 0.51
4 2 2 7.9 0.62
4 2 2 7.79 0.37
4 2 2 7.61 0.5
-5 -2 -2 1.24 0.24
-5 -2 -2 0.19 0.1
-5 -2 -2 0.94 0.29
5 2 2 0.47 0.12
5 2 2 0.34 0.31
5 2 2 0.78 0.36
5 2 2 0.98 0.26
-6 -2 -2 7.47 0.56
-6 -2 -2 7.94 0.62
6 2 2 7.38 0.67
6 2 2 8.13 0.79
6 2 2 8.76 0.64
6 2 2 8.8 0.41
6 2 2 8.52 0.62
-7 -2 -2 18.24 0.93
-7 -2 -2 19.27 0.97
7 2 2 17.66 1.18
7 2 2 17.14 1.04
7 2 2 17.16 1.11
7 2 2 18.73 0.8
7 2 2 17.08 0.99
-8 -2 -2 77.26 3.33
-8 -2 -2 80.19 3.35
8 2 2 75.26 3.42
8 2 2 81.1 3.24
8 2 2 80.12 3.49
8 2 2 76.17 3.36
8 2 2 76.61 3.37
-9 -2 -2 0.98 0.46
9 2 2 -0.03 0.54
9 2 2 0.93 0.21
9 2 2 0.52 0.67
-10 -2 -2 50.52 2.33
10 2 2 51.19 2.59
10 2 2 50.75 2.16
10 2 2 52.32 2.41
-11 -2 -2 0.06 0.72
11 2 2 0.25 0.26
11 2 2 0.87 0.71
11 2 2 0.39 0.84
12 2 2 31.1 1.36
12 2 2 28.28 2.05
13 2 2 1.89 0.36
13 2 2 -0.26 1.02
14 2 2 14.51 0.86
14 2 2 10.27 1.44
15 -2 -1 0.15 0.38
15 -2 -1 -1.1 1.1
14 -2 -1 13.71 1.37
14 -2 -1 13.88 0.83
13 -2 -1 11.41 1.17
13 -2 -1 11.24 0.7
12 -2 -1 25.24 1.15
12 -2 -1 25.42 1.78
11 -2 -1 8.75 0.89
11 -2 -1 8.41 0.86
11 -2 -1 8.81 0.52
10 -2 -1 19.8 1.33
10 -2 -1 20.32 1.3
10 -2 -1 18.72 0.87
9 -2 -1 8.92 0.78
9 -2 -1 7.92 0.44
9 -2 -1 8.44 0.91
9 -2 -1 9.3 0.92
9 -2 -1 6.9 0.7
-9 2 1 8.77 0.75
8 -2 -1 2.49 0.52
8 -2 -1 2.97 0.5
8 -2 -1 3.27 0.43
8 -2 -1 4.02 0.5
8 -2 -1 3.05 0.26
-8 2 1 3.68 0.42
7 -2 -1 2.12 0.16
7 -2 -1 1.92 0.44
7 -2 -1 1.72 0.42
7 -2 -1 2.49 0.39
7 -2 -1 3.02 0.36
-7 2 1 2.57 0.36
6 -2 -1 52.14 2.35
6 -2 -1 57.87 2.32
6 -2 -1 49.98 2.34
6 -2 -1 52.46 2.23
6 -2 -1 50.37 2.34
6 -2 -1 55.53 2.34
-6 2 1 57.15 2.32
-6 2 1 57.27 2.34
5 -2 -1 116.77 4.53
5 -2 -1 99.6 4.27
5 -2 -1 92.79 4.34
5 -2 -1 99.65 4.35
5 -2 -1 97.18 4.34
5 -2 -1 110.28 4.33
5 -2 -1 103.85 4.34
-5 2 1 108.07 4.33
-5 2 1 109.18 4.35
4 -2 -1 28.1 1.34
4 -2 -1 30.01 1.27
4 -2 -1 32.43 1.33
4 -2 -1 30.34 1.33
4 -2 -1 31.12 1.36
-4 2 1 32.4 1.33
-4 2 1 31.79 1.35
-4 2 1 28.99 1.33
3 -2 -1 55.73 2.17
3 -2 -1 52.81 2.15
3 -2 -1 47.11 2.15
3 -2 -1 51.79 2.16
3 -2 -1 49.89 2.11
-3 2 1 53.48 2.15
-3 2 1 51.16 2.16
-3 2 1 49.59 2.15
2 -2 -1 0.45 0.05
2 -2 -1 0.29 0.07
2 -2 -1 0.56 0.11
2 -2 -1 0.49 0.12
2 -2 -1 0.42 0.1
2 -2 -1 0.65 0.15
-2 2 1 0.51 0.14
-2 2 1 0.23 0.04
-2 2 1 0.66 0.1
-2 2 1 0.38 0.11
-2 2 1 0.45 0.04
1 -2 -1 23.62 1.09
1 -2 -1 24.51 1.07
-1 2 1 29.47 1.09
0 -2 -1 208.65 8.64
0 2 1 210.83 8.66
-1 -2 -1 19.55 0.81
-1 -2 -1 21.01 0.81
1 2 1 19.34 0.79
1 2 1 19.12 0.79
1 2 1 15.3 0.81
-2 -2 -1 17.5 0.73
-2 -2 -1 16.91 0.74
2 2 1 15.59 0.7
2 2 1 15.22 0.7
2 2 1 17.26 0.74
2 2 1 18.65 0.77
2 2 1 17.26 0.75
-3 -2 -1 15.27 0.66
-3 -2 -1 15.37 0.68
3 2 1 12.97 0.81
3 2 1 13.21 0.61
3 2 1 13.99 0.61
3 2 1 16.01 0.72
3 2 1 14.51 0.67
3 2 1 15.26 0.69
-4 -2 -1 38.78 1.61
-4 -2 -1 37.81 1.59
4 2 1 36.39 1.54
4 2 1 36.52 1.6
4 2 1 39.59 1.65
4 2 1 37.95 1.62
4 2 1 33.88 1.66
-5 -2 -1 11.74 0.6
-5 -2 -1 11.66 0.66
5 2 1 11.72 0.63
5 2 1 11.38 0.72
5 2 1 12.53 0.74
5 2 1 11.72 0.69
5 2 1 11.14 0.5
-6 -2 -1 120.08 5.11
-6 -2 -1 127.97 5.13
6 2 1 120.97 5.12
6 2 1 120.29 5.14
6 2 1 123.15 5.05
6 2 1 124.54 5.15
6 2 1 129.58 5.18
6 2 1 117.89 5.2
-7 -2 -1 1.47 0.29
-7 -2 -1 1.57 0.38
7 2 1 1.28 0.45
7 2 1 1.23 0.13
7 2 1 1.37 0.34
7 2 1 1.03 0.41
7 2 1 0.92 0.63
-8 -2 -1 77.39 3.31
-8 -2 -1 78.54 3.29
8 2 1 80.88 3.42
8 2 1 79.92 3.32
8 2 1 71.48 3.36
8 2 1 76.29 3.35
8 2 1 77.52 3.2
-9 -2 -1 10.59 0.85
9 2 1 11.01 0.53
9 2 1 10.51 1.11
9 2 1 9.33 1.02
9 2 1 10.72 0.53
-10 -2 -1 21.78 1.23
10 2 1 21.68 0.94
10 2 1 20.62 0.94
10 2 1 19.62 1.48
10 2 1 20.84 1.33
-11 -2 -1 9.2 0.93
11 2 1 10.32 0.56
11 2 1 8.69 0.91
11 2 1 7.96 0.98
12 2 1 3.86 0.97
12 2 1 5.46 0.37
13 2 1 15 0.81
13 2 1 12.55 1.33
14 2 1 3.03 0.4
14 2 1 -0.01 1.13
14 -2 0 0.95 0.37
14 -2 0 0.26 1.05
14 -2 0 1.21 0.37
13 -2 0 52.59 2.31
13 -2 0 54.78 2.31
13 -2 0 54.37 2.88
12 -2 0 5.04 0.38
12 -2 0 5.77 0.95
11 -2 0 44.25 2.19
11 -2 0 43.86 1.88
11 -2 0 43.94 2.31
10 -2 0 1.82 0.64
10 -2 0 1.43 0.62
10 -2 0 1.58 0.22
9 -2 0 39.09 1.8
9 -2 0 39.37 1.9
9 -2 0 37 1.61
9 -2 0 36.89 1.85
9 -2 0 34.37 1.89
-9 2 0 40.88 1.79
8 -2 0 5.11 0.58
8 -2 0 7.03 0.82
8 -2 0 5.89 0.36
8 -2 0 4.8 0.58
8 -2 0 6.2 0.67
-8 2 0 6.22 0.67
7 -2 0 5.24 0.58
7 -2 0 5.64 0.53
7 -2 0 4.67 0.3
7 -2 0 6.12 0.81
7 -2 0 4.78 0.51
7 -2 0 5.23 0.67
-7 2 0 5.57 0.45
6 -2 0 0.74 0.29
6 -2 0 1.28 0.36
6 -2 0 1.08 0.12
6 -2 0 0.61 0.33
6 -2 0 1.07 0.33
6 -2 0 1.26 0.35
-6 2 0 1.16 0.3
-6 2 0 1.21 0.32
5 -2 0 73.26 3.02
5 -2 0 68.56 3.1
5 -2 0 72.58 3.1
5 -2 0 73.93 3.09
5 -2 0 73.99 3.1
5 -2 0 70.81 3.1
-5 2 0 73.94 3.1
-5 2 0 76.64 3.09
-5 2 0 76.19 3.09
4 -2 0 35.18 1.59
4 -2 0 37.14 1.52
4 -2 0 34.3 1.6
4 -2 0 36 1.59
4 -2 0 36.95 1.6
4 -2 0 36.66 1.58
-4 2 0 38.72 1.59
-4 2 0 36.78 1.59
-4 2 0 38.78 1.59
3 -2 0 110.96 4.44
3 -2 0 112.84 4.48
3 -2 0 102.25 4.48
3 -2 0 110.31 4.48
3 -2 0 110.03 4.49
-3 2 0 110.67 4.48
-3 2 0 94.85 4.49
-3 2 0 105.89 4.44
-3 2 0 114.68 4.48
-3 2 0 109.71 4.48
2 -2 0 189.47 7.22
2 -2 0 183.46 7.24
2 -2 0 152.54 7.24
2 -2 0 154.29 7.24
2 -2 0 167.99 7.24
-2 2 0 191.49 7.24
-2 2 0 171.63 7.24
-2 2 0 196.62 7.24
1 -2 0 23.5 0.97
-1 2 0 21.05 0.96
-1 2 0 24.07 0.97
-1 -2 0 20.2 0.85
-2 -2 0 185.03 7.74
-2 -2 0 190.07 7.75
2 2 0 184.74 7.74
2 2 0 184.38 7.73
2 2 0 192.72 7.74
2 2 0 193.11 7.74
-3 -2 0 110.79 4.5
-3 -2 0 112 4.52
3 2 0 104.24 4.5
3 2 0 111.49 4.52
3 2 0 109.18 4.52
3 2 0 107.95 4.51
-4 -2 0 35.24 1.51
-4 -2 0 35.89 1.55
4 2 0 37.85 1.55
4 2 0 35.91 1.55
4 2 0 34 1.52
4 2 0 35.82 1.53
-5 -2 0 69.03 2.93
-5 -2 0 72.9 2.97
5 2 0 73.04 2.98
5 2 0 68.67 2.94
5 2 0 70.24 2.96
5 2 0 70.19 2.98
5 2 0 68.57 2.97
-6 -2 0 0.85 0.21
-6 -2 0 0.96 0.32
6 2 0 0.76 0.29
6 2 0 0.79 0.33
6 2 0 0.79 0.34
6 2 0 0.95 0.26
6 2 0 1.11 0.32
-7 -2 0 4.67 0.43
-7 -2 0 4.53 0.44
7 2 0 3.98 0.47
7 2 0 5.16 0.64
7 2 0 4.91 0.58
7 2 0 5.27 0.53
-8 -2 0 5.12 0.49
-8 -2 0 5.45 0.5
8 2 0 5.88 0.57
8 2 0 5.01 0.67
8 2 0 4.45 0.56
8 2 0 5.25 0.27
8 2 0 5.23 0.47
-9 -2 0 35.5 1.7
9 2 0 34.39 1.49
9 2 0 35.41 1.8
9 2 0 35.03 1.79
9 2 0 33.87 1.76
9 2 0 39.81 1.72
-10 -2 0 1.3 0.52
10 2 0 1.1 0.65
10 2 0 1.1 0.18
10 2 0 2.52 0.67
-11 -2 0 42.23 1.98
11 2 0 41.34 2.2
11 2 0 40.16 1.74
11 2 0 41.26 2.12
12 2 0 4.67 0.32
12 2 0 3.81 0.89
13 2 0 50.35 2.15
13 2 0 52.45 2.15
13 2 0 47.19 2.71
14 2 0 0.88 0.33
14 2 0 -1.28 1.04
14 -2 1 3.46 0.43
14 -2 1 2.15 1.15
13 -2 1 15.44 0.87
13 -2 1 14.98 1.86
12 -2 1 5.62 0.4
12 -2 1 4.52 0.97
11 -2 1 10.35 1.01
11 -2 1 11.4 0.96
11 -2 1 10.69 0.64
11 -2 1 10.67 0.64
10 -2 1 22.69 1.03
10 -2 1 22.7 1.03
10 -2 1 23.45 1.53
10 -2 1 22.22 1.38
9 -2 1 12 0.59
9 -2 1 11.1 0.59
9 -2 1 10.14 0.96
9 -2 1 12.09 1.12
9 -2 1 12.7 0.94
-9 2 -1 11.41 0.9
8 -2 1 79.17 3.54
8 -2 1 82.28 3.41
8 -2 1 76.13 3.57
8 -2 1 84.02 3.6
8 -2 1 88.03 3.55
-8 2 -1 85.08 3.54
7 -2 1 1.33 0.43
7 -2 1 1.48 0.38
7 -2 1 1.11 0.16
7 -2 1 1.03 0.45
7 -2 1 0.97 0.41
7 -2 1 1.44 0.45
-7 2 -1 1.1 0.46
-7 2 -1 1.04 0.37
6 -2 1 130.79 5.24
6 -2 1 119.39 5.33
6 -2 1 121.78 5.31
6 -2 1 133.56 5.35
6 -2 1 131.19 5.32
6 -2 1 125.37 5.32
-6 2 -1 127.84 5.3
-6 2 -1 128.86 5.32
5 -2 1 13.01 0.74
5 -2 1 11.8 0.68
5 -2 1 11.6 0.7
5 -2 1 13.02 0.69
5 -2 1 11.06 0.72
5 -2 1 12.38 0.53
-5 2 -1 11.42 0.71
-5 2 -1 11.67 0.51
-5 2 -1 12.04 0.69
-5 2 -1 10.68 0.74
-5 2 -1 11.84 0.67
4 -2 1 38.08 1.63
4 -2 1 35.01 1.65
4 -2 1 38.21 1.64
4 -2 1 39.76 1.67
4 -2 1 38.47 1.57
4 -2 1 38.48 1.64
-4 2 -1 38.53 1.65
-4 2 -1 36.75 1.57
-4 2 -1 35.59 1.68
-4 2 -1 38.1 1.65
-4 2 -1 39.73 1.63
3 -2 1 15.96 0.65
3 -2 1 15.45 0.72
3 -2 1 15.98 0.71
3 -2 1 15.53 0.71
3 -2 1 13.82 0.74
3 -2 1 15.23 0.65
3 -2 1 15.39 0.75
-3 2 -1 15.1 0.73
-3 2 -1 14.39 0.77
-3 2 -1 14.52 0.65
-3 2 -1 15.5 0.74
-3 2 -1 15.54 0.7
2 -2 1 15.87 0.75
2 -2 1 16.53 0.68
2 -2 1 15.95 0.72
2 -2 1 15.5 0.73
2 -2 1 16.04 0.75
-2 2 -1 16.9 0.74
-2 2 -1 18.23 0.72
-2 2 -1 15.71 0.69
-2 2 -1 14.78 0.78
-2 2 -1 17.51 0.74
1 -2 1 19.19 0.85
-1 2 -1 21.14 0.84
-1 2 -1 18.4 0.85
-1 2 -1 20.89 0.86
-1 2 -1 18.82 0.83
0 2 -1 202.24 8.39
0 2 -1 196.32 8.36
0 2 -1 216.68 8.38
0 2 -1 199.81 8.38
1 2 -1 27.52 1.17
1 2 -1 29.81 1.17
1 2 -1 28.87 1.18
1 2 -1 30.5 1.17
1 2 -1 24.54 1.18
-2 -2 1 0.76 0.11
-2 -2 1 0.47 0.12
2 2 -1 0.51 0.11
2 2 -1 0.55 0.07
2 2 -1 0.61 0.13
-3 -2 1 53.34 2.18
-3 -2 1 54.53 2.15
3 2 -1 49.88 2.15
3 2 -1 50.27 2.18
-4 -2 1 32.17 1.34
-4 -2 1 31.91 1.28
4 2 -1 30.39 1.29
4 2 -1 29.38 1.29
4 2 -1 29.48 1.33
4 2 -1 29.56 1.34
4 2 -1 30.69 1.28
-5 -2 1 101.44 4.14
-5 -2 1 106.51 4.19
5 2 -1 98.22 4.19
5 2 -1 101.15 4.15
5 2 -1 98.46 4.15
5 2 -1 102.01 4.16
5 2 -1 94.22 4.19
-6 -2 1 56.2 2.32
-6 -2 1 54.6 2.26
6 2 -1 53.15 2.29
6 2 -1 54.66 2.28
6 2 -1 51.28 2.33
6 2 -1 54.82 2.3
6 2 -1 51.89 2.33
-7 -2 1 2.24 0.25
-7 -2 1 2.05 0.36
7 2 -1 2.04 0.35
7 2 -1 2.18 0.33
7 2 -1 1.67 0.42
-8 -2 1 2.89 0.44
-8 -2 1 3.24 0.31
8 2 -1 2.67 0.41
8 2 -1 3.57 0.39
8 2 -1 2.61 0.5
8 2 -1 2.9 0.45
-9 -2 1 7.58 0.79
-9 -2 1 8.78 0.67
9 2 -1 7.78 0.72
9 2 -1 7.21 0.87
9 2 -1 7.85 0.72
-10 -2 1 17.92 1.09
10 2 -1 15.62 1.21
10 2 -1 18.82 1.25
-11 -2 1 8.76 0.94
11 2 -1 8.75 0.9
11 2 -1 8.02 0.85
12 2 -1 22.02 1.65
13 2 -1 7.79 1.06
14 2 -1 10.14 1.22
15 2 -1 -2.05 1.11
14 -2 2 14.7 0.92
14 -2 2 14.08 1.49
13 -2 2 1.47 0.38
13 -2 2 0.77 1.05
12 -2 2 33.45 2.18
12 -2 2 34.16 1.53
11 -2 2 0.54 0.29
11 -2 2 0.36 0.81
11 -2 2 0.75 0.69
10 -2 2 54.48 2.7
10 -2 2 54.95 2.54
10 -2 2 55.53 2.33
9 -2 2 1.12 0.53
9 -2 2 1.03 0.23
9 -2 2 1.14 0.64
9 -2 2 1.15 0.51
-9 2 -2 0.81 0.49
8 -2 2 77.19 3.6
8 -2 2 84.68 3.57
8 -2 2 80.32 3.56
8 -2 2 85.69 3.64
8 -2 2 82.89 3.43
-8 2 -2 85.03 3.56
7 -2 2 19.81 1.28
7 -2 2 19.55 1.16
7 -2 2 20.36 1.07
7 -2 2 17.69 1.01
7 -2 2 16.49 1.14
7 -2 2 19.18 0.83
-7 2 -2 16.95 1.1
-7 2 -2 19.91 1.06
6 -2 2 7.38 0.65
6 -2 2 8.27 0.41
6 -2 2 7.96 0.65
6 -2 2 7.69 0.6
6 -2 2 8.15 0.75
6 -2 2 7.83 0.75
-6 2 -2 8.39 0.66
-6 2 -2 7.34 0.73
-6 2 -2 7.9 0.37
-6 2 -2 8.43 0.65
5 -2 2 0.55 0.28
5 -2 2 0.76 0.27
5 -2 2 0.68 0.33
5 -2 2 0.73 0.33
5 -2 2 0.98 0.3
5 -2 2 0.5 0.13
-5 2 -2 1.46 0.37
-5 2 -2 0.61 0.3
-5 2 -2 0.61 0.24
-5 2 -2 1.08 0.12
-5 2 -2 0.85 0.3
4 -2 2 7.63 0.5
4 -2 2 8.38 0.39
4 -2 2 8.08 0.58
4 -2 2 8.11 0.6
4 -2 2 7.95 0.5
4 -2 2 8.39 0.55
-4 2 -2 8.12 0.38
-4 2 -2 7.96 0.55
-4 2 -2 8.27 0.54
-4 2 -2 7.62 0.48
-4 2 -2 8.15 0.64
3 -2 2 123.62 5.05
3 -2 2 125.96 5.03
3 -2 2 128.66 5.07
3 -2 2 123.79 5.03
3 -2 2 116.57 5.06
3 -2 2 124.95 5
-3 2 -2 112.06 5.07
-3 2 -2 121.54 5
-3 2 -2 115.6 5.05
-3 2 -2 115.43 5.02
-3 2 -2 130.31 5.05
2 -2 2 13.94 0.68
2 -2 2 14.06 0.6
2 -2 2 12.51 0.66
2 -2 2 13.61 0.65
2 -2 2 13.19 0.57
2 -2 2 13.92 0.61
-2 2 -2 13.59 0.58
-2 2 -2 13.09 0.65
-2 2 -2 12.53 0.7
-2 2 -2 12.66 0.6
-2 2 -2 14.57 0.66
1 -2 2 78.45 3.5
1 -2 2 74.99 3.52
1 -2 2 78.99 3.5
1 -2 2 78.75 3.49
1 -2 2 92.43 3.53
1 -2 2 77.39 3.53
-1 2 -2 94.47 3.5
-1 2 -2 91.04 3.5
-1 2 -2 94.93 3.53
-1 2 -2 87.4 3.56
-1 2 -2 87.3 3.53
0 -2 2 362.01 16.46
0 2 -2 439.5 16.45
0 2 -2 393.09 16.44
0 2 -2 423.71 16.46
0 2 -2 382.04 16.42
-1 -2 2 7.6 0.38
1 2 -2 8.28 0.37
1 2 -2 8.21 0.37
1 2 -2 7.99 0.38
1 2 -2 9.19 0.37
1 2 -2 8.54 0.39
-2 -2 2 0.3 0.12
-2 -2 2 0.06 0.1
2 2 -2 0.47 0.12
2 2 -2 0.15 0.12
2 2 -2 0.01 0.11
-3 -2 2 2.1 0.2
3 2 -2 1.64 0.19
3 2 -2 1.95 0.2
3 2 -2 1.58 0.17
-4 -2 2 36.11 1.52
4 2 -2 34.36 1.52
4 2 -2 36.64 1.52
4 2 -2 33.42 1.52
-5 -2 2 122.58 4.99
-5 -2 2 122.54 4.94
5 2 -2 117.38 5
5 2 -2 123.44 4.95
5 2 -2 114.22 5
-6 -2 2 28.98 1.28
-6 -2 2 28.45 1.19
6 2 -2 27.3 1.21
6 2 -2 28.43 1.2
6 2 -2 28.01 1.21
6 2 -2 26.01 1.3
6 2 -2 25.92 1.3
-7 -2 2 37.97 1.6
-7 -2 2 39.47 1.7
7 2 -2 36.64 1.63
7 2 -2 38.57 1.62
7 2 -2 37.01 1.65
7 2 -2 34.56 1.72
-8 -2 2 12.09 0.81
-8 -2 2 11.32 0.62
8 2 -2 10.46 0.9
8 2 -2 11.84 0.68
8 2 -2 11.15 0.76
8 2 -2 11.64 0.73
-9 -2 2 35.19 1.66
-9 -2 2 35.56 1.53
9 2 -2 33.44 1.74
9 2 -2 33.02 1.61
9 2 -2 32.35 1.65
9 2 -2 37.55 1.58
10 2 -2 10.87 1.07
10 2 -2 8.6 0.95
11 2 -2 3.6 0.78
11 2 -2 3.01 0.69
12 2 -2 10.84 1.29
13 2 -2 -0.12 0.83
14 2 -2 0.86 0.95
15 2 -2 1.36 1.1
13 -2 3 2.81 1.14
13 -2 3 3.5 0.44
12 -2 3 9.4 1.18
12 -2 3 10.14 0.72
11 -2 3 6.85 1.01
11 -2 3 6.11 0.44
11 -2 3 6.52 0.81
10 -2 3 11.26 0.68
10 -2 3 11.14 1.39
10 -2 3 12.28 1.14
9 -2 3 18.17 1.19
9 -2 3 19.47 1.21
9 -2 3 17.72 0.88
9 -2 3 18.3 1.44
8 -2 3 0.23 0.22
8 -2 3 -0.06 0.58
8 -2 3 0.28 0.45
8 -2 3 0.51 0.45
-8 2 -3 0.12 0.43
7 -2 3 84.07 3.94
7 -2 3 92.83 3.98
7 -2 3 89.59 3.88
7 -2 3 93.63 3.91
7 -2 3 92.68 3.79
-7 2 -3 93.6 3.91
-7 2 -3 87.36 3.76
-7 2 -3 98.04 4.05
6 -2 3 3.12 0.38
6 -2 3 2.83 0.23
6 -2 3 3.36 0.4
6 -2 3 3.32 0.43
6 -2 3 3.29 0.49
6 -2 3 3.22 0.52
-6 2 -3 3.44 0.42
-6 2 -3 3.77 0.51
-6 2 -3 3.72 0.43
-6 2 -3 3.48 0.26
5 -2 3 123.45 5.47
5 -2 3 131.5 5.42
5 -2 3 135.08 5.5
5 -2 3 134.64 5.38
5 -2 3 128.19 5.42
5 -2 3 132.96 5.46
-5 2 -3 140 5.46
-5 2 -3 133.54 5.42
-5 2 -3 122.8 5.49
-5 2 -3 126.16 5.45
-5 2 -3 127.56 5.37
4 -2 3 4.65 0.5
4 -2 3 4.55 0.6
4 -2 3 4.46 0.29
4 -2 3 4.65 0.4
4 -2 3 4.06 0.41
4 -2 3 4.13 0.4
-4 2 -3 4.45 0.41
-4 2 -3 4.58 0.51
-4 2 -3 4.49 0.46
-4 2 -3 5.01 0.29
-4 2 -3 6.04 0.49
3 -2 3 67.41 2.77
3 -2 3 66.81 2.81
3 -2 3 67.39 2.73
3 -2 3 60.46 2.78
3 -2 3 65.13 2.71
3 -2 3 66.26 2.73
-3 2 -3 69.87 2.78
-3 2 -3 67 2.71
-3 2 -3 65.75 2.73
-3 2 -3 62.56 2.77
-3 2 -3 61.26 2.81
2 -2 3 0.93 0.22
2 -2 3 1.09 0.14
2 -2 3 1.23 0.27
2 -2 3 0.85 0.15
2 -2 3 1.11 0.11
2 -2 3 0.81 0.24
-2 2 -3 1.2 0.22
-2 2 -3 1.2 0.29
-2 2 -3 1.11 0.13
-2 2 -3 1.01 0.15
-2 2 -3 1.17 0.21
1 -2 3 126.81 5.36
1 -2 3 126.44 5.4
1 -2 3 132.41 5.36
1 -2 3 131.17 5.4
1 -2 3 134.16 5.36
1 -2 3 135.62 5.42
-1 2 -3 126.78 5.41
-1 2 -3 134.77 5.37
-1 2 -3 122.29 5.43
-1 2 -3 136.62 5.41
0 -2 3 14.4 0.65
0 2 -3 14.11 0.71
0 2 -3 15.29 0.65
0 2 -3 13.61 0.59
0 2 -3 13.2 0.65
0 2 -3 13.91 0.59
0 2 -3 15 0.67
-1 -2 3 4.08 0.26
-1 -2 3 4.13 0.26
1 2 -3 3.62 0.23
1 2 -3 4.36 0.32
1 2 -3 4.69 0.28
1 2 -3 4.62 0.26
1 2 -3 4.05 0.26
1 2 -3 3.68 0.22
-2 -2 3 74.44 3.02
-2 -2 3 72.2 3.01
-2 -2 3 78.59 3.02
-2 -2 3 75.03 3.01
2 2 -3 72.28 3.02
2 2 -3 67.6 3.02
2 2 -3 75.31 3.02
2 2 -3 68.17 3
-3 -2 3 5.81 0.35
-3 -2 3 5.74 0.37
-3 -2 3 5.72 0.33
3 2 -3 5.17 0.38
3 2 -3 5.86 0.35
3 2 -3 5.94 0.38
-4 -2 3 84.71 3.35
-4 -2 3 80.4 3.34
4 2 -3 82.29 3.34
4 2 -3 75.45 3.35
4 2 -3 78.36 3.36
-5 -2 3 35.77 1.5
-5 -2 3 35.32 1.51
5 2 -3 32.83 1.52
5 2 -3 35.46 1.51
5 2 -3 32.18 1.53
-6 -2 3 82.59 3.26
-6 -2 3 82.04 3.34
6 2 -3 73.91 3.35
6 2 -3 72.95 3.35
6 2 -3 82.74 3.27
-7 -2 3 1.12 0.36
7 2 -3 0.68 0.23
7 2 -3 0.35 0.42
7 2 -3 1.1 0.21
7 2 -3 0.6 0.21
-8 -2 3 59.54 2.43
8 2 -3 58.69 2.47
8 2 -3 60.82 2.45
8 2 -3 55.81 2.47
8 2 -3 54.46 2.58
-9 -2 3 1.61 0.26
9 2 -3 1.18 0.38
9 2 -3 1.17 0.57
9 2 -3 1.21 0.4
9 2 -3 1.42 0.32
10 2 -3 40.29 1.91
10 2 -3 40.75 2.03
11 2 -3 37.33 1.95
11 2 -3 34.76 1.83
12 2 -3 11.99 1.25
13 2 -3 3.4 0.88
14 2 -3 4.53 0.98
15 2 -3 8.82 1.2
13 -2 4 16.38 2.02
13 -2 4 18.01 1.03
12 -2 4 -0.82 1.01
12 -2 4 0.63 0.38
11 -2 4 26.73 1.61
11 -2 4 22.92 1.92
11 -2 4 24.93 1.2
10 -2 4 3.33 0.87
10 -2 4 4.43 0.71
10 -2 4 4.63 0.38
9 -2 4 19.17 0.93
9 -2 4 17.29 1.53
9 -2 4 19.57 1.17
9 -2 4 19.67 1.49
8 -2 4 16.53 1.37
8 -2 4 18.06 1.09
8 -2 4 17.06 0.85
8 -2 4 18.3 1.16
-8 2 -4 18.62 1.14
7 -2 4 25.85 1.46
7 -2 4 25.87 1.31
7 -2 4 26.57 1.54
7 -2 4 26.5 1.15
7 -2 4 26.58 1.37
-7 2 -4 25.48 1.12
-7 2 -4 26.21 1.36
6 -2 4 5.34 0.45
6 -2 4 4.73 0.38
6 -2 4 4.78 0.58
6 -2 4 5.5 0.59
6 -2 4 4.47 0.61
6 -2 4 4.26 0.48
-6 2 -4 4.9 0.49
-6 2 -4 6.37 0.53
-6 2 -4 5.78 0.45
-6 2 -4 5.05 0.59
-6 2 -4 5.07 0.34
5 -2 4 7.79 0.84
5 -2 4 7.87 0.81
5 -2 4 7.5 0.59
5 -2 4 8.52 0.58
5 -2 4 7.63 0.44
5 -2 4 7.76 0.69
-5 2 -4 8.23 0.43
-5 2 -4 7.52 0.68
-5 2 -4 7.87 0.58
-5 2 -4 6.91 0.83
-5 2 -4 8.94 0.67
4 -2 4 11.85 0.64
4 -2 4 12 0.87
4 -2 4 11.86 0.57
4 -2 4 12.35 0.74
4 -2 4 11.66 0.82
4 -2 4 11.27 0.64
-4 2 -4 11.63 0.87
-4 2 -4 12.44 0.73
-4 2 -4 11.85 0.65
-4 2 -4 12.2 0.76
-4 2 -4 12.16 0.57
3 -2 4 3.37 0.34
3 -2 4 3.37 0.39
3 -2 4 3.46 0.33
3 -2 4 3.4 0.34
3 -2 4 3.81 0.26
3 -2 4 3.25 0.41
-3 2 -4 3.94 0.28
-3 2 -4 4.16 0.36
-3 2 -4 3.46 0.35
-3 2 -4 3.01 0.44
-3 2 -4 3.57 0.34
2 -2 4 129.28 5.29
2 -2 4 124.64 5.29
2 -2 4 131.45 5.38
2 -2 4 131.2 5.29
2 -2 4 130.28 5.34
2 -2 4 128.57 5.35
-2 2 -4 122.32 5.34
-2 2 -4 136.44 5.34
-2 2 -4 131.18 5.29
-2 2 -4 129.93 5.29
-2 2 -4 119.08 5.38
1 -2 4 0.71 0.09
1 -2 4 0.85 0.09
1 -2 4 0.68 0.25
1 -2 4 0.61 0.21
1 -2 4 0.69 0.21
1 -2 4 0.8 0.1
-1 2 -4 0.75 0.23
-1 2 -4 0.42 0.29
-1 2 -4 0.53 0.13
-1 2 -4 0.57 0.11
-1 2 -4 0.81 0.22
0 -2 4 147.54 6.02
0 2 -4 150.15 6.02
0 2 -4 140.16 6.06
0 2 -4 143.39 6.02
0 2 -4 147.85 5.98
-1 -2 4 3.37 0.28
-1 -2 4 3.6 0.28
-1 -2 4 3.4 0.21
1 2 -4 3.04 0.28
1 2 -4 3.44 0.22
1 2 -4 3.16 0.39
1 2 -4 3.7 0.3
1 2 -4 2.42 0.22
1 2 -4 3.71 0.29
-2 -2 4 46.09 1.88
-2 -2 4 45.54 1.88
-2 -2 4 46.09 1.89
2 2 -4 42.07 1.89
2 2 -4 49.17 1.88
2 2 -4 44.84 1.9
2 2 -4 43.24 1.88
2 2 -4 42.33 1.89
2 2 -4 45.91 1.89
-3 -2 4 1.44 0.19
-3 -2 4 1.63 0.16
-3 -2 4 1.51 0.13
3 2 -4 1.27 0.18
3 2 -4 1.64 0.15
3 2 -4 0.95 0.21
3 2 -4 1.12 0.24
-4 -2 4 28.87 1.18
4 2 -4 24.38 1.19
4 2 -4 24.55 1.2
4 2 -4 28.2 1.17
-5 -2 4 10.98 0.6
5 2 -4 11.62 0.61
5 2 -4 10.57 0.69
5 2 -4 9.12 0.66
-6 -2 4 28.11 1.23
6 2 -4 23.16 1.26
6 2 -4 25.62 1.29
6 2 -4 26.98 1.21
7 2 -4 31.93 1.58
7 2 -4 33.84 1.52
-8 -2 4 5.65 0.37
8 2 -4 4.8 0.48
8 2 -4 4.24 0.59
8 2 -4 5.59 0.45
-9 -2 4 16.72 0.79
9 2 -4 16.77 1.19
9 2 -4 17.76 0.94
9 2 -4 17.28 0.82
9 2 -4 15.53 0.9
10 2 -4 0.5 0.7
10 2 -4 0.33 0.43
11 2 -4 56.77 2.6
11 2 -4 57.53 2.74
12 2 -4 0.22 0.64
13 2 -4 15.08 1.43
14 2 -4 -1.21 0.87
15 2 -4 3.7 1.06
12 -2 5 5.7 1.18
12 -2 5 7.61 0.54
11 -2 5 0.93 0.96
11 -2 5 2.45 0.4
11 -2 5 3.63 0.86
10 -2 5 2.2 0.36
10 -2 5 2.69 0.69
10 -2 5 1.89 0.91
9 -2 5 1.37 0.31
9 -2 5 1.5 0.6
9 -2 5 1.85 0.83
8 -2 5 63.18 2.78
8 -2 5 59.57 2.59
8 -2 5 61.97 2.71
8 -2 5 60.53 2.95
-8 2 -5 61.59 2.79
7 -2 5 0.44 0.46
7 -2 5 0.31 0.44
7 -2 5 0.35 0.25
7 -2 5 0.29 0.63
-7 2 -5 0.04 0.43
-7 2 -5 0.55 0.39
-7 2 -5 0.56 0.19
6 -2 5 32.13 1.48
6 -2 5 30.46 1.72
6 -2 5 31.94 1.38
6 -2 5 31.83 1.48
6 -2 5 31.03 1.65
6 -2 5 33.55 1.58
-6 2 -5 30.21 1.36
-6 2 -5 32.1 1.46
-6 2 -5 31.79 1.56
-6 2 -5 33.86 1.57
-6 2 -5 30.57 1.67
5 -2 5 0.88 0.32
5 -2 5 1.36 0.4
5 -2 5 0.81 0.48
5 -2 5 0.84 0.21
5 -2 5 1.43 0.32
5 -2 5 0.97 0.51
-5 2 -5 1.12 0.2
-5 2 -5 1.16 0.51
-5 2 -5 1.11 0.32
-5 2 -5 0.81 0.36
-5 2 -5 0.96 0.39
4 -2 5 46.51 1.94
4 -2 5 44.56 2.08
4 -2 5 47.15 2.06
4 -2 5 45.74 2.15
4 -2 5 45.31 1.98
4 -2 5 46.3 1.98
-4 2 -5 47.11 1.98
-4 2 -5 44.84 2.06
-4 2 -5 44.29 2.15
-4 2 -5 49.41 2.05
-4 2 -5 46.98 1.94
3 -2 5 76 3.28
3 -2 5 81.2 3.28
3 -2 5 78.43 3.36
3 -2 5 81.11 3.26
3 -2 5 81.07 3.42
3 -2 5 80.5 3.35
-3 2 -5 77.88 3.27
-3 2 -5 76.55 3.35
-3 2 -5 80.11 3.28
-3 2 -5 83.15 3.35
-3 2 -5 71.93 3.41
2 -2 5 105.8 4.29
2 -2 5 101.23 4.36
2 -2 5 97.36 4.3
2 -2 5 105.63 4.36
2 -2 5 103.63 4.3
2 -2 5 105.2 4.41
-2 2 -5 97.52 4.41
-2 2 -5 100.43 4.36
-2 2 -5 113.16 4.36
-2 2 -5 107.49 4.3
-2 2 -5 108.8 4.3
1 -2 5 2.03 0.28
1 -2 5 2.57 0.33
1 -2 5 2.97 0.16
1 -2 5 1.78 0.28
1 -2 5 2.96 0.2
-1 2 -5 2.07 0.2
-1 2 -5 1.78 0.4
-1 2 -5 2.16 0.29
-1 2 -5 2.89 0.3
0 -2 5 123.51 5.05
0 2 -5 124.89 5.06
0 2 -5 123.93 5.01
0 2 -5 117.03 5.1
0 2 -5 120.01 5.06
-1 -2 5 0.97 0.18
-1 -2 5 0.63 0.13
-1 -2 5 0.75 0.2
1 2 -5 1.17 0.13
1 2 -5 0.64 0.3
1 2 -5 0.86 0.21
1 2 -5 0.66 0.21
1 2 -5 0.52 0.19
-2 -2 5 46.8 1.97
-2 -2 5 48.37 1.98
-2 -2 5 49.01 1.97
2 2 -5 45.47 2.02
2 2 -5 40.79 1.97
2 2 -5 45.53 1.98
2 2 -5 45.47 1.98
2 2 -5 49.24 1.99
2 2 -5 53.07 1.99
-3 -2 5 23.26 0.99
-3 -2 5 24.04 1.02
-3 -2 5 23.02 1
3 2 -5 23.13 1.03
3 2 -5 24.1 0.99
3 2 -5 19.85 1.02
3 2 -5 23.46 1.01
3 2 -5 22.72 0.98
3 2 -5 21.82 1.05
-4 -2 5 2.26 0.21
-4 -2 5 2.85 0.27
-4 -2 5 2.65 0.22
4 2 -5 2.48 0.34
4 2 -5 2.28 0.24
4 2 -5 1.46 0.28
-5 -2 5 70.2 2.75
5 2 -5 64.68 2.78
5 2 -5 56.96 2.75
5 2 -5 67.37 2.73
-6 -2 5 0.11 0.32
6 2 -5 -0.11 0.34
6 2 -5 0.39 0.41
6 2 -5 0.1 0.27
7 2 -5 122.26 5.29
7 2 -5 128.28 5.23
8 2 -5 3.7 0.45
8 2 -5 4.65 0.61
9 2 -5 14.43 0.82
9 2 -5 12.53 0.74
9 2 -5 12.52 0.92
9 2 -5 13.72 1.13
10 2 -5 26.37 1.47
10 2 -5 30.23 1.67
10 2 -5 28.15 1.35
11 2 -5 37.17 2.01
11 2 -5 34.75 1.73
12 2 -5 25.04 1.48
13 2 -5 0.67 0.72
14 2 -5 8.92 1.02
15 2 -5 -0.56 0.95
12 -2 6 13.6 0.93
11 -2 6 -0.17 0.38
11 -2 6 -0.73 1.01
10 -2 6 7.23 1.1
10 -2 6 6.77 0.49
9 -2 6 5.86 0.74
9 -2 6 4.88 0.41
9 -2 6 3.15 0.91
8 -2 6 40.35 1.91
8 -2 6 42.91 2.02
8 -2 6 37.78 2.22
8 -2 6 40.3 1.76
-8 2 -6 39.73 2.02
7 -2 6 10.91 0.64
7 -2 6 12.22 1.02
7 -2 6 9.46 1.25
7 -2 6 11.21 0.86
-7 2 -6 10.86 1.02
-7 2 -6 11.86 0.82
-7 2 -6 9.88 0.58
6 -2 6 11.1 0.95
6 -2 6 11.29 1.12
6 -2 6 10.93 0.77
6 -2 6 9.59 0.6
6 -2 6 11.17 0.74
6 -2 6 9.14 1.16
-6 2 -6 13.28 1.14
-6 2 -6 10.64 0.58
-6 2 -6 10.54 0.74
-6 2 -6 10.19 0.94
-6 2 -6 9.81 1.14
5 -2 6 13.02 0.68
5 -2 6 13.18 1.16
5 -2 6 13.77 0.77
5 -2 6 14.67 1.1
5 -2 6 13.29 0.77
5 -2 6 13.38 0.96
-5 2 -6 12.79 1.15
-5 2 -6 13.35 0.68
-5 2 -6 12.86 0.95
-5 2 -6 14.68 0.97
-5 2 -6 13.8 0.79
4 -2 6 16.3 0.78
4 -2 6 15.53 0.99
4 -2 6 14.07 1.12
4 -2 6 15.08 0.94
4 -2 6 14.92 0.78
4 -2 6 14.52 0.71
-4 2 -6 12.89 1.14
-4 2 -6 14.98 0.73
-4 2 -6 16.59 0.94
-4 2 -6 14.23 0.95
-4 2 -6 15.75 0.78
3 -2 6 123.48 5.03
3 -2 6 120.45 4.94
3 -2 6 122.27 5.04
3 -2 6 120.93 4.95
3 -2 6 113.48 4.95
3 -2 6 117.87 5.1
-3 2 -6 110.8 5.1
-3 2 -6 122.98 4.95
-3 2 -6 113.51 5.03
-3 2 -6 130.56 5.03
-3 2 -6 121.67 4.96
2 -2 6 8.96 0.44
2 -2 6 8.66 0.48
2 -2 6 9.29 0.67
2 -2 6 9.44 0.47
2 -2 6 8.69 0.78
2 -2 6 9.84 0.67
-2 2 -6 9.63 0.51
-2 2 -6 8.88 0.68
-2 2 -6 8.78 0.88
-2 2 -6 9.5 0.67
-2 2 -6 9.09 0.48
1 -2 6 56.49 2.36
1 -2 6 56.77 2.38
1 -2 6 50.64 2.41
1 -2 6 56.51 2.29
-1 2 -6 52.58 2.37
-1 2 -6 54.07 2.28
-1 2 -6 53.34 2.46
-1 2 -6 59.69 2.38
-1 2 -6 56.31 2.3
0 -2 6 0.94 0.25
0 -2 6 0.1 0.09
0 -2 6 0.46 0.13
0 2 -6 0.35 0.11
0 2 -6 0.3 0.4
0 2 -6 0.74 0.29
0 2 -6 0.63 0.25
0 2 -6 0.45 0.16
-1 -2 6 110.81 4.28
-1 -2 6 107.74 4.32
-1 -2 6 100.95 4.31
1 2 -6 91.29 4.26
1 2 -6 101.57 4.26
1 2 -6 104.23 4.27
1 2 -6 102.51 4.32
1 2 -6 102.11 4.37
1 2 -6 111.97 4.35
1 2 -6 105.55 4.32
-2 -2 6 10.96 0.6
-2 -2 6 10.87 0.57
-2 -2 6 10.79 0.57
2 2 -6 11.66 0.57
2 2 -6 11.65 0.6
2 2 -6 11 0.59
2 2 -6 11.9 0.74
2 2 -6 12.25 0.63
-3 -2 6 116.83 4.64
-3 -2 6 115.94 4.63
-3 -2 6 107.36 4.63
3 2 -6 108.31 4.63
3 2 -6 113.84 4.67
3 2 -6 111.76 4.64
3 2 -6 104.71 4.65
3 2 -6 117.14 4.64
-4 -2 6 3.26 0.3
-4 -2 6 3.09 0.32
-4 -2 6 3.24 0.31
4 2 -6 2.76 0.31
4 2 -6 3.66 0.42
4 2 -6 1.9 0.31
4 2 -6 3.09 0.28
4 2 -6 2.97 0.39
-5 -2 6 186.34 7.53
-5 -2 6 188.27 7.58
5 2 -6 182.42 7.57
5 2 -6 175.93 7.61
-6 -2 6 1.48 0.35
6 2 -6 0.61 0.37
6 2 -6 1.21 0.46
6 2 -6 1.17 0.3
7 2 -6 24.78 1.16
7 2 -6 22.74 1.28
8 2 -6 1.08 0.59
8 2 -6 0.66 0.38
9 2 -6 7.54 0.82
9 2 -6 6.83 0.77
9 2 -6 9.45 0.71
9 2 -6 7.47 0.58
10 2 -6 19.8 1.2
10 2 -6 19.21 1.05
10 2 -6 23.49 1.44
11 2 -6 0.16 0.45
11 2 -6 0.77 0.87
12 2 -6 8.09 0.95
13 2 -6 0.76 0.7
14 2 -6 3.3 0.86
15 2 -6 10.17 1.15
11 -2 7 8.53 0.59
10 -2 7 2.5 0.41
9 -2 7 10.68 0.75
8 -2 7 32.48 1.45
8 -2 7 30.91 3.01
7 -2 7 10.47 1.05
7 -2 7 12.46 1.01
7 -2 7 10.79 0.67
-7 2 -7 10.86 1.06
-7 2 -7 10.77 0.85
-7 2 -7 10.37 0.61
6 -2 7 4.47 0.48
6 -2 7 2.22 0.75
6 -2 7 3.45 0.33
6 -2 7 3.53 0.56
-6 2 -7 3.64 0.89
-6 2 -7 3.83 0.31
-6 2 -7 3.92 0.45
-6 2 -7 3.62 0.56
5 -2 7 0.16 0.66
5 -2 7 1.49 0.36
5 -2 7 1.09 0.35
5 -2 7 0.62 0.23
5 -2 7 1.32 0.63
5 -2 7 1.26 0.5
-5 2 -7 0.85 0.25
-5 2 -7 0.98 0.67
-5 2 -7 1.07 0.48
-5 2 -7 0.6 0.47
-5 2 -7 1.09 0.35
4 -2 7 0.4 0.28
4 -2 7 0.46 0.29
4 -2 7 0.64 0.44
4 -2 7 0.3 0.21
4 -2 7 0.49 0.59
4 -2 7 0.38 0.52
-4 2 -7 0.15 0.59
-4 2 -7 0.09 0.41
-4 2 -7 0.44 0.28
-4 2 -7 -0.11 0.24
-4 2 -7 0.34 0.43
3 -2 7 27.41 1.34
3 -2 7 23.62 1.42
3 -2 7 26.4 1.31
3 -2 7 25.99 1.11
3 -2 7 23.92 1.14
3 -2 7 25.74 1.14
-3 2 -7 24.59 1.51
-3 2 -7 23.72 1.3
-3 2 -7 27.9 1.3
-3 2 -7 25.37 1.14
-3 2 -7 26.38 1.14
2 -2 7 1.22 0.47
2 -2 7 1.84 0.39
2 -2 7 1.51 0.16
2 -2 7 1.57 0.23
2 -2 7 0.98 0.39
-2 2 -7 1.51 0.55
-2 2 -7 1.38 0.24
-2 2 -7 0.77 0.35
-2 2 -7 1.9 0.22
-2 2 -7 1.11 0.38
1 -2 7 12.03 0.73
1 -2 7 12.84 0.77
1 -2 7 9.16 0.8
1 -2 7 12.14 0.57
-1 2 -7 11.81 0.76
-1 2 -7 12.49 1
-1 2 -7 12.75 0.61
-1 2 -7 11.38 0.56
-1 2 -7 13.06 0.78
0 -2 7 1.92 0.19
0 -2 7 1.48 0.3
0 2 -7 1.77 0.35
0 2 -7 1.79 0.31
0 2 -7 1.51 0.22
0 2 -7 2.24 0.22
0 2 -7 1.9 0.49
-1 -2 7 22.51 1.11
-1 -2 7 25.39 1.15
-1 -2 7 25.64 1.06
1 2 -7 24.1 1.14
1 2 -7 23.37 1.04
1 2 -7 25.01 1.29
1 2 -7 24.2 1.05
1 2 -7 25.1 1.17
1 2 -7 25.13 1.21
-2 -2 7 40.42 1.81
-2 -2 7 44.16 1.8
-2 -2 7 43.93 1.84
2 2 -7 42.13 1.93
2 2 -7 43.02 1.79
2 2 -7 40.74 1.82
2 2 -7 43.2 1.86
2 2 -7 41.66 1.83
-3 -2 7 7.79 0.51
-3 -2 7 8.15 0.51
-3 -2 7 7.69 0.47
3 2 -7 8.25 0.69
3 2 -7 7.61 0.54
3 2 -7 7.69 0.49
3 2 -7 8.36 0.55
3 2 -7 7.82 0.55
-4 -2 7 119.73 4.74
-4 -2 7 119.19 4.76
-4 -2 7 106.79 4.74
4 2 -7 118.51 4.78
4 2 -7 113.22 4.75
4 2 -7 107.55 4.78
4 2 -7 116.54 4.76
-5 -2 7 0.58 0.32
-5 -2 7 0.33 0.2
-5 -2 7 0.34 0.15
5 2 -7 -0.34 0.22
5 2 -7 -0.01 0.26
5 2 -7 0.26 0.31
5 2 -7 0.92 0.31
5 2 -7 0.44 0.44
-6 -2 7 112.86 4.7
6 2 -7 116.92 4.65
6 2 -7 106.28 4.74
6 2 -7 114.9 4.65
6 2 -7 109.39 4.68
7 2 -7 1.65 0.59
7 2 -7 1.16 0.35
8 2 -7 67.73 3.03
8 2 -7 66.54 2.9
9 2 -7 5.34 0.52
9 2 -7 5.85 0.81
9 2 -7 5.77 0.55
10 2 -7 102.74 4.29
10 2 -7 99.17 4.37
10 2 -7 105.42 4.49
11 2 -7 -0.14 0.44
11 2 -7 0.81 0.86
12 2 -7 11.26 0.98
13 2 -7 4.78 0.72
14 2 -7 -0.04 0.78
10 -2 8 1.46 0.41
9 -2 8 32.38 1.51
8 -2 8 2.16 0.36
7 -2 8 22.01 1.04
-7 2 -8 21.2 1.02
6 -2 8 38.17 1.62
-6 2 -8 36.16 1.62
5 -2 8 11.16 0.65
5 -2 8 14.38 1.46
-5 2 -8 11.96 1
-5 2 -8 11.08 1.4
-5 2 -8 11.66 0.69
4 -2 8 27.98 1.25
4 -2 8 28.27 1.5
4 -2 8 26.67 1.81
4 -2 8 26.55 1.18
-4 2 -8 24.62 1.42
-4 2 -8 30.39 1.44
-4 2 -8 24.31 1.23
-4 2 -8 23.99 1.7
-4 2 -8 27.22 1.22
3 -2 8 45.49 2
3 -2 8 46.61 1.98
3 -2 8 49.01 2.16
3 -2 8 46.81 1.95
3 -2 8 46.42 2.13
-3 2 -8 45.22 1.98
-3 2 -8 49.51 2.13
-3 2 -8 48 1.99
-3 2 -8 43.56 2.13
-3 2 -8 44.21 2.31
2 -2 8 30.34 1.34
2 -2 8 31.26 1.51
2 -2 8 31.63 1.5
-2 2 -8 32.7 1.51
-2 2 -8 28.56 1.51
-2 2 -8 29.88 1.33
-2 2 -8 31.15 1.35
-2 2 -8 30.97 1.73
1 -2 8 1.14 0.4
1 -2 8 2.03 0.24
1 -2 8 1.87 0.39
-1 2 -8 1.96 0.61
-1 2 -8 1.99 0.39
-1 2 -8 2.64 0.4
-1 2 -8 1.98 0.27
-1 2 -8 1.67 0.2
0 -2 8 25.82 1.05
0 -2 8 22.77 1.16
0 2 -8 24.64 1.41
0 2 -8 22.7 1.18
0 2 -8 24.29 1.07
0 2 -8 22.97 1.03
0 2 -8 25.48 1.22
-1 -2 8 3.89 0.36
-1 -2 8 5.14 0.56
-1 -2 8 4.02 0.35
1 2 -8 3.59 0.3
1 2 -8 3.2 0.28
1 2 -8 4 0.58
1 2 -8 3.07 0.36
1 2 -8 3.64 0.43
-2 -2 8 83.67 3.32
-2 -2 8 74.19 3.33
-2 -2 8 84.7 3.37
2 2 -8 81.97 3.39
2 2 -8 76.57 3.28
2 2 -8 82.64 3.46
2 2 -8 78.09 3.37
2 2 -8 76.62 3.35
2 2 -8 78.54 3.3
-3 -2 8 7.72 0.51
-3 -2 8 8.62 0.54
-3 -2 8 8.88 0.58
3 2 -8 9.02 0.83
3 2 -8 8.17 0.63
3 2 -8 7.53 0.59
3 2 -8 7.83 0.55
3 2 -8 9.07 0.57
-4 -2 8 26.23 1.16
-4 -2 8 26.41 1.17
-4 -2 8 23.7 1.12
4 2 -8 25.48 1.16
4 2 -8 26.34 1.29
4 2 -8 25.67 1.2
4 2 -8 24.44 1.14
4 2 -8 23.81 1.22
-5 -2 8 0.7 0.25
-5 -2 8 0.39 0.33
-5 -2 8 0.53 0.19
5 2 -8 0 0.32
5 2 -8 0.54 0.39
5 2 -8 0.21 0.3
5 2 -8 0.61 0.46
5 2 -8 0.47 0.29
-6 -2 8 16.15 0.77
-6 -2 8 17.58 0.96
-6 -2 8 18.07 0.81
6 2 -8 17.25 0.91
6 2 -8 18.63 0.94
6 2 -8 15.65 0.87
6 2 -8 17.32 1.08
7 2 -8 27.05 1.34
7 2 -8 26.98 1.53
7 2 -8 28.76 1.29
7 2 -8 29.3 1.3
8 2 -8 0.93 0.32
8 2 -8 1.43 0.68
8 2 -8 1.36 0.35
8 2 -8 0.98 0.41
9 2 -8 66.8 3.19
9 2 -8 79.45 2.97
9 2 -8 65.43 2.92
9 2 -8 64.57 3.01
10 2 -8 21.3 1.1
10 2 -8 21.52 1.65
11 2 -8 29.34 1.51
11 2 -8 33.28 2.1
12 2 -8 -0.35 0.52
13 2 -8 12.12 1.12
14 2 -8 0.06 0.73
10 -2 9 13.41 0.88
9 -2 9 1.33 0.38
8 -2 9 18.44 0.97
7 -2 9 0.73 0.32
-7 2 -9 0.76 0.31
6 -2 9 45.7 1.94
-6 2 -9 44.31 1.95
5 -2 9 0 0.27
-5 2 -9 0.21 0.32
-5 2 -9 -0.53 0.83
4 -2 9 45.15 2.15
-4 2 -9 42.45 1.92
-4 2 -9 47.81 2.13
-4 2 -9 41.6 2.4
3 -2 9 0.7 0.54
-3 2 -9 0.45 0.73
-3 2 -9 0.07 0.31
-3 2 -9 0.43 0.5
2 -2 9 31.31 1.54
-2 2 -9 33.2 1.55
-2 2 -9 30.09 1.86
-2 2 -9 30.53 1.41
1 -2 9 10.66 0.82
-1 2 -9 10.18 0.65
-1 2 -9 9.71 0.53
-1 2 -9 10.92 1.2
-1 2 -9 10.82 0.84
-1 2 -9 10.32 0.97
0 -2 9 13.65 0.87
0 -2 9 14.85 0.78
0 2 -9 14.71 1.25
0 2 -9 13.61 0.74
0 2 -9 13.08 0.65
0 2 -9 14.2 0.89
0 2 -9 15.07 0.9
-1 -2 9 7.42 0.46
-1 -2 9 6.34 0.68
-1 -2 9 5.68 0.58
1 2 -9 5.85 0.63
1 2 -9 5.86 0.49
1 2 -9 6.61 0.72
1 2 -9 7.49 0.71
1 2 -9 6.35 0.4
-2 -2 9 18.28 0.85
-2 -2 9 16.08 0.88
-2 -2 9 18.11 0.97
2 2 -9 19.53 1.23
2 2 -9 16.87 0.82
2 2 -9 17.3 0.99
2 2 -9 17.3 0.81
2 2 -9 17.41 0.94
-3 -2 9 58.36 2.41
-3 -2 9 59.74 2.37
-3 -2 9 51.15 2.35
3 2 -9 52.53 2.39
3 2 -9 55.07 2.36
3 2 -9 52.88 2.41
3 2 -9 60.61 2.54
-4 -2 9 7.77 0.59
-4 -2 9 8.34 0.6
-4 -2 9 7.02 0.49
4 2 -9 7.85 0.66
4 2 -9 7.69 0.79
4 2 -9 4.92 0.55
4 2 -9 8.82 0.88
4 2 -9 6.74 0.61
4 2 -9 7.06 0.55
-5 -2 9 20.56 0.97
-5 -2 9 20.59 1.03
5 2 -9 22.44 1.18
5 2 -9 18.51 1.03
5 2 -9 19.04 1
5 2 -9 18.31 1.1
-6 -2 9 12.5 0.81
-6 -2 9 10.75 0.65
6 2 -9 11.44 0.74
6 2 -9 10.63 0.74
6 2 -9 12.39 0.86
6 2 -9 9.81 0.98
7 2 -9 32.33 1.47
7 2 -9 31.31 1.47
7 2 -9 30.31 1.63
7 2 -9 29.53 1.44
8 2 -9 2.42 0.72
8 2 -9 1.73 0.4
8 2 -9 1.77 0.41
9 2 -9 25.76 1.28
9 2 -9 27.72 1.67
10 2 -9 0.53 0.9
10 2 -9 0.56 0.43
11 2 -9 16.42 1.07
11 2 -9 15.78 1.02
12 2 -9 14.22 1.07
13 2 -9 5.77 0.71
14 2 -9 13.86 1.27
-7 2 -10 9.53 0.71
-6 2 -10 23.08 1.15
-5 2 -10 27.91 1.3
-5 2 -10 25.88 2.53
-4 2 -10 3.53 0.42
-4 2 -10 3.68 0.96
3 -2 10 37.49 1.84
-3 2 -10 34.67 1.62
-3 2 -10 32.93 2.17
-3 2 -10 38.52 1.83
2 -2 10 7.71 0.67
-2 2 -10 7.78 0.96
-2 2 -10 7.2 0.5
-2 2 -10 7.63 0.66
1 -2 10 93.76 3.98
-1 2 -10 90.95 4.2
-1 2 -10 96.92 3.99
-1 2 -10 91.46 3.9
0 -2 10 1.91 0.44
0 2 -10 2.19 0.48
0 2 -10 1.71 0.76
0 2 -10 1.74 0.34
-1 -2 10 21.54 1.21
1 2 -10 27.52 1.64
1 2 -10 26.85 1.29
1 2 -10 24.82 1.14
-2 -2 10 0.81 0.31
2 2 -10 0.58 0.39
2 2 -10 -0.27 0.28
2 2 -10 0.45 0.44
2 2 -10 1.19 0.67
-3 -2 10 40.92 1.91
3 2 -10 42.8 1.92
3 2 -10 47.07 2.15
3 2 -10 42.23 1.83
3 2 -10 39.85 1.79
4 2 -10 4.19 0.44
4 2 -10 4.41 0.67
5 2 -10 5.74 0.65
5 2 -10 4.04 0.54
6 2 -10 3.21 0.56
6 2 -10 2.69 0.59
-7 -2 10 5.96 0.61
7 2 -10 5.45 0.59
7 2 -10 5.16 0.73
8 2 -10 64.86 2.98
8 2 -10 64.01 2.81
9 2 -10 3.86 0.53
9 2 -10 4.62 0.89
10 2 -10 22.03 1.23
10 2 -10 22.62 1.71
11 2 -10 0.09 0.54
12 2 -10 11.73 1.09
13 2 -10 -0.6 0.65
-7 2 -11 1.66 0.41
-6 2 -11 -0.13 0.39
-5 2 -11 33.05 1.55
-4 2 -11 12.14 0.86
-4 2 -11 12.92 1.28
-3 2 -11 30.98 1.43
-3 2 -11 28.6 2.06
-2 2 -11 11.7 0.82
-2 2 -11 11.4 1.15
-1 2 -11 28.1 1.89
-1 2 -11 26.39 1.31
0 2 -11 17.49 1.59
0 2 -11 16.25 0.93
1 2 -11 0.98 0.82
1 2 -11 0.34 0.35
2 2 -11 32.53 1.86
2 2 -11 27.09 1.33
3 2 -11 11.71 0.72
3 2 -11 15.08 1.37
4 2 -11 56.26 2.67
5 2 -11 3.75 0.7
6 2 -11 19.81 1.34
7 2 -11 0.57 0.6
8 2 -11 28.03 2.02
8 2 -11 31.6 1.6
9 2 -11 -0.68 0.9
9 2 -11 0.05 0.57
10 2 -11 10.54 1.12
10 2 -11 8.5 0.97
11 2 -11 5.88 0.69
12 2 -11 10.81 1.13
12 2 -11 10.62 1.11
-6 2 -12 2.67 0.46
-5 2 -12 9.84 0.84
-4 2 -12 11.57 0.9
-4 2 -12 11.91 1.37
-3 2 -12 0.83 1.03
-3 2 -12 0.05 0.46
-2 2 -12 9.06 1.17
-2 2 -12 9.67 0.64
-1 2 -12 -0.73 0.43
-1 2 -12 0.9 0.96
0 2 -12 36.77 2.23
0 2 -12 36.94 1.71
1 2 -12 16.55 0.97
1 2 -12 17.12 1.66
2 2 -12 47.94 2.41
2 2 -12 40.82 1.93
3 2 -12 5.45 0.9
3 2 -12 4.5 0.42
4 2 -12 38.17 2.12
5 2 -12 15.09 1.41
6 2 -12 9.22 1.24
7 2 -12 32.44 1.81
8 2 -12 13.7 1.23
9 2 -12 25.56 1.53
10 2 -12 2.9 0.69
11 2 -12 20.06 1.37
12 2 -12 -0.51 0.71
-5 2 -13 -0.32 0.49
-4 2 -13 35.51 1.71
-3 2 -13 -0.25 0.5
-3 2 -13 -0.26 1.15
-2 2 -13 17.46 1.1
-2 2 -13 17.03 2.04
-1 2 -13 -0.65 1.06
-1 2 -13 0.15 0.48
0 2 -13 5.2 1.12
0 2 -13 4.49 0.55
1 2 -13 5.81 1.1
1 2 -13 5.19 0.54
2 2 -13 9.09 1.12
2 2 -13 7.66 0.59
3 2 -13 4.4 1.01
3 2 -13 3.31 0.46
4 2 -13 4 0.98
4 2 -13 3.69 0.43
5 2 -13 7.43 1
6 2 -13 1.77 0.86
7 2 -13 17.15 1.54
8 2 -13 -0.33 0.78
9 2 -13 7.73 0.88
10 2 -13 2.68 0.78
-3 2 -14 12.72 1.06
-3 2 -14 14.27 1.92
-2 2 -14 1.79 0.56
-2 2 -14 0.92 1.28
-1 2 -14 23.49 1.36
-1 2 -14 23.28 2.33
0 2 -14 0 1.19
0 2 -14 -0.82 0.53
1 2 -14 36.21 1.81
1 2 -14 39.66 2.58
2 2 -14 0.1 0.52
2 2 -14 0.71 1.11
3 2 -14 23.3 1.29
3 2 -14 25.57 2.12
4 2 -14 14.12 0.93
4 2 -14 13.71 1.33
5 2 -14 17.95 1.85
6 2 -14 15.44 1.75
7 2 -14 26.31 1.93
8 2 -14 2.92 0.94
9 2 -14 4.89 0.94
0 2 -15 6.17 0.69
0 2 -15 7.41 1.44
1 2 -15 10.89 1.46
1 2 -15 8.79 0.74
2 2 -15 2.37 0.6
2 2 -15 3.73 1.28
3 2 -15 6.68 0.66
3 2 -15 6.1 1.29
4 2 -15 10.28 1.33
4 2 -15 11.76 0.97
5 2 -15 1.28 1.18
6 2 -15 27.48 2.23
6 -3 -15 1.36 0.5
6 -3 -15 0.01 1.07
5 -3 -15 39.63 2.58
5 -3 -15 43.18 1.94
4 -3 -15 0.21 1.06
4 -3 -15 0.72 0.51
3 -3 -15 15.39 1.9
3 -3 -15 14.3 1.06
2 -3 -15 1.94 1.11
2 -3 -15 1.66 0.52
1 -3 -15 12.86 1.35
1 -3 -15 9.78 0.72
9 -3 -14 4.53 1.04
8 -3 -14 12.14 1.63
7 -3 -14 2.02 0.95
7 -3 -14 2.02 0.44
6 -3 -14 18.91 1.82
6 -3 -14 21.97 1.13
5 -3 -14 -0.16 0.93
5 -3 -14 -0.73 0.44
4 -3 -14 14.24 1.71
4 -3 -14 17.13 1
3 -3 -14 1.41 0.97
3 -3 -14 1.28 0.47
2 -3 -14 13.29 1.74
2 -3 -14 10.92 0.92
1 -3 -14 0.42 0.47
1 -3 -14 1.21 1.02
0 -3 -14 44.37 2.64
0 -3 -14 41.88 1.96
-1 -3 -14 -0.22 0.48
-1 -3 -14 0.4 1.11
-2 -3 -14 14.12 0.98
10 -3 -13 1.53 0.95
9 -3 -13 7.31 1.01
8 -3 -13 1.87 0.87
7 -3 -13 0.6 0.85
7 -3 -13 -0.01 0.36
6 -3 -13 7.62 0.96
6 -3 -13 8.81 0.7
5 -3 -13 0.32 0.39
5 -3 -13 0.41 0.85
4 -3 -13 1.48 0.85
4 -3 -13 1.84 0.41
3 -3 -13 10.25 1.05
3 -3 -13 9.4 0.79
2 -3 -13 0.48 0.86
2 -3 -13 -0.45 0.41
1 -3 -13 10.66 0.82
1 -3 -13 9.92 1.1
0 -3 -13 2.02 0.96
0 -3 -13 1.49 0.43
-1 -3 -13 18.21 1.81
-1 -3 -13 16.97 1.02
-2 -3 -13 -0.16 0.42
-2 -3 -13 -0.54 1.01
-3 -3 -13 39.28 1.8
-4 -3 -13 0.39 0.42
11 -3 -12 0.17 0.87
11 -3 -12 0.06 0.9
10 -3 -12 12.52 1.48
9 -3 -12 1.4 0.81
8 -3 -12 17.89 1.44
8 -3 -12 14.89 1.4
7 -3 -12 2.81 0.79
7 -3 -12 2.43 0.75
7 -3 -12 3.69 0.35
6 -3 -12 10.7 1.3
6 -3 -12 12.69 0.72
6 -3 -12 11.5 1.15
5 -3 -12 1.54 0.76
5 -3 -12 1.06 0.59
5 -3 -12 1.7 0.35
4 -3 -12 15.27 1.38
4 -3 -12 14.88 0.99
4 -3 -12 14.28 0.84
3 -3 -12 2.46 0.38
3 -3 -12 2.93 0.75
3 -3 -12 1.76 0.77
2 -3 -12 0.68 0.77
2 -3 -12 0.11 0.36
1 -3 -12 21.45 1.66
1 -3 -12 21.33 1.1
0 -3 -12 3.33 0.41
0 -3 -12 4.26 0.88
-1 -3 -12 5.9 0.48
-1 -3 -12 5.25 0.94
-2 -3 -12 11.97 1.15
-2 -3 -12 10.13 0.79
-3 -3 -12 0.5 0.39
-4 -3 -12 8.54 0.74
-5 -3 -12 -0.44 0.38
12 -3 -11 2.46 0.94
11 -3 -11 15.5 1.51
10 -3 -11 1.29 0.77
10 -3 -11 0.54 0.78
9 -3 -11 17.96 1.39
9 -3 -11 14.24 1.47
8 -3 -11 3.36 0.73
8 -3 -11 2.63 0.8
7 -3 -11 60.38 2.48
7 -3 -11 60.98 2.75
7 -3 -11 54.45 2.71
6 -3 -11 2.81 0.3
6 -3 -11 2.35 0.68
6 -3 -11 2.85 0.64
5 -3 -11 27.66 1.24
5 -3 -11 26.6 1.44
5 -3 -11 27.81 1.63
4 -3 -11 8.69 0.61
4 -3 -11 8.29 1.13
4 -3 -11 9.04 0.82
3 -3 -11 57.39 2.62
3 -3 -11 62.6 2.82
3 -3 -11 59.93 2.54
2 -3 -11 2.81 0.46
2 -3 -11 2.42 0.71
2 -3 -11 2.64 0.35
1 -3 -11 44.99 2.06
1 -3 -11 47.99 2.34
1 -3 -11 46.85 2.02
0 -3 -11 -0.17 0.33
0 -3 -11 -0.25 0.71
0 -3 -11 0.34 0.4
-1 -3 -11 15.95 1.02
-1 -3 -11 15.52 1.45
-1 -3 -11 13.98 0.84
-2 -3 -11 -0.15 0.34
-2 -3 -11 -0.06 0.78
-3 -3 -11 6.24 0.48
-3 -3 -11 8.64 1
-4 -3 -11 13.22 0.81
-5 -3 -11 1.25 0.36
13 -3 -10 2.19 0.95
12 -3 -10 3.19 0.88
11 -3 -10 5.85 0.84
10 -3 -10 3.19 0.75
10 -3 -10 3.92 0.75
9 -3 -10 14.75 1.24
9 -3 -10 13.97 1.46
8 -3 -10 0.89 0.62
8 -3 -10 1.05 0.76
7 -3 -10 6.63 0.71
7 -3 -10 6.05 0.78
7 -3 -10 7.59 0.53
6 -3 -10 2.96 0.62
6 -3 -10 2.99 0.63
6 -3 -10 3.56 0.28
5 -3 -10 1.36 0.52
5 -3 -10 0.87 0.56
5 -3 -10 1.17 0.25
4 -3 -10 14.14 0.95
4 -3 -10 14.58 1.13
4 -3 -10 15.77 0.76
3 -3 -10 5.59 0.51
3 -3 -10 5.03 0.37
3 -3 -10 5.96 0.68
2 -3 -10 86.47 3.78
2 -3 -10 90.95 3.93
2 -3 -10 91.56 3.73
1 -3 -10 3.34 0.42
1 -3 -10 2.42 0.32
1 -3 -10 2.19 0.64
0 -3 -10 34.33 1.85
0 -3 -10 34.38 1.5
0 -3 -10 32.96 1.55
-1 -3 -10 0.27 0.37
-1 -3 -10 0 0.64
-1 -3 -10 0.16 0.29
-2 -3 -10 29.28 1.31
-2 -3 -10 29.49 1.76
-2 -3 -10 28.37 1.38
-3 -3 -10 0.04 0.72
-3 -3 -10 0.16 0.3
-3 -3 -10 0.4 0.4
3 3 10 -0.04 0.38
-4 -3 -10 19.24 0.97
-4 -3 -10 20.63 1.11
4 3 10 18.52 0.98
-5 -3 -10 0.17 0.31
5 3 10 -0.75 0.35
-6 -3 -10 10.78 0.7
6 3 10 12.94 0.8
7 3 10 2.6 0.44
8 3 10 3.88 0.49
13 -3 -9 31.52 1.99
12 -3 -9 6.37 0.89
11 -3 -9 14.88 1.35
10 -3 -9 14.51 1.24
9 -3 -9 4.71 0.67
9 -3 -9 4.67 0.89
9 -3 -9 4.5 0.66
8 -3 -9 22.5 1.33
8 -3 -9 21.75 1.51
7 -3 -9 11.62 0.99
7 -3 -9 10.98 1.11
6 -3 -9 6.23 0.38
6 -3 -9 5.72 0.6
6 -3 -9 5.79 0.67
5 -3 -9 0.61 0.2
5 -3 -9 1.18 0.5
5 -3 -9 0.3 0.48
4 -3 -9 10.42 0.57
4 -3 -9 10.89 0.82
4 -3 -9 11.3 0.93
-4 3 9 10.3 0.7
3 -3 -9 7.19 0.48
3 -3 -9 8.19 0.67
3 -3 -9 7.57 0.87
-3 3 9 6.56 0.61
2 -3 -9 1 0.36
2 -3 -9 0.35 0.51
2 -3 -9 0.66 0.24
-2 3 9 0.43 0.35
-2 3 9 0.22 0.33
-2 3 9 0.28 0.45
1 -3 -9 3.99 0.4
1 -3 -9 4.32 0.32
1 -3 -9 3.44 0.58
-1 3 9 4.14 0.52
-1 3 9 3.97 0.39
-1 3 9 4.11 0.49
0 -3 -9 2.88 0.37
0 -3 -9 3.1 0.59
0 -3 -9 2.61 0.4
0 -3 -9 2.42 0.29
0 3 9 2.54 0.46
0 3 9 2.48 0.36
0 3 9 2.94 0.49
-1 -3 -9 38.68 2
-1 -3 -9 39.42 1.84
-1 -3 -9 38.8 1.76
-1 -3 -9 40.78 1.72
1 3 9 38.46 1.69
1 3 9 38.44 1.81
1 3 9 42.8 1.84
1 3 9 43.21 2.08
-2 -3 -9 -0.16 0.25
-2 -3 -9 0.15 0.42
-2 -3 -9 0.26 0.58
-2 -3 -9 0.67 0.36
2 3 9 -0.31 0.44
2 3 9 -0.53 0.23
-3 -3 -9 64.73 2.8
-3 -3 -9 69.21 2.75
-3 -3 -9 65.46 3.02
3 3 9 66.2 2.75
3 3 9 61.02 2.89
-4 -3 -9 4.94 0.79
-4 -3 -9 4.33 0.36
-4 -3 -9 5.34 0.49
4 3 9 5.23 0.65
4 3 9 4.28 0.38
-5 -3 -9 73.86 3.06
-5 -3 -9 71.36 3.13
5 3 9 75.58 3.08
5 3 9 70.75 3.27
-6 -3 -9 2.42 0.49
-6 -3 -9 1.39 0.28
6 3 9 1.58 0.37
7 3 9 31.55 1.47
8 3 9 -0.4 0.4
9 3 9 15.27 0.97
14 -3 -8 35.17 2.18
13 -3 -8 -0.54 0.83
12 -3 -8 43.01 2.24
11 -3 -8 -0.46 0.68
10 -3 -8 105.59 4.49
10 -3 -8 96.91 4.36
9 -3 -8 2.9 0.81
9 -3 -8 2.61 0.59
8 -3 -8 127.87 5.44
8 -3 -8 129.22 5.44
8 -3 -8 129.38 5.5
7 -3 -8 -0.44 0.6
7 -3 -8 0.37 0.46
6 -3 -8 49.95 2.09
6 -3 -8 50.21 2.31
6 -3 -8 51.99 2.27
-6 3 8 50.23 2.18
-6 3 8 49.62 2.22
5 -3 -8 0.76 0.48
5 -3 -8 1.12 0.18
5 -3 -8 0.46 0.44
-5 3 8 1.11 0.31
-5 3 8 1.26 0.28
4 -3 -8 16.38 1
4 -3 -8 16.25 0.95
4 -3 -8 16.24 0.73
-4 3 8 15.18 0.82
-4 3 8 15.88 0.85
3 -3 -8 10.33 0.69
3 -3 -8 9.38 0.5
3 -3 -8 8.85 0.83
-3 3 8 8.85 0.6
-3 3 8 8.52 0.74
2 -3 -8 20.64 1.13
2 -3 -8 20.19 0.87
2 -3 -8 18.68 0.97
-2 3 8 18.73 1.03
-2 3 8 18.41 0.97
1 -3 -8 0.37 0.21
1 -3 -8 0.64 0.45
1 -3 -8 0.83 0.32
-1 3 8 0.7 0.46
-1 3 8 0.8 0.38
-1 3 8 0.8 0.35
-1 3 8 0.92 0.2
0 -3 -8 4.97 0.41
0 -3 -8 5.49 0.57
0 -3 -8 5.61 0.53
0 -3 -8 4.35 0.55
0 3 8 4.82 0.46
0 3 8 4.05 0.3
0 3 8 3.87 0.37
0 3 8 5.23 0.53
0 3 8 5.26 0.47
-1 -3 -8 1.08 0.23
-1 -3 -8 1.69 0.33
-1 -3 -8 1.41 0.5
-1 -3 -8 0.93 0.35
1 3 8 1.24 0.39
1 3 8 1.12 0.2
1 3 8 1.39 0.47
1 3 8 0.88 0.34
1 3 8 1.38 0.42
-2 -3 -8 2.66 0.41
-2 -3 -8 3.27 0.37
-2 -3 -8 3.13 0.58
-2 -3 -8 3.44 0.28
2 3 8 3.16 0.49
2 3 8 2.76 0.43
2 3 8 2.24 0.57
2 3 8 2.36 0.26
2 3 8 3.2 0.43
-3 -3 -8 12.8 1.1
-3 -3 -8 12.16 0.85
-3 -3 -8 12.57 0.66
-3 -3 -8 12.63 0.76
3 3 8 13.1 0.95
3 3 8 12.2 0.67
3 3 8 12.39 1.14
3 3 8 12.54 0.9
-4 -3 -8 10.66 0.72
-4 -3 -8 10.94 0.59
-4 -3 -8 10.61 1.11
-4 -3 -8 9.69 0.85
4 3 8 9.32 1.19
4 3 8 9.52 0.64
4 3 8 10.96 0.96
4 3 8 10.95 0.91
-5 -3 -8 3.15 0.29
-5 -3 -8 2.8 0.5
-5 -3 -8 3.19 0.45
5 3 8 3.23 0.59
5 3 8 3.28 0.82
5 3 8 3.43 0.62
5 3 8 3.55 0.36
-6 -3 -8 21.52 1.3
-6 -3 -8 20.52 1.17
-6 -3 -8 22.16 1
6 3 8 20.15 1.69
6 3 8 24.38 1.68
6 3 8 23.08 1.09
-7 -3 -8 12.96 0.93
7 3 8 11.56 1.23
7 3 8 10.76 0.76
-8 -3 -8 15.15 1.07
8 3 8 14.25 1.15
8 3 8 14.78 0.88
8 3 8 13.78 1.51
9 3 8 1.87 0.42
10 3 8 31.03 1.51
14 -3 -7 -0.12 0.95
13 -3 -7 1.92 0.85
12 -3 -7 5.14 0.81
11 -3 -7 27.02 1.59
10 -3 -7 9.41 0.98
10 -3 -7 8.4 1.03
9 -3 -7 83.43 3.53
9 -3 -7 73.88 3.43
9 -3 -7 75.72 3.37
8 -3 -7 2.32 0.5
8 -3 -7 1.96 0.4
8 -3 -7 1.91 0.67
7 -3 -7 147.12 6
7 -3 -7 130.52 5.88
7 -3 -7 145.88 5.9
7 -3 -7 145.83 5.94
-7 3 7 140.08 5.89
6 -3 -7 2 0.55
6 -3 -7 2.8 0.43
6 -3 -7 2.45 0.23
6 -3 -7 2.37 0.43
6 -3 -7 2.68 0.29
-6 3 7 2.61 0.3
5 -3 -7 110.6 4.76
5 -3 -7 113.11 4.75
5 -3 -7 110.73 4.65
5 -3 -7 114.31 4.76
-5 3 7 111.76 4.7
-5 3 7 118.03 4.71
4 -3 -7 0.09 0.15
4 -3 -7 -0.11 0.36
4 -3 -7 0.51 0.36
4 -3 -7 -0.1 0.33
-4 3 7 0.08 0.26
-4 3 7 -0.23 0.36
-4 3 7 0.11 0.23
3 -3 -7 140.79 5.89
3 -3 -7 144.3 5.8
3 -3 -7 143.49 5.86
-3 3 7 136.77 5.87
-3 3 7 139.35 5.85
2 -3 -7 2.75 0.34
2 -3 -7 2.4 0.41
2 -3 -7 2.65 0.21
-2 3 7 2.27 0.38
-2 3 7 2.77 0.31
1 -3 -7 67.63 2.7
1 -3 -7 63.33 2.82
1 -3 -7 63.84 2.73
-1 3 7 67.76 2.77
-1 3 7 62.89 2.69
-1 3 7 65.61 2.77
-1 3 7 63.01 2.79
0 -3 -7 7.27 0.44
0 -3 -7 7.68 0.76
0 -3 -7 7.24 0.56
0 -3 -7 7.95 0.53
0 3 7 7.5 0.69
0 3 7 7.98 0.6
0 3 7 5.84 0.5
0 3 7 7.16 0.38
0 3 7 8.03 0.62
-1 -3 -7 51.02 2.38
-1 -3 -7 53.65 2.25
-1 -3 -7 55.59 2.21
-1 -3 -7 52.52 2.29
1 3 7 53.56 2.29
1 3 7 53.87 2.21
1 3 7 51.62 2.37
1 3 7 55.78 2.31
1 3 7 47.91 2.26
-2 -3 -7 6.05 0.59
-2 -3 -7 5.94 0.51
-2 -3 -7 5.7 0.41
-2 -3 -7 5.17 0.55
2 3 7 4.86 0.57
2 3 7 4.77 0.4
2 3 7 5.29 0.45
2 3 7 5.95 0.65
2 3 7 5.77 0.58
-3 -3 -7 4.53 0.39
-3 -3 -7 5.45 0.47
-3 -3 -7 4.29 0.55
-3 -3 -7 5.07 0.41
3 3 7 4.41 0.49
3 3 7 4.94 0.46
3 3 7 5.07 0.52
3 3 7 4.11 0.32
3 3 7 4.39 0.61
-4 -3 -7 2.51 0.37
-4 -3 -7 1.85 0.38
-4 -3 -7 2.1 0.23
-4 -3 -7 2.66 0.55
4 3 7 2.03 0.49
4 3 7 2.27 0.63
4 3 7 2.09 0.28
4 3 7 2.68 0.5
-5 -3 -7 0.05 0.2
-5 -3 -7 0.09 0.37
-5 -3 -7 0.05 0.38
5 3 7 0.27 0.49
5 3 7 -0.22 0.27
5 3 7 -0.38 0.66
5 3 7 0.14 0.52
-6 -3 -7 0.24 0.2
-6 -3 -7 0.15 0.41
-6 -3 -7 0.49 0.45
6 3 7 -0.25 0.49
6 3 7 -0.37 0.29
6 3 7 -0.03 0.6
6 3 7 -0.47 0.72
-7 -3 -7 3.94 0.53
-7 -3 -7 3.03 0.56
7 3 7 1.81 0.9
7 3 7 3.13 0.64
7 3 7 2.27 0.36
-8 -3 -7 7.25 0.63
8 3 7 5.3 1.08
8 3 7 6.41 0.49
-9 -3 -7 6.49 0.67
9 3 7 3.81 1.14
9 3 7 6.03 0.5
9 3 7 7.25 0.78
10 3 7 0.51 0.42
10 3 7 -0.86 1.12
11 3 7 3.02 0.48
11 3 7 0.71 1.25
14 -3 -6 3.75 1
13 -3 -6 0.23 0.84
12 -3 -6 1.85 0.75
11 -3 -6 3.11 0.68
11 -3 -6 2.93 0.89
10 -3 -6 4.71 0.61
10 -3 -6 6 0.85
10 -3 -6 6.6 0.67
9 -3 -6 1.11 0.72
9 -3 -6 0.69 0.45
9 -3 -6 1.32 0.52
8 -3 -6 19.31 1.13
8 -3 -6 21.09 1.36
8 -3 -6 18.25 1.05
8 -3 -6 20.79 1.02
7 -3 -6 0.64 0.4
7 -3 -6 0.83 0.41
7 -3 -6 0.73 0.32
7 -3 -6 1.27 0.4
7 -3 -6 0.86 0.57
7 -3 -6 0.87 0.34
-7 3 6 1.05 0.27
6 -3 -6 114.89 4.89
6 -3 -6 105.84 4.83
6 -3 -6 132.54 4.92
6 -3 -6 120.72 4.86
6 -3 -6 112.19 4.92
-6 3 6 113.43 4.84
5 -3 -6 24.1 1.3
5 -3 -6 25.58 1.13
5 -3 -6 27.42 1.24
5 -3 -6 26.77 1.19
5 -3 -6 25.27 1.24
-5 3 6 23.96 1.28
-5 3 6 26.12 1.16
4 -3 -6 165.32 6.78
4 -3 -6 165.92 6.69
4 -3 -6 163.48 6.77
4 -3 -6 172.99 6.78
-4 3 6 162.27 6.74
-4 3 6 147.72 6.76
3 -3 -6 27.7 1.3
3 -3 -6 28.25 1.17
3 -3 -6 28.71 1.27
-3 3 6 27.9 1.23
-3 3 6 25.52 1.27
2 -3 -6 267.21 10.8
2 -3 -6 267.09 10.76
2 -3 -6 257.08 10.84
-2 3 6 256.45 10.81
-2 3 6 263.32 10.81
1 -3 -6 7.9 0.4
1 -3 -6 7.16 0.63
1 -3 -6 7.57 0.51
-1 3 6 7.85 0.56
-1 3 6 5.89 0.38
-1 3 6 8.51 0.52
-1 3 6 7.17 0.56
0 -3 -6 136.6 5.75
0 -3 -6 140.9 5.7
0 -3 -6 143.04 5.73
0 -3 -6 137.84 5.79
0 3 6 137.79 5.78
0 3 6 128.22 5.71
0 3 6 144.26 5.76
0 3 6 137.62 5.69
0 3 6 139.76 5.75
-1 -3 -6 0.51 0.37
-1 -3 -6 0.07 0.25
-1 -3 -6 -0.01 0.16
-1 -3 -6 -0.21 0.24
1 3 6 0.11 0.24
1 3 6 0.16 0.29
1 3 6 0 0.15
1 3 6 0.29 0.34
1 3 6 0.14 0.29
-2 -3 -6 104.54 4.47
-2 -3 -6 109.58 4.44
-2 -3 -6 111.41 4.4
-2 -3 -6 105.4 4.52
2 3 6 106.21 4.54
2 3 6 103.94 4.46
2 3 6 105.71 4.41
2 3 6 110.78 4.48
2 3 6 102.46 4.45
-3 -3 -6 4.18 0.37
-3 -3 -6 4.28 0.41
-3 -3 -6 4.47 0.34
-3 -3 -6 4.2 0.51
3 3 6 4.52 0.41
3 3 6 4.75 0.47
3 3 6 4.18 0.29
3 3 6 4.02 0.43
3 3 6 3.74 0.54
-4 -3 -6 36.45 1.53
-4 -3 -6 35.88 1.61
-4 -3 -6 36.61 1.77
-4 -3 -6 36.09 1.66
4 3 6 37.17 1.7
4 3 6 35.46 1.69
4 3 6 36.61 1.56
4 3 6 37.08 1.65
4 3 6 34.55 1.83
-5 -3 -6 1.18 0.19
-5 -3 -6 1.31 0.38
-5 -3 -6 1.48 0.37
-5 -3 -6 1.26 0.5
5 3 6 1.44 0.48
5 3 6 0.69 0.63
5 3 6 0.58 0.25
5 3 6 1.18 0.43
-6 -3 -6 26.11 1.12
-6 -3 -6 26.76 1.29
-6 -3 -6 25.75 1.33
6 3 6 26.08 1.42
6 3 6 24.47 1.66
6 3 6 26.9 1.2
6 3 6 26.39 1.42
-7 -3 -6 0.81 0.45
-7 -3 -6 0.9 0.45
7 3 6 0.47 0.3
7 3 6 1.18 0.54
7 3 6 0.19 0.77
-8 -3 -6 1.5 0.48
8 3 6 0.42 0.32
8 3 6 -0.67 0.87
-9 -3 -6 7.34 0.65
9 3 6 3.77 1.03
9 3 6 5.52 0.46
9 3 6 5.72 0.73
10 3 6 3.01 0.42
10 3 6 0.89 1.06
11 3 6 5.09 1.26
11 3 6 7.35 0.54
12 3 6 -0.01 1.25
12 3 6 1.9 0.47
15 -3 -5 36.01 2.43
14 -3 -5 1.4 0.99
13 -3 -5 18.55 1.63
12 -3 -5 0.13 0.72
11 -3 -5 23.91 1.63
11 -3 -5 20.35 1.39
11 -3 -5 20.1 1.32
10 -3 -5 18.44 1.22
10 -3 -5 22.62 1.45
10 -3 -5 20.62 1.28
9 -3 -5 5.43 0.74
9 -3 -5 5.43 0.56
9 -3 -5 5.79 0.59
8 -3 -5 15.61 1.15
8 -3 -5 15.52 0.88
8 -3 -5 16.05 0.99
8 -3 -5 14.88 0.95
-8 3 5 16.11 0.85
7 -3 -5 5.84 0.66
7 -3 -5 7.58 0.71
7 -3 -5 5.99 0.56
7 -3 -5 6.79 0.66
7 -3 -5 5.78 0.6
-7 3 5 6.05 0.52
6 -3 -5 0.99 0.29
6 -3 -5 1.31 0.47
6 -3 -5 1.36 0.34
6 -3 -5 1.24 0.34
6 -3 -5 1.41 0.37
6 -3 -5 1.62 0.3
-6 3 5 1.32 0.25
5 -3 -5 15.43 0.86
5 -3 -5 16.32 0.93
5 -3 -5 16.72 0.81
5 -3 -5 17.56 0.88
5 -3 -5 14.81 0.78
-5 3 5 16.18 0.77
-5 3 5 14.47 0.87
4 -3 -5 64.48 2.8
4 -3 -5 66.87 2.82
4 -3 -5 68.05 2.81
4 -3 -5 65.33 2.72
4 -3 -5 67.13 2.74
4 -3 -5 68.15 2.78
-4 3 5 68.18 2.77
-4 3 5 59.39 2.8
3 -3 -5 68.96 2.84
3 -3 -5 68.46 2.92
3 -3 -5 71.97 2.92
-3 3 5 63.95 2.91
-3 3 5 71.51 2.89
2 -3 -5 15.09 0.73
2 -3 -5 14.69 0.78
2 -3 -5 14.61 0.64
-2 3 5 14.57 0.75
-2 3 5 14.58 0.71
1 -3 -5 180.85 7.44
1 -3 -5 179.66 7.41
1 -3 -5 174.39 7.48
-1 3 5 180.82 7.45
-1 3 5 186.48 7.45
-1 3 5 179.33 7.47
-1 3 5 182.56 7.45
-1 3 5 179.31 7.4
0 -3 -5 0.33 0.19
0 -3 -5 0.32 0.13
0 -3 -5 0.47 0.28
0 -3 -5 0.2 0.22
0 3 5 0.42 0.25
0 3 5 0.27 0.12
0 3 5 0.4 0.17
0 3 5 0.35 0.26
0 3 5 0.35 0.22
-1 -3 -5 134.2 5.44
-1 -3 -5 131.88 5.41
-1 -3 -5 128.85 5.49
-1 -3 -5 128.53 5.46
1 3 5 132.22 5.5
1 3 5 129.98 5.45
1 3 5 130.54 5.41
1 3 5 135.95 5.47
1 3 5 131.01 5.44
-2 -3 -5 44.71 1.86
-2 -3 -5 42.78 1.94
-2 -3 -5 42.55 1.88
-2 -3 -5 44.35 1.82
2 3 5 44.2 1.91
2 3 5 43.32 1.88
2 3 5 43.21 1.89
2 3 5 42.61 1.82
2 3 5 43.75 1.97
-3 -3 -5 137.36 5.56
-3 -3 -5 130.12 5.58
-3 -3 -5 138.97 5.51
-3 -3 -5 134.06 5.62
3 3 5 134.27 5.65
3 3 5 136.61 5.59
3 3 5 130.13 5.57
3 3 5 134.07 5.58
3 3 5 129.88 5.52
-4 -3 -5 2.4 0.32
-4 -3 -5 2.53 0.34
-4 -3 -5 3.2 0.45
-4 -3 -5 2.54 0.2
4 3 5 3.01 0.42
4 3 5 2.74 0.24
4 3 5 2.64 0.39
4 3 5 2.64 0.41
4 3 5 2.91 0.52
-5 -3 -5 60.12 2.7
-5 -3 -5 62.28 2.59
-5 -3 -5 62.43 2.76
-5 -3 -5 62.13 2.67
5 3 5 63.63 2.62
5 3 5 63.88 2.76
5 3 5 62.86 2.86
5 3 5 62.66 2.73
-6 -3 -5 5.35 0.32
-6 -3 -5 6.07 0.65
-6 -3 -5 5.08 0.48
6 3 5 4.61 0.74
6 3 5 6.34 0.57
6 3 5 5.71 0.46
6 3 5 5.99 0.6
-7 -3 -5 67.54 2.93
-7 -3 -5 66.96 2.95
7 3 5 66.62 2.99
7 3 5 63.78 3.15
7 3 5 69.77 2.85
7 3 5 71.76 3.15
-8 -3 -5 4.68 0.53
8 3 5 3.08 0.83
8 3 5 4.1 0.6
8 3 5 4.26 0.37
-9 -3 -5 47.81 2.23
9 3 5 50.55 2.3
9 3 5 46.44 2.61
9 3 5 50.9 2.12
-10 -3 -5 0.37 0.72
10 3 5 0.98 0.35
10 3 5 -1.16 0.95
10 3 5 0.49 0.75
11 3 5 10.15 1.31
11 3 5 11.73 0.8
12 3 5 -0.59 1.15
12 3 5 1.42 0.43
15 -3 -4 0.01 1.1
14 -3 -4 46.69 2.59
14 -3 -4 42.96 2.07
13 -3 -4 1.95 0.29
13 -3 -4 2.02 0.88
12 -3 -4 61.56 2.7
12 -3 -4 68.67 3.07
11 -3 -4 2.49 0.8
11 -3 -4 1.92 0.21
11 -3 -4 2.99 0.68
10 -3 -4 95.33 3.88
10 -3 -4 82.13 3.6
10 -3 -4 81.65 3.78
10 -3 -4 91.46 3.81
9 -3 -4 2.91 0.52
9 -3 -4 4.16 0.69
9 -3 -4 3.21 0.53
9 -3 -4 2.58 0.51
9 -3 -4 2.91 0.23
8 -3 -4 44.76 2.21
8 -3 -4 51.55 2.32
8 -3 -4 51.96 2.24
8 -3 -4 50.68 2.18
-8 3 4 50.96 2.17
7 -3 -4 3.17 0.45
7 -3 -4 2.92 0.34
7 -3 -4 2.42 0.38
7 -3 -4 2.13 0.53
7 -3 -4 2.72 0.41
-7 3 4 2.79 0.32
6 -3 -4 69.15 3.31
6 -3 -4 78.25 3.34
6 -3 -4 90.58 3.37
6 -3 -4 78.42 3.32
6 -3 -4 73.45 3.38
-6 3 4 76.32 3.3
-6 3 4 86.76 3.46
5 -3 -4 19.74 0.99
5 -3 -4 21.65 0.99
5 -3 -4 21.4 1.03
5 -3 -4 24.07 1.06
5 -3 -4 20.58 1.09
-5 3 4 21.39 0.98
-5 3 4 19.81 1.04
4 -3 -4 33.37 1.38
4 -3 -4 30.36 1.34
4 -3 -4 30.82 1.26
4 -3 -4 29.82 1.32
4 -3 -4 30.45 1.36
4 -3 -4 30.71 1.39
-4 3 4 27.78 1.37
-4 3 4 30.45 1.32
3 -3 -4 23.34 1
3 -3 -4 23.73 1.1
3 -3 -4 23.13 1.09
3 -3 -4 24.82 1.01
3 -3 -4 25.09 1.07
-3 3 4 24.47 1.05
-3 3 4 21.9 1.09
2 -3 -4 29.3 1.26
2 -3 -4 28.76 1.2
2 -3 -4 28.37 1.28
2 -3 -4 29.32 1.26
-2 3 4 27.82 1.27
-2 3 4 28.74 1.24
1 -3 -4 4.15 0.4
1 -3 -4 4.53 0.36
1 -3 -4 4.14 0.24
-1 3 4 4.06 0.38
-1 3 4 3.93 0.36
-1 3 4 4.4 0.34
-1 3 4 4.14 0.22
-1 3 4 4.39 0.33
-1 3 4 3.75 0.22
0 -3 -4 59.83 2.48
0 -3 -4 61.14 2.51
0 -3 -4 59.61 2.55
0 3 4 59.29 2.52
0 3 4 60.48 2.48
0 3 4 59.38 2.48
0 3 4 58.9 2.54
0 3 4 60.62 2.52
-1 -3 -4 151.92 6.14
-1 -3 -4 145.38 6.16
-1 -3 -4 146.51 6.18
-1 -3 -4 150.78 6.12
1 3 4 149.71 6.16
1 3 4 145.83 6.15
1 3 4 148.9 6.12
1 3 4 151.53 6.19
-2 -3 -4 11.28 0.6
-2 -3 -4 11.28 0.59
-2 -3 -4 11.27 0.69
-2 -3 -4 11.72 0.52
2 3 4 11.33 0.63
2 3 4 11.78 0.72
2 3 4 11.03 0.53
2 3 4 11.2 0.61
-3 -3 -4 72.24 2.97
-3 -3 -4 72.7 3.07
-3 -3 -4 70.33 3.03
-3 -3 -4 74.11 3.01
3 3 4 68.4 2.98
3 3 4 70.64 3.03
3 3 4 73.39 3.1
3 3 4 73.19 3.04
-4 -3 -4 12.99 0.81
-4 -3 -4 12.83 0.58
-4 -3 -4 13.32 0.71
-4 -3 -4 13.84 0.7
4 3 4 12.26 0.74
4 3 4 12.81 0.62
4 3 4 12.98 0.77
4 3 4 12.43 0.91
-5 -3 -4 3.6 0.42
-5 -3 -4 3.22 0.38
-5 -3 -4 3.15 0.35
-5 -3 -4 3.43 0.23
5 3 4 3.06 0.53
5 3 4 4.06 0.42
5 3 4 3.27 0.46
5 3 4 2.59 0.39
5 3 4 3.55 0.26
-6 -3 -4 11.79 0.76
-6 -3 -4 11.28 0.76
6 3 4 12.82 0.95
6 3 4 11.66 1.07
6 3 4 12.95 0.63
6 3 4 11.86 0.84
-7 -3 -4 0.4 0.35
-7 -3 -4 0.57 0.41
7 3 4 0.71 0.54
7 3 4 0.29 0.65
7 3 4 0.47 0.43
7 3 4 0.5 0.24
-8 -3 -4 69.97 3.03
8 3 4 68.66 3.25
8 3 4 69.65 3.05
8 3 4 69.43 3.07
8 3 4 70.75 2.92
-9 -3 -4 1.82 0.52
9 3 4 1.04 0.82
9 3 4 1.21 0.29
9 3 4 0.78 0.61
-10 -3 -4 19.92 1.2
10 3 4 17 1.74
10 3 4 20.32 1.33
10 3 4 19.82 0.98
11 3 4 -0.46 0.33
11 3 4 -2.42 0.96
12 3 4 16.91 1.59
12 3 4 21.37 1.04
13 3 4 1.24 1.22
15 -3 -3 1.04 0.38
15 -3 -3 1.29 1.13
14 -3 -3 1.39 0.99
14 -3 -3 0.83 0.32
13 -3 -3 15.59 1.61
13 -3 -3 13.03 0.75
12 -3 -3 3.08 0.83
12 -3 -3 2.78 0.28
11 -3 -3 25.66 1.18
11 -3 -3 28.79 1.63
11 -3 -3 27.98 1.71
10 -3 -3 3.37 0.61
10 -3 -3 4.15 0.77
10 -3 -3 4.32 0.66
10 -3 -3 3.65 0.32
9 -3 -3 65.01 2.81
9 -3 -3 58.19 2.55
9 -3 -3 66.07 2.76
9 -3 -3 65.2 2.68
9 -3 -3 54.01 2.72
8 -3 -3 8.31 1.04
8 -3 -3 5.41 0.6
8 -3 -3 5.18 0.65
8 -3 -3 5.7 0.73
8 -3 -3 5.24 0.52
8 -3 -3 5.07 0.3
-8 3 3 6.06 0.58
7 -3 -3 57.27 2.73
7 -3 -3 63.04 2.79
7 -3 -3 66.36 2.75
7 -3 -3 60.56 2.61
7 -3 -3 66.66 2.71
-7 3 3 66.94 2.71
6 -3 -3 17.78 0.91
6 -3 -3 18.03 0.86
6 -3 -3 16 0.88
6 -3 -3 16.58 0.72
6 -3 -3 16.05 0.98
-6 3 3 17.44 0.93
-6 3 3 17.42 0.85
5 -3 -3 136.03 5.77
5 -3 -3 146.63 5.85
5 -3 -3 139.6 5.87
5 -3 -3 146.16 5.83
5 -3 -3 131.73 5.83
-5 3 3 144.6 5.83
-5 3 3 139.99 5.85
4 -3 -3 91.85 3.66
4 -3 -3 87.9 3.61
4 -3 -3 85.92 3.69
4 -3 -3 89.13 3.67
4 -3 -3 83.77 3.65
4 -3 -3 95.77 3.75
-4 3 3 82.07 3.64
-4 3 3 90.57 3.65
-4 3 3 83.38 3.68
3 -3 -3 85.45 3.55
3 -3 -3 86.39 3.55
3 -3 -3 85.46 3.49
3 -3 -3 86.31 3.55
3 -3 -3 88.39 3.53
3 -3 -3 86.01 3.51
-3 3 3 79.46 3.54
-3 3 3 80.18 3.51
-3 3 3 86.67 3.53
2 -3 -3 4.63 0.36
2 -3 -3 4.55 0.23
2 -3 -3 4.64 0.32
2 -3 -3 4.69 0.24
2 -3 -3 4.84 0.35
-2 3 3 4.06 0.27
-2 3 3 4.09 0.21
-2 3 3 4.65 0.36
-2 3 3 3.46 0.33
-2 3 3 4.68 0.31
1 -3 -3 17.15 0.71
1 -3 -3 17.39 0.76
1 -3 -3 16.12 0.78
1 -3 -3 17.1 0.76
1 -3 -3 16.35 0.71
-1 3 3 16.38 0.76
-1 3 3 17.01 0.77
-1 3 3 16.6 0.75
-1 3 3 16.33 0.71
-1 3 3 16.09 0.7
0 -3 -3 1.36 0.21
0 -3 -3 1.2 0.1
0 -3 -3 1.46 0.18
0 3 3 1.03 0.12
0 3 3 1.05 0.1
0 3 3 1.33 0.2
0 3 3 1.1 0.19
0 3 3 1.07 0.17
0 3 3 0.9 0.16
-1 -3 -3 1.09 0.18
-1 -3 -3 1.42 0.21
-1 -3 -3 0.78 0.15
-1 -3 -3 1.22 0.1
1 3 3 1.05 0.18
1 3 3 1.03 0.22
1 3 3 1 0.19
1 3 3 0.99 0.11
-2 -3 -3 67.68 2.77
-2 -3 -3 65.61 2.78
-2 -3 -3 67.82 2.81
-2 -3 -3 65.92 2.73
2 3 3 63.56 2.74
2 3 3 68.98 2.82
2 3 3 64.92 2.78
2 3 3 65.94 2.78
-3 -3 -3 27.7 1.18
-3 -3 -3 28.58 1.24
-3 -3 -3 28.22 1.25
-3 -3 -3 28.29 1.29
3 3 3 29.1 1.34
3 3 3 27.52 1.26
3 3 3 27.83 1.19
3 3 3 28.77 1.26
-4 -3 -3 33.51 1.42
-4 -3 -3 34.75 1.52
-4 -3 -3 33.21 1.51
-4 -3 -3 35.13 1.55
4 3 3 34.47 1.53
4 3 3 34.27 1.45
4 3 3 33.94 1.54
4 3 3 36.06 1.62
-5 -3 -3 2.9 0.35
-5 -3 -3 3.22 0.36
-5 -3 -3 2.31 0.29
5 3 3 2.93 0.48
5 3 3 3.15 0.36
5 3 3 3.09 0.22
5 3 3 3.9 0.41
-6 -3 -3 74.47 3.14
-6 -3 -3 71.88 3.13
6 3 3 74.45 3.26
6 3 3 72.3 3.16
6 3 3 75.86 3.06
-7 -3 -3 3.01 0.39
-7 -3 -3 3.37 0.43
7 3 3 4.04 0.46
7 3 3 3.71 0.26
7 3 3 3.14 0.64
7 3 3 3.8 0.54
-8 -3 -3 42.42 1.95
-8 -3 -3 44.38 1.98
8 3 3 41.78 2.01
8 3 3 42.06 2.21
8 3 3 43.69 1.84
8 3 3 45.93 2.02
-9 -3 -3 1.64 0.5
9 3 3 1.64 0.75
9 3 3 2.1 0.61
9 3 3 1.71 0.26
-10 -3 -3 0.14 0.51
10 3 3 -0.15 0.67
10 3 3 -0.11 0.26
10 3 3 -1.24 0.79
11 3 3 13.59 0.74
11 3 3 11.17 1.19
12 3 3 -0.25 0.33
12 3 3 -2.16 0.99
13 3 3 15.92 2.05
13 3 3 20.61 1.04
15 -3 -2 0.12 0.39
15 -3 -2 1.9 1.16
14 -3 -2 3.41 1.08
14 -3 -2 2.02 0.37
13 -3 -2 3.63 0.36
13 -3 -2 4.36 0.95
12 -3 -2 0.97 0.79
12 -3 -2 -0.07 0.25
11 -3 -2 4.13 0.83
11 -3 -2 3.84 0.3
11 -3 -2 3.85 0.76
10 -3 -2 6.18 0.78
10 -3 -2 6.06 0.71
10 -3 -2 5.61 0.4
10 -3 -2 5.56 0.81
9 -3 -2 1.14 0.51
9 -3 -2 1.05 0.41
9 -3 -2 0.91 0.59
9 -3 -2 0.9 0.5
9 -3 -2 1.29 0.17
-9 3 2 1.55 0.45
8 -3 -2 70.2 2.87
8 -3 -2 66.09 2.94
8 -3 -2 68.82 2.92
8 -3 -2 63.65 2.75
8 -3 -2 58.66 2.9
-8 3 2 72.09 2.87
7 -3 -2 0.67 0.31
7 -3 -2 0.34 0.36
7 -3 -2 0.76 0.37
7 -3 -2 0.38 0.46
-7 3 2 0.39 0.3
6 -3 -2 83.22 3.55
6 -3 -2 86.04 3.67
6 -3 -2 88.9 3.64
6 -3 -2 77.85 3.63
6 -3 -2 88.5 3.62
-6 3 2 90.76 3.63
-6 3 2 88.89 3.65
5 -3 -2 16.25 0.88
5 -3 -2 17.42 0.9
5 -3 -2 17.48 0.75
5 -3 -2 18.44 0.89
5 -3 -2 17.95 0.85
-5 3 2 16.25 0.85
-5 3 2 18.17 0.9
-5 3 2 19.17 0.85
4 -3 -2 243.32 10.12
4 -3 -2 246.01 10.18
4 -3 -2 261.16 10.17
4 -3 -2 230.57 10.16
4 -3 -2 258.76 10.16
-4 3 2 239.32 10.17
-4 3 2 234.08 10.15
-4 3 2 260.81 10.16
3 -3 -2 2.65 0.16
3 -3 -2 3.5 0.34
3 -3 -2 2.9 0.29
3 -3 -2 2.55 0.27
3 -3 -2 2.75 0.3
-3 3 2 2.38 0.25
-3 3 2 2.81 0.28
-3 3 2 3.08 0.28
2 -3 -2 28.05 1.19
2 -3 -2 26.86 1.13
2 -3 -2 28.23 1.15
2 -3 -2 27.57 1.17
2 -3 -2 27.76 1.18
-2 3 2 27.66 1.17
-2 3 2 26.44 1.13
-2 3 2 26.44 1.19
-2 3 2 26.5 1.16
-2 3 2 26.8 1.18
1 -3 -2 1.82 0.19
1 -3 -2 1.23 0.17
1 -3 -2 1.45 0.16
1 -3 -2 1.08 0.09
1 -3 -2 1.27 0.15
-1 3 2 1.22 0.16
-1 3 2 1.38 0.15
-1 3 2 1.02 0.09
-1 3 2 0.99 0.14
-1 3 2 1.24 0.17
0 -3 -2 294.1 12.18
0 -3 -2 288.66 12.15
0 -3 -2 300.99 12.16
0 -3 -2 305.47 12.18
0 3 2 300.7 12.14
0 3 2 297.68 12.16
0 3 2 293.52 12.18
0 3 2 285.97 12.17
0 3 2 298.11 12.16
-1 -3 -2 89.25 3.73
-1 -3 -2 86.59 3.69
-1 -3 -2 92.24 3.72
1 3 2 90.54 3.71
1 3 2 90.22 3.72
1 3 2 93.07 3.74
1 3 2 87.28 3.72
1 3 2 88.53 3.7
-2 -3 -2 196.54 7.97
-2 -3 -2 196.88 7.95
-2 -3 -2 193 7.95
-2 -3 -2 189.95 7.92
2 3 2 192.26 7.95
2 3 2 202.66 7.98
2 3 2 192.15 7.95
2 3 2 180.63 7.92
-3 -3 -2 52.18 2.2
-3 -3 -2 53.84 2.25
-3 -3 -2 52.54 2.25
3 3 2 54.03 2.26
3 3 2 52.94 2.26
3 3 2 55.77 2.3
3 3 2 53.01 2.21
-4 -3 -2 104.84 4.28
-4 -3 -2 102.08 4.28
4 3 2 108.55 4.34
4 3 2 100.37 4.29
4 3 2 100.36 4.28
4 3 2 100.78 4.23
-5 -3 -2 0.91 0.29
-5 -3 -2 0.9 0.22
5 3 2 0.81 0.12
5 3 2 0.76 0.39
5 3 2 0.65 0.31
5 3 2 0.89 0.28
-6 -3 -2 25.55 1.2
-6 -3 -2 25.63 1.15
6 3 2 23.78 1.33
6 3 2 24.51 1.19
6 3 2 24.89 1.06
-7 -3 -2 14.49 0.79
-7 -3 -2 13.62 0.85
7 3 2 13.41 0.85
7 3 2 13.93 0.63
7 3 2 13.52 1.06
7 3 2 13.78 0.89
-8 -3 -2 30.09 1.4
-8 -3 -2 30.27 1.45
8 3 2 28.96 1.5
8 3 2 29.47 1.27
8 3 2 29.56 1.46
8 3 2 30.09 1.66
-9 -3 -2 9 0.87
9 3 2 7.45 0.71
9 3 2 7.63 0.48
9 3 2 7.63 0.84
-10 -3 -2 7.41 0.65
10 3 2 5.37 0.87
10 3 2 7.46 0.79
10 3 2 6.48 0.48
11 3 2 13.24 1.53
11 3 2 15.51 0.77
12 3 2 0.5 0.31
12 3 2 -2.22 0.91
13 3 2 6 1.19
13 3 2 9.19 0.67
14 3 2 -2.64 1.15
14 3 2 -0.27 0.4
14 -3 -1 0.19 0.36
14 -3 -1 0.46 1.06
13 -3 -1 32.6 1.47
13 -3 -1 32.5 2.15
12 -3 -1 0.81 0.29
12 -3 -1 1.62 0.83
11 -3 -1 21.3 1.02
11 -3 -1 21.97 1.59
11 -3 -1 24.42 1.56
10 -3 -1 0.61 0.2
10 -3 -1 0.9 0.61
10 -3 -1 -0.11 0.63
9 -3 -1 19.76 0.91
9 -3 -1 18.21 1.23
9 -3 -1 21.81 1.27
9 -3 -1 22.11 1.17
9 -3 -1 20.38 1.29
-9 3 1 22.17 1.16
8 -3 -1 0.43 0.51
8 -3 -1 0.05 0.43
8 -3 -1 0.07 0.37
8 -3 -1 0.23 0.15
8 -3 -1 0.46 0.44
-8 3 1 0.49 0.39
7 -3 -1 12.34 0.82
7 -3 -1 11.06 0.53
7 -3 -1 12 0.75
7 -3 -1 11.37 0.84
7 -3 -1 9.88 0.79
-7 3 1 11.48 0.75
6 -3 -1 26.07 1.11
6 -3 -1 26.3 1.26
6 -3 -1 26.27 1.29
6 -3 -1 23.83 1.24
6 -3 -1 23.85 1.27
6 -3 -1 27.78 1.24
-6 3 1 28.13 1.23
-6 3 1 26.17 1.23
-6 3 1 28.51 1.26
5 -3 -1 24.19 1.1
5 -3 -1 23.04 0.98
5 -3 -1 23.42 1.13
5 -3 -1 24 1.08
5 -3 -1 20.39 1.11
-5 3 1 24.71 1.1
-5 3 1 23.37 1.08
-5 3 1 22.67 1.09
4 -3 -1 0.55 0.27
4 -3 -1 0.15 0.21
4 -3 -1 0.27 0.08
4 -3 -1 0.37 0.19
4 -3 -1 0.2 0.24
-4 3 1 0.18 0.2
-4 3 1 0.72 0.24
-4 3 1 0.36 0.21
-4 3 1 0.72 0.2
3 -3 -1 32.69 1.35
3 -3 -1 32.23 1.36
3 -3 -1 30.69 1.36
3 -3 -1 31.82 1.36
3 -3 -1 30.97 1.3
-3 3 1 30.97 1.35
-3 3 1 30.65 1.36
-3 3 1 31.93 1.35
-3 3 1 29.67 1.29
-3 3 1 29.42 1.38
2 -3 -1 35.8 1.49
2 -3 -1 35.52 1.48
2 -3 -1 35.98 1.5
2 -3 -1 34.85 1.45
2 -3 -1 36.01 1.49
-2 3 1 34.01 1.49
-2 3 1 33.59 1.51
-2 3 1 33.74 1.45
-2 3 1 34.07 1.49
-2 3 1 36.36 1.49
1 -3 -1 8.32 0.35
1 -3 -1 9.43 0.38
1 -3 -1 7.05 0.41
1 -3 -1 8.79 0.4
1 -3 -1 6.62 0.38
-1 3 1 8.17 0.35
-1 3 1 6.79 0.38
-1 3 1 9.01 0.41
-1 3 1 8.56 0.4
0 -3 -1 0.8 0.1
0 -3 -1 1.07 0.08
0 -3 -1 0.75 0.11
0 3 1 1.73 0.18
0 3 1 1.26 0.13
0 3 1 1.1 0.1
0 3 1 1.74 0.17
-1 -3 -1 22.1 0.92
-1 -3 -1 21.73 0.92
1 3 1 21.72 0.94
1 3 1 20.69 0.92
1 3 1 21.86 0.93
1 3 1 20.54 0.89
1 3 1 21.78 0.92
-2 -3 -1 17.27 0.76
-2 -3 -1 17 0.74
2 3 1 16.17 0.71
2 3 1 18.3 0.78
2 3 1 17.15 0.75
2 3 1 16.73 0.76
2 3 1 17.67 0.76
2 3 1 15.34 0.71
-3 -3 -1 69.64 2.8
-3 -3 -1 69.97 2.79
3 3 1 64.81 2.75
3 3 1 66.59 2.81
3 3 1 65.52 2.84
3 3 1 67.62 2.79
3 3 1 69.24 2.82
3 3 1 62.57 2.75
-4 -3 -1 0.6 0.24
-4 -3 -1 0.6 0.16
4 3 1 0.85 0.08
4 3 1 0.74 0.22
4 3 1 0.6 0.07
4 3 1 0.63 0.23
4 3 1 0.82 0.27
4 3 1 0.54 0.19
-5 -3 -1 106.75 4.26
-5 -3 -1 104.26 4.24
5 3 1 100.72 4.19
5 3 1 99.68 4.25
5 3 1 100.52 4.27
5 3 1 98.75 4.19
5 3 1 99.23 4.26
5 3 1 106.08 4.3
-6 -3 -1 0.95 0.33
-6 -3 -1 1.28 0.24
6 3 1 1.14 0.11
6 3 1 1.06 0.39
6 3 1 0.95 0.33
6 3 1 1.04 0.28
6 3 1 1.37 0.4
-7 -3 -1 96.41 3.97
-7 -3 -1 94.55 3.93
7 3 1 96.44 4.03
7 3 1 92.02 3.86
7 3 1 93.24 3.99
7 3 1 92.34 3.95
7 3 1 91.49 3.97
-8 -3 -1 1.81 0.32
-8 -3 -1 1.93 0.44
8 3 1 1.73 0.56
8 3 1 2.04 0.16
8 3 1 1.72 0.4
8 3 1 2.11 0.52
8 3 1 1.85 0.17
-9 -3 -1 35.76 1.7
9 3 1 35.81 1.49
9 3 1 35.1 1.77
9 3 1 34.48 1.49
9 3 1 35.61 1.88
-10 -3 -1 6.88 0.65
10 3 1 7.79 0.79
10 3 1 6.93 0.85
10 3 1 7.37 0.45
-11 -3 -1 52.8 2.5
11 3 1 50.25 2.61
11 3 1 50.23 2.12
11 3 1 47.56 2.58
12 3 1 4.18 0.33
12 3 1 2.27 0.93
13 3 1 18.67 0.91
13 3 1 14.54 1.79
14 3 1 -1.63 1.09
14 3 1 1.32 0.37
14 -3 0 27.05 1.3
14 -3 0 25.37 2.21
14 -3 0 26.62 1.3
13 -3 0 0.18 0.97
13 -3 0 0.27 0.32
13 -3 0 0.67 0.33
12 -3 0 64.58 2.75
12 -3 0 65.69 3.2
11 -3 0 0.81 0.26
11 -3 0 0.33 0.72
11 -3 0 0.51 0.72
10 -3 0 70.13 3.19
10 -3 0 69.33 2.91
10 -3 0 69.62 3.16
9 -3 0 0.22 0.54
9 -3 0 0.15 0.46
9 -3 0 -0.01 0.19
9 -3 0 0.26 0.54
9 -3 0 -0.37 0.54
-9 3 0 0.22 0.45
8 -3 0 82.01 3.38
8 -3 0 77.24 3.42
8 -3 0 78.41 3.4
8 -3 0 79.3 3.25
8 -3 0 72.82 3.42
-8 3 0 81.33 3.38
7 -3 0 0.12 0.44
7 -3 0 0.26 0.39
7 -3 0 0.22 0.14
7 -3 0 0.58 0.4
7 -3 0 -0.06 0.34
-7 3 0 0.12 0.36
6 -3 0 13.23 0.6
6 -3 0 14.13 0.82
6 -3 0 13.24 0.77
6 -3 0 12.76 0.81
6 -3 0 13.67 0.84
6 -3 0 13.04 0.82
-6 3 0 13.28 0.78
-6 3 0 14.57 0.8
-6 3 0 13.16 0.78
5 -3 0 14.66 0.76
5 -3 0 14.96 0.63
5 -3 0 15.04 0.8
5 -3 0 14.99 0.8
5 -3 0 13.6 0.8
5 -3 0 14.91 0.77
-5 3 0 11.86 0.82
-5 3 0 14.39 0.76
-5 3 0 15.13 0.78
-5 3 0 15.76 0.77
4 -3 0 14.32 0.81
4 -3 0 15.79 0.79
4 -3 0 15.78 0.67
4 -3 0 15.59 0.76
4 -3 0 15.08 0.79
-4 3 0 16.83 0.77
-4 3 0 15.94 0.77
-4 3 0 14.23 0.84
-4 3 0 15.87 0.77
-4 3 0 15.54 0.66
3 -3 0 3.27 0.36
3 -3 0 3.64 0.32
3 -3 0 2.93 0.27
3 -3 0 3.22 0.34
3 -3 0 3.37 0.19
-3 3 0 3 0.33
-3 3 0 3.69 0.33
-3 3 0 3.5 0.33
-3 3 0 3.55 0.2
-3 3 0 3.45 0.42
2 -3 0 4.84 0.22
2 -3 0 4.65 0.31
2 -3 0 4.84 0.31
2 -3 0 4.22 0.31
2 -3 0 4.82 0.33
-2 3 0 4.59 0.33
-2 3 0 4.37 0.24
-2 3 0 4.34 0.38
-2 3 0 4.67 0.32
-2 3 0 4.75 0.32
1 -3 0 0.54 0.12
1 -3 0 0.2 0.09
1 -3 0 0.21 0.1
1 -3 0 0.51 0.05
1 -3 0 0.26 0.09
-1 3 0 0.34 0.06
-1 3 0 0.42 0.12
-1 3 0 0.27 0.12
-1 3 0 0.41 0.12
-1 3 0 0.35 0.11
0 -3 0 -0.18 0.05
0 -3 0 0.02 0.09
0 -3 0 -0.15 0.04
0 -3 0 -0.16 0.08
0 3 0 -0.03 0.08
0 3 0 0.06 0.09
0 3 0 0.05 0.09
0 3 0 -0.07 0.05
-1 -3 0 0.28 0.11
-1 -3 0 0.37 0.1
1 3 0 0.36 0.11
1 3 0 0.47 0.11
1 3 0 0.48 0.11
1 3 0 0.35 0.1
1 3 0 0.36 0.09
-2 -3 0 4.56 0.31
2 3 0 5.17 0.27
2 3 0 4.34 0.31
2 3 0 5.24 0.3
2 3 0 4.68 0.27
2 3 0 4.51 0.28
-3 -3 0 3.59 0.23
-3 -3 0 3.35 0.32
3 3 0 3.22 0.25
3 3 0 3.15 0.32
3 3 0 3.36 0.26
3 3 0 3.52 0.31
3 3 0 3.34 0.32
-4 -3 0 15.4 0.68
-4 -3 0 15.3 0.75
4 3 0 14.36 0.7
4 3 0 14.95 0.76
4 3 0 14.62 0.7
4 3 0 16.17 0.75
-5 -3 0 13.97 0.75
-5 -3 0 14.64 0.66
5 3 0 13.8 0.76
5 3 0 13.75 0.7
5 3 0 13.4 0.69
5 3 0 14.41 0.76
-6 -3 0 13.83 0.75
-6 -3 0 12.04 0.64
6 3 0 12.9 0.79
6 3 0 12.8 0.69
6 3 0 12.35 0.78
6 3 0 12.71 0.78
6 3 0 12.42 0.71
-7 -3 0 -0.02 0.22
-7 -3 0 0.03 0.35
7 3 0 -0.16 0.33
7 3 0 0.52 0.42
7 3 0 0.03 0.29
7 3 0 -0.34 0.38
-8 -3 0 74.63 3.18
-8 -3 0 76.25 3.24
8 3 0 75.47 3.21
8 3 0 72.55 3.26
8 3 0 79.49 3.26
8 3 0 73.24 3.28
-9 -3 0 0.11 0.44
9 3 0 -0.52 0.55
9 3 0 -0.09 0.12
9 3 0 -0.01 0.54
-10 -3 0 64.74 2.84
10 3 0 61.73 2.65
10 3 0 64.63 2.91
10 3 0 65.22 2.96
-11 -3 0 0.22 0.59
11 3 0 -0.32 0.72
11 3 0 -0.05 0.72
11 3 0 0.19 0.19
12 3 0 58.98 2.42
12 3 0 55.96 2.9
13 3 0 -0.13 0.27
13 3 0 -0.2 0.28
13 3 0 -1.88 0.94
14 3 0 16.45 1.99
14 3 0 24.04 1.08
14 -3 1 0.58 1.12
14 -3 1 2.34 0.42
13 -3 1 19.6 1.92
13 -3 1 20.17 1.04
12 -3 1 3.38 0.37
12 -3 1 4.04 0.94
11 -3 1 55.69 2.59
11 -3 1 53.58 2.31
11 -3 1 53.22 2.31
11 -3 1 56.15 2.77
10 -3 1 8.21 0.54
10 -3 1 8.06 0.85
10 -3 1 7.81 0.54
10 -3 1 9.02 0.8
9 -3 1 39.02 1.64
9 -3 1 36.68 1.86
9 -3 1 37.74 1.64
9 -3 1 39.92 1.86
9 -3 1 37.09 1.96
-9 3 -1 40.16 1.85
8 -3 1 1.79 0.2
8 -3 1 1.48 0.44
8 -3 1 1.36 0.5
8 -3 1 1.93 0.51
8 -3 1 1.49 0.51
-8 3 -1 1.95 0.46
7 -3 1 102.18 4.26
7 -3 1 93.56 4.28
7 -3 1 99.5 4.25
7 -3 1 100.55 4.3
7 -3 1 99.45 4.15
-7 3 -1 104.34 4.26
-7 3 -1 104.04 4.26
6 -3 1 0.95 0.34
6 -3 1 1.33 0.34
6 -3 1 1.21 0.15
6 -3 1 1.38 0.39
6 -3 1 1.23 0.38
6 -3 1 1.13 0.39
-6 3 -1 1.17 0.4
-6 3 -1 1.53 0.34
-6 3 -1 1.58 0.36
-6 3 -1 0.99 0.34
5 -3 1 109.6 4.47
5 -3 1 108.41 4.4
5 -3 1 107.77 4.5
5 -3 1 106.72 4.47
5 -3 1 96.97 4.49
5 -3 1 108.62 4.48
-5 3 -1 113.16 4.49
-5 3 -1 103.55 4.39
-5 3 -1 101.65 4.51
-5 3 -1 108.13 4.48
-5 3 -1 111.14 4.46
4 -3 1 0.66 0.28
4 -3 1 0.83 0.27
4 -3 1 0.81 0.11
4 -3 1 0.71 0.23
4 -3 1 0.78 0.26
4 -3 1 0.72 0.24
-4 3 -1 0.66 0.24
-4 3 -1 1.01 0.11
-4 3 -1 1.1 0.26
-4 3 -1 0.9 0.23
-4 3 -1 0.6 0.3
3 -3 1 70.78 2.92
3 -3 1 67.09 2.98
3 -3 1 70.17 2.98
3 -3 1 70.18 2.97
3 -3 1 71.71 2.92
3 -3 1 73.91 2.96
-3 3 -1 74.22 2.96
-3 3 -1 73.66 2.98
-3 3 -1 66.23 3.01
-3 3 -1 69.74 2.97
-3 3 -1 71.02 2.92
2 -3 1 17.95 0.8
2 -3 1 17.23 0.78
2 -3 1 17.01 0.72
2 -3 1 16.75 0.79
2 -3 1 17.38 0.77
-2 3 -1 17.12 0.77
-2 3 -1 17.15 0.8
-2 3 -1 16.27 0.79
-2 3 -1 17.49 0.85
-2 3 -1 17.47 0.73
1 -3 1 17.78 0.88
1 -3 1 19.24 0.86
1 -3 1 18.68 0.84
1 -3 1 22.03 0.88
1 -3 1 17.09 0.88
-1 3 -1 19.97 0.92
-1 3 -1 21.09 0.89
-1 3 -1 22.2 0.89
-1 3 -1 21.62 0.84
-1 3 -1 21.97 0.86
0 -3 1 1.75 0.18
0 -3 1 1.17 0.13
0 3 -1 1.49 0.14
0 3 -1 1.65 0.09
0 3 -1 1.67 0.15
0 3 -1 1.31 0.16
0 3 -1 1.48 0.09
0 3 -1 1.49 0.14
0 3 -1 1.46 0.15
-1 -3 1 7.39 0.4
-1 -3 1 8.76 0.41
1 3 -1 8.94 0.42
1 3 -1 9.05 0.4
1 3 -1 8.53 0.4
1 3 -1 8.33 0.41
1 3 -1 9.51 0.4
-2 -3 1 34.27 1.49
-2 -3 1 36.24 1.49
-2 -3 1 33.4 1.46
2 3 -1 37.92 1.47
2 3 -1 34.21 1.48
2 3 -1 36.54 1.49
2 3 -1 37.09 1.47
2 3 -1 31.87 1.46
-3 -3 1 31 1.36
3 3 -1 32.48 1.33
3 3 -1 30.93 1.37
3 3 -1 31.4 1.33
3 3 -1 31.97 1.37
3 3 -1 31.94 1.33
3 3 -1 31.24 1.33
-4 -3 1 0.31 0.11
-4 -3 1 0.36 0.22
4 3 -1 0.32 0.13
4 3 -1 0.31 0.12
4 3 -1 0.35 0.22
4 3 -1 0.1 0.2
4 3 -1 0.3 0.16
-5 -3 1 23.97 1.09
-5 -3 1 24.15 1
5 3 -1 22.06 1.01
5 3 -1 23.08 1.09
5 3 -1 22.6 1.09
5 3 -1 23.16 1.04
5 3 -1 22.35 1.01
-6 -3 1 26.84 1.11
-6 -3 1 25.44 1.2
6 3 -1 23.98 1.22
6 3 -1 24.93 1.22
6 3 -1 24.88 1.14
6 3 -1 25.77 1.18
6 3 -1 25.18 1.14
-7 -3 1 11.98 0.59
-7 -3 1 10.89 0.76
7 3 -1 10.77 0.8
7 3 -1 11.26 0.74
7 3 -1 10.99 0.66
7 3 -1 9.85 0.67
-8 -3 1 0.45 0.25
-8 -3 1 0.42 0.41
8 3 -1 0.19 0.41
8 3 -1 0.36 0.48
8 3 -1 0.22 0.34
8 3 -1 0.01 0.35
-9 -3 1 19.31 1.12
9 3 -1 18.32 1.18
9 3 -1 20.51 1.09
9 3 -1 19.39 1.21
-10 -3 1 0.78 0.51
10 3 -1 -0.11 0.57
10 3 -1 0.48 0.64
-11 -3 1 20.16 1.27
11 3 -1 20.32 1.43
11 3 -1 17.55 1.43
12 3 -1 -0.66 0.77
13 3 -1 24.52 1.84
14 3 -1 -1.77 1
14 -3 2 0.89 0.41
14 -3 2 0.98 1.17
13 -3 2 9.21 1.24
13 -3 2 9.52 0.76
12 -3 2 0.95 0.34
12 -3 2 -0.09 0.91
11 -3 2 18.6 1.41
11 -3 2 17.19 0.9
11 -3 2 17.86 1.66
10 -3 2 7.03 0.77
10 -3 2 6.87 0.54
10 -3 2 7.42 0.87
9 -3 2 9.42 0.99
9 -3 2 9.05 0.55
9 -3 2 9.21 0.95
9 -3 2 8.95 1.16
-9 3 -2 9.64 0.94
8 -3 2 32.32 1.56
8 -3 2 28.61 1.63
8 -3 2 31.11 1.67
8 -3 2 31.21 1.35
8 -3 2 31.13 1.54
-8 3 -2 32.38 1.56
7 -3 2 15.83 1.08
7 -3 2 15.66 0.95
7 -3 2 13.68 1.02
7 -3 2 15.56 0.98
7 -3 2 15.46 0.96
7 -3 2 14.94 0.7
-7 3 -2 15.9 0.96
-7 3 -2 14.21 0.64
-7 3 -2 15.44 1.02
-7 3 -2 15.65 0.94
-7 3 -2 13.45 1.01
6 -3 2 26.35 1.11
6 -3 2 25.63 1.24
6 -3 2 27.53 1.34
6 -3 2 23.45 1.32
6 -3 2 26.4 1.28
6 -3 2 26.46 1.27
-6 3 -2 24.17 1.35
-6 3 -2 25.09 1.09
-6 3 -2 26.2 1.29
-6 3 -2 26.36 1.22
-6 3 -2 27.87 1.29
5 -3 2 0.79 0.3
5 -3 2 1.03 0.14
5 -3 2 0.69 0.34
5 -3 2 0.68 0.32
5 -3 2 1.18 0.32
5 -3 2 1.1 0.38
-5 3 -2 0.99 0.13
-5 3 -2 0.81 0.32
-5 3 -2 0.64 0.3
-5 3 -2 1.22 0.28
-5 3 -2 0.26 0.38
4 -3 2 105.56 4.45
4 -3 2 109.98 4.48
4 -3 2 105.45 4.42
4 -3 2 110.46 4.43
4 -3 2 109.88 4.38
4 -3 2 98.82 4.46
-4 3 -2 113.32 4.46
-4 3 -2 105.12 4.38
-4 3 -2 101.61 4.49
-4 3 -2 105.74 4.42
-4 3 -2 104.67 4.46
3 -3 2 57.83 2.44
3 -3 2 58.4 2.39
3 -3 2 56.49 2.41
3 -3 2 55.74 2.35
3 -3 2 59.22 2.39
3 -3 2 54.71 2.43
-3 3 -2 56.31 2.38
-3 3 -2 53.55 2.47
-3 3 -2 54.98 2.42
-3 3 -2 60 2.42
-3 3 -2 57.98 2.36
2 -3 2 206.19 8.21
2 -3 2 200.32 8.17
2 -3 2 198.26 8.2
2 -3 2 195.95 8.2
2 -3 2 196.09 8.15
-2 3 -2 209.66 8.21
-2 3 -2 187.55 8.23
-2 3 -2 202.51 8.16
-2 3 -2 194.08 8.2
-2 3 -2 195.87 8.17
1 -3 2 88.77 3.74
1 -3 2 90.33 3.69
1 -3 2 92.74 3.7
1 -3 2 83.57 3.73
1 -3 2 91.47 3.73
-1 3 -2 87.83 3.7
-1 3 -2 90.45 3.77
-1 3 -2 94.08 3.74
-1 3 -2 92.33 3.7
-1 3 -2 86.37 3.74
0 -3 2 292.99 11.85
0 -3 2 267.48 11.83
0 3 -2 282.79 11.86
0 3 -2 302.51 11.85
0 3 -2 280.23 11.85
0 3 -2 290.07 11.82
0 3 -2 298.02 11.86
0 3 -2 277.34 11.82
0 3 -2 303.91 11.84
-1 -3 2 1.13 0.12
-1 -3 2 0.96 0.12
1 3 -2 0.92 0.13
1 3 -2 1.1 0.13
1 3 -2 1.52 0.19
1 3 -2 1.04 0.15
1 3 -2 0.9 0.11
-2 -3 2 27.55 1.18
-2 -3 2 27.93 1.18
-2 -3 2 28.52 1.15
2 3 -2 26.62 1.18
2 3 -2 28.13 1.19
2 3 -2 27.02 1.16
-3 -3 2 2.57 0.26
-3 -3 2 2.79 0.29
3 3 -2 2.63 0.23
3 3 -2 2.41 0.28
-4 -3 2 253.53 10.03
4 3 -2 245.28 10.02
4 3 -2 233.08 10.02
4 3 -2 241.42 10.03
-5 -3 2 19.72 0.78
-5 -3 2 18.22 0.9
5 3 -2 17.72 0.8
5 3 -2 18.36 0.9
5 3 -2 17.01 0.9
5 3 -2 17.12 0.91
-6 -3 2 89.75 3.51
-6 -3 2 85.55 3.57
6 3 -2 80.33 3.58
6 3 -2 87.22 3.52
6 3 -2 83.32 3.51
6 3 -2 84.22 3.52
6 3 -2 82.41 3.59
-7 -3 2 0.66 0.18
-7 -3 2 0.53 0.35
7 3 -2 0.68 0.26
7 3 -2 0.64 0.29
7 3 -2 0.04 0.41
7 3 -2 0.48 0.24
-8 -3 2 66.16 2.84
-8 -3 2 68 2.75
8 3 -2 65.35 2.79
8 3 -2 68.23 2.78
8 3 -2 63.25 2.81
8 3 -2 61.84 2.87
-9 -3 2 1.15 0.47
-9 -3 2 1.29 0.32
9 3 -2 1.36 0.58
9 3 -2 1.26 0.38
9 3 -2 0.4 0.44
9 3 -2 1.39 0.4
-10 -3 2 5.99 0.61
10 3 -2 4.39 0.62
10 3 -2 6.06 0.74
-11 -3 2 4.32 0.64
11 3 -2 2.81 0.67
11 3 -2 3.87 0.81
12 3 -2 -1.07 0.72
13 3 -2 1.85 0.87
14 3 -2 -0.74 0.94
15 3 -2 -2.06 1.03
13 -3 3 20.41 2.12
13 -3 3 22.91 1.16
12 -3 3 0.3 0.35
12 -3 3 0.25 0.97
11 -3 3 15.79 1.34
11 -3 3 13.73 1.64
11 -3 3 15.23 0.84
10 -3 3 0.6 0.62
10 -3 3 -0.48 0.76
10 -3 3 0.25 0.28
9 -3 3 1.93 0.58
9 -3 3 1.49 0.7
9 -3 3 2.3 0.6
9 -3 3 2.32 0.28
-9 3 -3 2.01 0.69
8 -3 3 47.88 2.19
8 -3 3 45.9 2
8 -3 3 47.23 2.3
8 -3 3 48.23 2.17
-8 3 -3 47.16 2.2
7 -3 3 4.01 0.5
7 -3 3 4.42 0.62
7 -3 3 4.79 0.63
7 -3 3 4.5 0.51
7 -3 3 4.92 0.38
7 -3 3 3.63 0.55
-7 3 -3 4.57 0.54
-7 3 -3 4.63 0.3
-7 3 -3 5.89 0.71
-7 3 -3 4.4 0.5
6 -3 3 80.62 3.4
6 -3 3 78.66 3.45
6 -3 3 77.81 3.35
6 -3 3 82.12 3.36
6 -3 3 76.19 3.43
6 -3 3 80.51 3.28
-6 3 -3 78 3.27
-6 3 -3 74.55 3.44
-6 3 -3 77.64 3.4
-6 3 -3 85.32 3.4
5 -3 3 3.68 0.41
5 -3 3 4.57 0.46
5 -3 3 3.81 0.47
5 -3 3 3.53 0.37
5 -3 3 3.61 0.48
5 -3 3 4.16 0.3
-5 3 -3 4.15 0.29
-5 3 -3 3.06 0.5
-5 3 -3 3.57 0.41
-5 3 -3 3.25 0.42
4 -3 3 35.25 1.64
4 -3 3 35.73 1.51
4 -3 3 37.48 1.67
4 -3 3 35.66 1.56
4 -3 3 37.79 1.57
4 -3 3 36.57 1.61
-4 3 -3 35.97 1.51
-4 3 -3 34.56 1.7
-4 3 -3 32.12 1.54
-4 3 -3 34.73 1.62
-4 3 -3 38.96 1.62
3 -3 3 30.85 1.26
3 -3 3 30.43 1.36
3 -3 3 29.23 1.22
3 -3 3 28.41 1.31
3 -3 3 30.34 1.25
3 -3 3 27.72 1.33
-3 3 -3 29 1.23
-3 3 -3 26.85 1.24
-3 3 -3 27.25 1.4
-3 3 -3 31.1 1.33
-3 3 -3 27.07 1.32
2 -3 3 67.91 2.86
2 -3 3 72.71 2.81
2 -3 3 68.43 2.86
2 -3 3 70.83 2.89
2 -3 3 70.84 2.81
2 -3 3 67.3 2.8
-2 3 -3 63.59 2.91
-2 3 -3 70.28 2.87
-2 3 -3 61.58 2.81
-2 3 -3 63.95 2.86
-2 3 -3 68.85 2.81
1 -3 3 1.56 0.15
1 -3 3 0.45 0.18
1 -3 3 1.15 0.2
1 -3 3 1.16 0.1
1 -3 3 0.89 0.08
1 -3 3 1.18 0.23
-1 3 -3 0.82 0.12
-1 3 -3 0.98 0.21
-1 3 -3 1.22 0.1
-1 3 -3 0.73 0.22
0 -3 3 1.05 0.17
0 3 -3 1.27 0.09
0 3 -3 1.08 0.09
0 3 -3 1.15 0.18
0 3 -3 1.3 0.25
0 3 -3 0.96 0.18
0 3 -3 1.28 0.19
-1 -3 3 16.41 0.72
-1 -3 3 16.61 0.73
-1 -3 3 16.4 0.7
1 3 -3 17.34 0.74
1 3 -3 16.8 0.74
1 3 -3 15.82 0.75
1 3 -3 15.69 0.69
1 3 -3 15.28 0.73
-2 -3 3 4.8 0.26
-2 -3 3 4.96 0.3
-2 -3 3 4.76 0.31
2 3 -3 4.66 0.32
2 3 -3 4.23 0.29
2 3 -3 4.13 0.27
2 3 -3 4.46 0.3
-3 -3 3 86.03 3.54
-3 -3 3 87.83 3.54
3 3 -3 88.77 3.54
3 3 -3 80.02 3.54
3 3 -3 83.54 3.54
-4 -3 3 87.81 3.57
4 3 -3 88.59 3.57
4 3 -3 84.07 3.57
4 3 -3 81.44 3.57
-5 -3 3 141.8 5.73
5 3 -3 139.71 5.72
5 3 -3 135.89 5.73
5 3 -3 133.87 5.73
-6 -3 3 17.51 0.88
6 3 -3 15.22 0.89
6 3 -3 16.44 0.94
6 3 -3 16.96 0.89
-7 -3 3 64.59 2.72
7 3 -3 62.01 2.72
7 3 -3 60.58 2.63
7 3 -3 59.51 2.74
7 3 -3 63.7 2.62
7 3 -3 67.04 2.62
-8 -3 3 5.46 0.52
-8 -3 3 5.16 0.37
8 3 -3 5.59 0.61
8 3 -3 5.96 0.44
8 3 -3 5.66 0.49
8 3 -3 4.14 0.52
-9 -3 3 66.31 2.64
-9 -3 3 59.01 2.75
9 3 -3 63.8 2.7
9 3 -3 61.76 2.83
9 3 -3 58.43 2.71
9 3 -3 66.64 2.66
-10 -3 3 3.28 0.57
10 3 -3 4.19 0.72
10 3 -3 3.12 0.54
11 3 -3 22.38 1.43
11 3 -3 27.47 1.6
12 3 -3 1.35 0.72
13 3 -3 10.19 1.01
14 3 -3 -1.38 0.89
15 3 -3 -2.03 1.01
13 -3 4 3.21 1.19
13 -3 4 4.05 0.48
12 -3 4 23.41 1.16
12 -3 4 20.74 2
11 -3 4 -0.09 0.34
11 -3 4 0.18 0.73
11 -3 4 -0.22 0.9
10 -3 4 21.52 1.07
10 -3 4 21.76 1.73
10 -3 4 23.08 1.43
9 -3 4 2.2 0.61
9 -3 4 0.83 0.75
9 -3 4 1.47 0.58
9 -3 4 1.27 0.29
8 -3 4 78.18 3.35
8 -3 4 75.68 3.49
8 -3 4 78.24 3.4
8 -3 4 75.63 3.22
-8 3 -4 78.15 3.4
7 -3 4 0.83 0.44
7 -3 4 0.98 0.58
7 -3 4 0.51 0.22
7 -3 4 0.87 0.6
7 -3 4 0.96 0.45
-7 3 -4 0.68 0.47
-7 3 -4 0.59 0.17
6 -3 4 13.56 0.82
6 -3 4 12.64 1.01
6 -3 4 13.83 1.05
6 -3 4 13.09 0.9
6 -3 4 13.56 0.78
6 -3 4 13.33 0.65
-6 3 -4 12.49 0.92
-6 3 -4 12.48 1.09
-6 3 -4 13.31 0.63
-6 3 -4 14.08 0.9
5 -3 4 3.45 0.38
5 -3 4 3.28 0.42
5 -3 4 4.66 0.48
5 -3 4 4.28 0.54
5 -3 4 4.53 0.54
5 -3 4 3.28 0.25
-5 3 -4 3.42 0.43
-5 3 -4 3.79 0.32
-5 3 -4 3.34 0.56
-5 3 -4 3.99 0.47
4 -3 4 14.25 0.82
4 -3 4 13.95 0.72
4 -3 4 13.19 0.88
4 -3 4 13.43 0.92
4 -3 4 13.86 0.64
4 -3 4 14.32 0.7
-4 3 -4 12.77 0.99
-4 3 -4 14.82 0.85
-4 3 -4 13.66 0.85
-4 3 -4 14.65 0.65
3 -3 4 77.84 3.2
3 -3 4 81.54 3.22
3 -3 4 75.36 3.21
3 -3 4 77.93 3.32
3 -3 4 76.13 3.29
3 -3 4 79.03 3.28
-3 3 -4 78.04 3.2
-3 3 -4 73.5 3.28
-3 3 -4 82.24 3.28
-3 3 -4 71.51 3.34
2 -3 4 13.01 0.76
2 -3 4 11.72 0.54
2 -3 4 12.37 0.68
2 -3 4 11.46 0.56
2 -3 4 12.87 0.69
2 -3 4 12.96 0.57
-2 3 -4 11.89 0.57
-2 3 -4 11.36 0.83
-2 3 -4 12.54 0.72
-2 3 -4 11.16 0.69
1 -3 4 131.66 6.07
1 -3 4 144.21 6.06
1 -3 4 150.73 6.06
-1 3 -4 155.19 6.07
-1 3 -4 154.41 6.02
-1 3 -4 144.19 6.11
-1 3 -4 143.78 6.07
0 -3 4 59.44 2.47
0 3 -4 56.21 2.47
0 3 -4 58.66 2.42
0 3 -4 58.31 2.53
0 3 -4 62.09 2.47
0 3 -4 57.58 2.52
-1 -3 4 4.45 0.32
-1 -3 4 4.03 0.33
1 3 -4 4.62 0.23
1 3 -4 4.22 0.35
1 3 -4 4.1 0.33
1 3 -4 5.47 0.35
1 3 -4 3.47 0.45
1 3 -4 3.83 0.26
-2 -3 4 28.38 1.23
-2 -3 4 29.16 1.22
2 3 -4 26.94 1.21
2 3 -4 29.4 1.24
2 3 -4 29.34 1.24
2 3 -4 26.5 1.22
2 3 -4 27.74 1.22
2 3 -4 30.8 1.22
-3 -3 4 23.76 1.03
-3 -3 4 24.51 1.03
3 3 -4 22.72 1.04
3 3 -4 21.64 1.05
3 3 -4 24.11 1.04
-4 -3 4 30.62 1.3
-4 -3 4 30.49 1.28
4 3 -4 29.93 1.3
4 3 -4 27.58 1.32
4 3 -4 28.81 1.31
-5 -3 4 20.96 0.98
5 3 -4 20.05 0.96
5 3 -4 19.41 0.99
5 3 -4 19.51 1.01
-6 -3 4 75.29 3.06
6 3 -4 68.47 3.07
6 3 -4 68.23 3.07
6 3 -4 75.61 3.06
-7 -3 4 2.62 0.41
7 3 -4 2.12 0.47
7 3 -4 2.51 0.38
8 3 -4 46.44 2.18
8 3 -4 51.78 2.05
8 3 -4 46.89 2.26
9 3 -4 2.57 0.5
9 3 -4 2.99 0.37
9 3 -4 3.41 0.37
9 3 -4 2.63 0.64
10 3 -4 88.82 4.01
10 3 -4 90.76 4.14
10 3 -4 103.8 4.05
11 3 -4 1.15 0.56
11 3 -4 1.89 0.82
12 3 -4 60.56 2.8
13 3 -4 0.28 0.77
14 3 -4 34.53 2.08
15 3 -4 -2.25 0.95
12 -3 5 1.71 0.42
12 -3 5 1 1.08
11 -3 5 13.25 0.85
11 -3 5 14.4 1.34
10 -3 5 0.9 0.69
10 -3 5 -0.32 0.87
10 -3 5 -0.2 0.32
9 -3 5 55.48 2.48
9 -3 5 53.09 2.3
9 -3 5 52.86 2.73
8 -3 5 4.17 0.34
8 -3 5 4.41 0.59
8 -3 5 3.01 0.76
8 -3 5 4.36 0.6
-8 3 -5 3.41 0.59
7 -3 5 75 3.18
7 -3 5 74.64 3.12
7 -3 5 72.29 3.01
7 -3 5 70.55 3.29
-7 3 -5 71.31 3.18
-7 3 -5 68.6 2.99
6 -3 5 6.33 0.51
6 -3 5 6.28 0.59
6 -3 5 5.2 0.69
6 -3 5 6.76 0.71
6 -3 5 5.74 0.6
6 -3 5 6.28 0.45
-6 3 -5 5.09 0.58
-6 3 -5 6.49 0.76
-6 3 -5 6.98 0.77
-6 3 -5 6.27 0.43
5 -3 5 70.22 2.86
5 -3 5 66.56 2.8
5 -3 5 66.1 2.85
5 -3 5 68.63 3
5 -3 5 67.01 3.02
5 -3 5 69.27 2.93
-5 3 -5 66.97 2.8
-5 3 -5 63.28 3.03
-5 3 -5 63.79 2.94
-5 3 -5 71.21 2.93
4 -3 5 3.1 0.32
4 -3 5 2.7 0.49
4 -3 5 2.79 0.23
4 -3 5 3.49 0.3
4 -3 5 2.75 0.41
4 -3 5 2.86 0.51
-4 3 -5 4.09 0.43
-4 3 -5 2.17 0.55
-4 3 -5 3.13 0.44
-4 3 -5 2.78 0.25
3 -3 5 140.59 6.04
3 -3 5 146.08 6
3 -3 5 151.86 5.93
3 -3 5 148.04 6
3 -3 5 137.07 5.92
3 -3 5 145.66 5.91
-3 3 -5 148.98 5.92
-3 3 -5 153.77 5.99
-3 3 -5 130.75 5.99
-3 3 -5 133.99 6.06
2 -3 5 43.67 1.93
2 -3 5 45.68 2.02
2 -3 5 49.81 1.94
2 -3 5 46.09 2.08
2 -3 5 46.31 1.92
2 -3 5 47.89 2.03
-2 3 -5 49.19 2.03
-2 3 -5 45.01 2.03
-2 3 -5 43.7 2.12
-2 3 -5 46.39 1.94
1 -3 5 133.53 5.53
1 -3 5 133.61 5.52
-1 3 -5 127.35 5.53
-1 3 -5 126.7 5.58
-1 3 -5 137.47 5.48
-1 3 -5 139.23 5.54
0 -3 5 0 0.14
0 -3 5 0.28 0.23
0 3 -5 0.25 0.22
0 3 -5 0.17 0.11
0 3 -5 0.54 0.36
0 3 -5 0.42 0.27
-1 -3 5 190.89 7.56
-1 -3 5 177.11 7.55
1 3 -5 178.03 7.56
1 3 -5 177.09 7.6
1 3 -5 190.44 7.57
1 3 -5 185.56 7.56
-2 -3 5 15.65 0.7
-2 -3 5 14.49 0.7
2 3 -5 14.19 0.67
2 3 -5 15.66 0.71
2 3 -5 14.11 0.7
2 3 -5 15.19 0.73
2 3 -5 14.7 0.79
2 3 -5 14.23 0.7
-3 -3 5 72.74 2.94
-3 -3 5 70.34 2.95
3 3 -5 72.31 2.96
3 3 -5 68.91 2.93
3 3 -5 65.6 2.96
3 3 -5 75.27 2.93
3 3 -5 67.1 2.95
3 3 -5 73.68 2.95
-4 -3 5 65.96 2.7
4 3 -5 67.36 2.72
4 3 -5 61.89 2.73
4 3 -5 62.31 2.72
5 3 -5 14.25 0.82
5 3 -5 14.24 0.85
5 3 -5 16.96 0.8
6 3 -5 1 0.4
6 3 -5 1.48 0.36
6 3 -5 1.3 0.31
7 3 -5 5.71 0.61
7 3 -5 5.31 0.57
8 3 -5 14.63 1.06
8 3 -5 15.87 0.95
9 3 -5 5.19 0.55
9 3 -5 4.94 0.7
9 3 -5 4.07 0.44
10 3 -5 22.87 1.09
10 3 -5 17.17 1.34
10 3 -5 19.12 1.42
10 3 -5 19.72 1.05
11 3 -5 20.58 1.52
11 3 -5 18.73 1.13
12 3 -5 -0.53 0.6
13 3 -5 12.56 1.29
14 3 -5 -0.84 0.82
15 3 -5 23.77 1.91
12 -3 6 2.88 0.47
11 -3 6 8.24 0.56
10 -3 6 3.4 0.4
10 -3 6 2.78 0.99
9 -3 6 6.82 1
9 -3 6 6.68 0.46
8 -3 6 0.22 0.77
8 -3 6 0.66 0.56
8 -3 6 1.48 0.59
8 -3 6 0.58 0.3
-8 3 -6 0.1 0.63
-8 3 -6 0.54 0.3
7 -3 6 1.41 0.55
7 -3 6 0.31 0.26
7 -3 6 -0.18 0.68
7 -3 6 1.74 0.48
-7 3 -6 -0.01 0.52
-7 3 -6 1.04 0.23
6 -3 6 28.05 1.48
6 -3 6 29.89 2.06
6 -3 6 28.41 1.32
6 -3 6 29.78 1.36
6 -3 6 27.97 1.68
6 -3 6 28.08 1.25
-6 3 -6 26.41 1.73
-6 3 -6 27.96 1.24
-6 3 -6 26.93 1.49
5 -3 6 2.22 0.58
5 -3 6 1.38 0.32
5 -3 6 0.76 0.22
5 -3 6 0.84 0.58
5 -3 6 1.7 0.35
5 -3 6 2.18 0.48
-5 3 -6 0.99 0.24
-5 3 -6 1.18 0.65
-5 3 -6 1.34 0.47
-5 3 -6 0.86 0.46
4 -3 6 41.65 1.89
4 -3 6 42.63 1.74
4 -3 6 39.51 1.69
4 -3 6 37.79 1.73
4 -3 6 41.71 1.86
4 -3 6 38.56 1.96
-4 3 -6 43.67 1.85
-4 3 -6 40.75 1.71
-4 3 -6 37.15 2.01
-4 3 -6 37.29 1.86
3 -3 6 4.1 0.57
3 -3 6 4.37 0.44
3 -3 6 4.8 0.37
3 -3 6 4.36 0.48
3 -3 6 4.66 0.4
3 -3 6 4.17 0.32
-3 3 -6 5.02 0.46
-3 3 -6 4.72 0.31
-3 3 -6 4.68 0.62
-3 3 -6 4.61 0.47
2 -3 6 105.94 4.72
2 -3 6 116.52 4.81
2 -3 6 122.8 4.73
2 -3 6 114.93 4.72
2 -3 6 113.64 4.87
2 -3 6 118.12 4.82
-2 3 -6 107.17 4.89
-2 3 -6 118.46 4.74
-2 3 -6 105.22 4.82
-2 3 -6 124.93 4.82
1 -3 6 -0.05 0.29
1 -3 6 0.16 0.28
1 -3 6 0.19 0.29
-1 3 -6 0.05 0.19
-1 3 -6 -0.52 0.33
-1 3 -6 0.29 0.46
-1 3 -6 0.28 0.29
0 -3 6 140.52 5.88
0 3 -6 138.81 5.95
0 3 -6 139.67 5.9
0 3 -6 144.63 5.83
0 3 -6 145.47 5.9
-1 -3 6 8.06 0.5
-1 -3 6 7.87 0.53
1 3 -6 7.43 0.74
1 3 -6 8.37 0.54
1 3 -6 8.82 0.57
1 3 -6 7.51 0.55
-2 -3 6 268.51 11
-2 -3 6 279.99 11.03
-2 -3 6 257.82 11.02
2 3 -6 283.03 11.04
2 3 -6 259.55 11.02
2 3 -6 264.35 11
2 3 -6 256.48 11
2 3 -6 274.12 11.03
2 3 -6 266.79 11.06
-3 -3 6 26.68 1.21
-3 -3 6 28.52 1.2
-3 -3 6 28.91 1.2
3 3 -6 26.75 1.24
3 3 -6 27.46 1.28
3 3 -6 25.93 1.22
3 3 -6 26.82 1.19
3 3 -6 26.96 1.23
3 3 -6 29.08 1.22
-4 -3 6 160.84 6.84
-4 -3 6 168.47 6.84
-4 -3 6 176.09 6.82
4 3 -6 167 6.85
4 3 -6 155.96 6.86
4 3 -6 173.09 6.84
4 3 -6 172.59 6.82
4 3 -6 162.96 6.81
4 3 -6 152.62 6.85
-5 -3 6 26.41 1.11
5 3 -6 23.12 1.18
5 3 -6 24.95 1.13
5 3 -6 21.2 1.14
-6 -3 6 116.46 4.63
6 3 -6 117.57 4.63
6 3 -6 109.24 4.67
6 3 -6 99.52 4.64
7 3 -6 0.63 0.36
7 3 -6 0.44 0.52
8 3 -6 20.05 1.11
8 3 -6 19.44 1.29
9 3 -6 1.05 0.47
9 3 -6 1.66 0.69
10 3 -6 7.16 0.87
10 3 -6 5.25 0.7
10 3 -6 6.32 0.63
11 3 -6 3.27 0.91
11 3 -6 3.34 0.47
12 3 -6 1.76 0.57
13 3 -6 -0.46 0.68
14 3 -6 1.72 0.83
11 -3 7 2.92 0.45
10 -3 7 1.07 0.38
9 -3 7 6.59 0.47
8 -3 7 7.09 0.47
-8 3 -7 7.21 0.5
7 -3 7 3.32 0.33
-7 3 -7 2.93 0.31
6 -3 7 0.08 0.64
6 -3 7 -0.08 0.69
6 -3 7 -0.02 0.25
6 -3 7 -0.4 0.97
-6 3 -7 0.24 0.57
-6 3 -7 -0.21 0.26
-6 3 -7 -0.47 0.74
5 -3 7 0.07 0.49
5 -3 7 0.18 0.6
5 -3 7 0.14 0.35
5 -3 7 -0.3 0.65
5 -3 7 -0.08 0.22
-5 3 -7 -0.03 0.51
-5 3 -7 0.48 0.5
-5 3 -7 -0.75 0.68
-5 3 -7 0.05 0.26
4 -3 7 2.27 0.54
4 -3 7 2.62 0.48
4 -3 7 2.32 0.33
4 -3 7 1.71 0.6
4 -3 7 2.63 0.3
4 -3 7 2.49 0.24
-4 3 -7 2.15 0.5
-4 3 -7 2.14 0.69
-4 3 -7 2.32 0.3
-4 3 -7 2.71 0.51
3 -3 7 5.01 0.42
3 -3 7 5.1 0.54
3 -3 7 4.3 0.39
3 -3 7 6.09 0.52
3 -3 7 4.56 0.35
3 -3 7 4.04 0.62
-3 3 -7 4.69 0.34
-3 3 -7 4.62 0.71
-3 3 -7 4.68 0.53
-3 3 -7 4.83 0.52
2 -3 7 5.93 0.36
2 -3 7 6.19 0.67
2 -3 7 5.5 0.6
2 -3 7 6.93 0.67
-2 3 -7 6.36 0.72
-2 3 -7 6.44 0.68
-2 3 -7 5.21 0.51
-2 3 -7 5.36 0.46
1 -3 7 58.03 2.49
1 -3 7 58.74 2.5
-1 3 -7 57.82 2.41
-1 3 -7 60 2.51
-1 3 -7 56.37 2.63
-1 3 -7 54.48 2.51
0 -3 7 8.23 0.61
0 3 -7 7.5 0.47
0 3 -7 8.01 0.62
0 3 -7 7.4 0.71
0 3 -7 8.14 0.91
-1 -3 7 70.95 2.86
-1 -3 7 63.8 2.84
1 3 -7 67.72 2.87
1 3 -7 66.9 2.95
1 3 -7 66.43 2.85
1 3 -7 68.37 2.88
1 3 -7 66.72 2.78
-2 -3 7 2.59 0.28
-2 -3 7 2.88 0.32
-2 -3 7 2.95 0.28
2 3 -7 2.42 0.33
2 3 -7 2.82 0.48
2 3 -7 2.87 0.3
2 3 -7 2.58 0.24
2 3 -7 3.53 0.32
2 3 -7 2.94 0.35
-3 -3 7 149.37 5.99
-3 -3 7 138.1 5.98
-3 -3 7 150.36 5.97
3 3 -7 157.84 6.01
3 3 -7 143.18 5.98
3 3 -7 138.32 5.99
3 3 -7 130.26 5.98
3 3 -7 145.91 6
3 3 -7 149.08 6.04
-4 -3 7 -0.07 0.22
-4 -3 7 -0.09 0.21
-4 -3 7 -0.02 0.25
4 3 -7 0 0.28
4 3 -7 0.45 0.36
4 3 -7 0.44 0.29
4 3 -7 0.1 0.36
4 3 -7 0.09 0.24
4 3 -7 0.09 0.18
-5 -3 7 117.59 4.69
-5 -3 7 120.22 4.64
-5 -3 7 111.82 4.67
5 3 -7 110.99 4.69
5 3 -7 113.67 4.66
5 3 -7 110.57 4.72
5 3 -7 95.52 4.69
5 3 -7 119.41 4.68
-6 -3 7 2.55 0.37
6 3 -7 2.42 0.52
6 3 -7 2.99 0.37
6 3 -7 1.77 0.41
7 3 -7 142.08 6.12
7 3 -7 148.79 6.07
8 3 -7 2.73 0.45
8 3 -7 2.62 0.67
9 3 -7 77.13 3.35
9 3 -7 77.64 3.48
10 3 -7 8.94 0.94
10 3 -7 7.46 0.69
11 3 -7 31.45 1.78
11 3 -7 24.48 1.29
12 3 -7 4.46 0.57
13 3 -7 1.72 0.65
14 3 -7 -0.89 0.77
10 -3 8 36.21 1.66
9 -3 8 2.44 0.39
8 -3 8 15.57 0.87
7 -3 8 12.16 0.71
-7 3 -8 12.07 0.71
6 -3 8 24.32 1.13
-6 3 -8 24.97 1.15
5 -3 8 3.71 0.31
-5 3 -8 3.55 0.36
-5 3 -8 3.66 0.86
4 -3 8 10.97 0.6
4 -3 8 13.16 1.04
-4 3 -8 11.75 0.71
-4 3 -8 13.36 0.99
-4 3 -8 9.44 0.97
3 -3 8 15.22 1.04
3 -3 8 15.52 1.22
3 -3 8 14.32 0.74
3 -3 8 16.46 0.88
-3 3 -8 16.62 1.04
-3 3 -8 14.86 0.8
-3 3 -8 13.81 1.03
-3 3 -8 14.41 1.35
2 -3 8 3.18 0.49
2 -3 8 3.25 0.48
-2 3 -8 3.56 0.48
-2 3 -8 3.52 0.5
-2 3 -8 3.66 0.33
-2 3 -8 3.37 0.72
1 -3 8 1.56 0.42
1 -3 8 0.74 0.39
-1 3 -8 1.19 0.27
-1 3 -8 1.53 0.41
-1 3 -8 1.59 0.64
-1 3 -8 1.61 0.44
0 -3 8 5.25 0.45
0 3 -8 4.95 0.47
0 3 -8 5.74 0.69
0 3 -8 4.29 0.34
0 3 -8 5.47 0.51
-1 -3 8 0.79 0.3
-1 -3 8 0.78 0.34
1 3 -8 1.07 0.57
1 3 -8 1.17 0.46
1 3 -8 0.86 0.41
1 3 -8 0.47 0.21
1 3 -8 1.04 0.33
-2 -3 8 21.42 1.01
-2 -3 8 19.43 0.97
-2 -3 8 21.72 0.9
2 3 -8 22.21 1.07
2 3 -8 20.08 0.89
2 3 -8 21.52 1.25
2 3 -8 18.93 1.03
2 3 -8 16.86 0.9
2 3 -8 19.88 0.99
-3 -3 8 10.36 0.62
-3 -3 8 8.6 0.57
-3 -3 8 10.42 0.54
3 3 -8 9.94 0.6
3 3 -8 9.81 0.67
3 3 -8 8.67 0.59
3 3 -8 7.28 0.57
3 3 -8 9.41 0.67
3 3 -8 10.95 0.89
-4 -3 8 14.6 0.78
-4 -3 8 17.57 0.8
-4 -3 8 16.91 0.8
4 3 -8 15.08 0.78
4 3 -8 12.68 0.83
4 3 -8 16.05 0.86
4 3 -8 18.96 1.01
4 3 -8 15.15 0.9
4 3 -8 16.25 0.85
-5 -3 8 0.86 0.19
-5 -3 8 1.06 0.31
-5 -3 8 1.01 0.25
-5 -3 8 1.11 0.24
5 3 -8 1.56 0.42
5 3 -8 1.08 0.47
5 3 -8 0.63 0.34
5 3 -8 0.78 0.33
5 3 -8 0.48 0.29
-6 -3 8 53.97 2.3
6 3 -8 51.64 2.31
6 3 -8 52.23 2.38
6 3 -8 59.52 2.31
6 3 -8 48.96 2.26
7 3 -8 0.76 0.6
7 3 -8 0.25 0.27
7 3 -8 0.49 0.37
7 3 -8 0.85 0.32
8 3 -8 129.3 5.52
8 3 -8 129.62 5.43
9 3 -8 2.95 0.79
9 3 -8 2.89 0.52
10 3 -8 95.07 4.21
10 3 -8 97.75 4.27
11 3 -8 -0.52 0.41
11 3 -8 0.15 1.01
12 3 -8 38.06 1.79
13 3 -8 -0.4 0.58
14 3 -8 31.65 1.77
9 -3 9 17.28 0.96
8 -3 9 0.34 0.34
7 -3 9 33.49 1.47
-7 3 -9 32.11 1.48
6 -3 9 1.67 0.38
-6 3 -9 1.3 0.35
-5 3 -9 81.03 3.35
-5 3 -9 77.71 3.76
4 -3 9 6.14 1.16
-4 3 -9 4.96 0.42
-4 3 -9 3.93 0.89
3 -3 9 75.44 3.3
-3 3 -9 70.78 3.5
-3 3 -9 80.03 3.31
-3 3 -9 74.38 3.17
2 -3 9 0.31 0.48
-2 3 -9 -0.17 0.32
-2 3 -9 -0.14 0.48
-2 3 -9 0.02 0.75
1 -3 9 43.49 2.01
-1 3 -9 41.68 2.28
-1 3 -9 46.19 2.02
-1 3 -9 44.12 1.9
0 -3 9 2.8 0.43
0 3 -9 3.18 0.72
0 3 -9 2.42 0.32
0 3 -9 2.4 0.43
0 3 -9 3.27 0.5
-1 -3 9 3.67 0.4
-1 -3 9 4.56 0.51
1 3 -9 3.69 0.44
1 3 -9 4.83 0.53
1 3 -9 4.38 0.71
1 3 -9 4.05 0.33
-2 -3 9 0.44 0.22
-2 -3 9 0.87 0.37
-2 -3 9 0.64 0.31
2 3 -9 0.28 0.2
2 3 -9 1.85 0.62
2 3 -9 0.47 0.23
2 3 -9 0.22 0.44
2 3 -9 0.62 0.33
2 3 -9 0.57 0.2
-3 -3 9 8.44 0.5
-3 -3 9 7.1 0.55
-3 -3 9 8.1 0.63
3 3 -9 6.52 0.69
3 3 -9 7.5 0.6
3 3 -9 5.47 0.53
3 3 -9 7.83 0.53
3 3 -9 8.16 0.97
-4 -3 9 10.54 0.65
-4 -3 9 11.65 0.7
-4 -3 9 11.9 0.66
4 3 -9 11.24 0.75
4 3 -9 9.53 0.77
4 3 -9 13.29 1.01
4 3 -9 11.21 0.66
4 3 -9 9.07 0.7
4 3 -9 12.69 0.92
-5 -3 9 1.6 0.3
-5 -3 9 0.67 0.27
-5 -3 9 1.28 0.34
5 3 -9 1.11 0.51
5 3 -9 1.18 0.37
5 3 -9 0.74 0.36
5 3 -9 0.55 0.36
5 3 -9 0.13 0.47
-6 -3 9 6.79 0.46
-6 -3 9 6.12 0.62
6 3 -9 4.67 0.51
6 3 -9 7.57 0.78
6 3 -9 5.34 0.61
6 3 -9 5.21 0.64
6 3 -9 6.05 0.68
7 3 -9 11.81 0.83
7 3 -9 10.32 0.72
7 3 -9 11.01 1.03
7 3 -9 12.6 0.84
8 3 -9 23.38 1.15
8 3 -9 23.76 1.47
8 3 -9 23.83 1.17
9 3 -9 4.33 0.58
9 3 -9 5.22 0.87
10 3 -9 16.86 1.53
10 3 -9 14.21 0.86
11 3 -9 15.48 0.95
12 3 -9 5.44 0.58
13 3 -9 27.6 1.49
-7 3 -10 3.21 0.41
-6 3 -10 12.66 0.82
-5 3 -10 0.02 0.38
-5 3 -10 -1.49 0.99
-4 3 -10 20.64 1.07
-4 3 -10 19.6 1.88
3 -3 10 -0.53 0.57
-3 3 -10 0.43 0.38
-3 3 -10 0.09 0.74
-3 3 -10 -0.17 0.87
2 -3 10 32.5 1.67
-2 3 -10 32.06 2.07
-2 3 -10 32.42 1.52
-2 3 -10 35.9 1.73
1 -3 10 -0.3 0.48
-1 3 -10 -0.18 0.8
-1 3 -10 0.16 0.35
-1 3 -10 -0.55 0.5
0 -3 10 33.44 1.71
0 3 -10 37.23 1.75
0 3 -10 35.99 1.6
0 3 -10 38.58 2.1
-1 -3 10 3.05 0.44
1 3 -10 3.41 0.78
1 3 -10 2.92 0.54
1 3 -10 3.19 0.36
-2 -3 10 84.71 3.87
2 3 -10 89.27 3.82
2 3 -10 101.86 4.09
2 3 -10 93.54 3.94
-3 -3 10 5.39 0.52
3 3 -10 5.93 0.74
3 3 -10 4.51 0.54
3 3 -10 4.02 0.35
4 3 -10 13.08 0.95
4 3 -10 18.02 1.24
4 3 -10 16.27 0.97
5 3 -10 0.29 0.47
5 3 -10 1.09 0.6
-6 -3 10 4.11 0.42
6 3 -10 4.43 0.63
6 3 -10 3.41 0.62
7 3 -10 8.78 0.91
7 3 -10 8.19 0.8
8 3 -10 1.05 0.49
8 3 -10 0.75 0.74
9 3 -10 14.46 0.96
9 3 -10 17.59 1.4
10 3 -10 4.65 0.95
10 3 -10 3.33 0.49
11 3 -10 6.57 0.8
12 3 -10 3.2 0.58
13 3 -10 1.72 0.61
-7 3 -11 0.41 0.41
-6 3 -11 3.73 0.47
-5 3 -11 1.03 0.43
-4 3 -11 15.9 0.97
-4 3 -11 14.29 1.88
-3 3 -11 7.2 0.55
-3 3 -11 6.88 1.13
-2 3 -11 -0.23 0.41
-2 3 -11 0.19 0.96
-1 3 -11 16.69 1.75
-1 3 -11 16.46 0.97
0 3 -11 -0.21 0.37
0 3 -11 -0.54 0.87
1 3 -11 48.13 2.19
1 3 -11 54.18 2.66
2 3 -11 2.24 0.37
2 3 -11 2.14 0.83
3 3 -11 72.13 3.09
3 3 -11 58.99 2.72
4 3 -11 12.3 1.34
5 3 -11 34.66 1.92
6 3 -11 3.1 0.71
7 3 -11 69.38 3.09
8 3 -11 3.79 0.64
9 3 -11 17.32 1.14
10 3 -11 0.65 0.55
11 3 -11 14.94 1.09
12 3 -11 1.99 0.62
-6 3 -12 25.83 1.33
-5 3 -12 -0.22 0.45
-4 3 -12 10.83 1.36
-4 3 -12 9.31 0.67
-3 3 -12 0.11 1.12
-3 3 -12 0.97 0.48
-2 3 -12 12.45 0.95
-2 3 -12 12.63 1.34
-1 3 -12 7.13 1.17
-1 3 -12 6.18 0.57
0 3 -12 5.06 0.52
0 3 -12 5.99 1.1
1 3 -12 21.35 1.15
1 3 -12 24.25 1.94
2 3 -12 -0.42 0.38
2 3 -12 1.27 0.95
3 3 -12 3 0.93
3 3 -12 1.92 0.39
4 3 -12 18.49 1.62
5 3 -12 2.1 0.84
6 3 -12 14.35 1.39
7 3 -12 3.82 0.78
8 3 -12 19.6 1.39
9 3 -12 0.89 0.65
10 3 -12 12.26 1.14
11 3 -12 -0.56 0.64
-4 3 -13 -0.77 0.51
-3 3 -13 46.6 2.91
-3 3 -13 47.56 2.17
-2 3 -13 -0.67 1.15
-2 3 -13 -0.41 0.51
-1 3 -13 19.13 1.2
-1 3 -13 19.51 2.11
0 3 -13 0.97 0.51
0 3 -13 1.14 1.12
1 3 -13 9.33 0.68
1 3 -13 12.08 1.28
2 3 -13 0.28 0.44
2 3 -13 1 1.06
3 3 -13 10.17 0.81
3 3 -13 13.25 1.74
4 3 -13 3.28 1
5 3 -13 0.88 0.92
6 3 -13 9.25 1.05
7 3 -13 0.2 0.84
8 3 -13 2.41 0.84
9 3 -13 7.38 0.88
10 3 -13 1.74 0.77
-2 3 -14 14.81 1.16
-2 3 -14 15.52 1.62
-1 3 -14 -1.45 0.55
-1 3 -14 -1.2 1.25
0 3 -14 45.1 2.84
0 3 -14 44.28 2.1
1 3 -14 0.74 1.2
1 3 -14 0.55 0.54
2 3 -14 13.05 1.02
2 3 -14 13.9 1.42
3 3 -14 0.99 0.49
3 3 -14 2.2 1.14
4 3 -14 20.54 1.98
4 3 -14 14.78 1.22
5 3 -14 0.22 1.07
6 3 -14 24 1.99
7 3 -14 2.04 0.99
8 3 -14 13.38 1.64
9 3 -14 3.75 0.93
1 3 -15 11.3 0.82
1 3 -15 11.61 1.54
2 3 -15 1.94 0.6
2 3 -15 3.12 1.36
3 3 -15 17.7 2.26
3 3 -15 17.15 1.17
4 3 -15 0.58 0.54
4 3 -15 0.6 1.23
5 3 -15 46.37 2.85
6 3 -15 1.15 1.16
5 -4 -15 0.09 1.09
5 -4 -15 0.44 0.5
4 -4 -15 21.45 1.26
4 -4 -15 23.27 2.05
3 -4 -15 0.4 0.51
3 -4 -15 0.96 1.13
2 -4 -15 19.57 1.21
2 -4 -15 21.31 2.06
1 -4 -15 4.33 1.18
1 -4 -15 2.37 0.54
8 -4 -14 0.69 1
8 -4 -14 0.79 0.43
7 -4 -14 12.05 1.2
7 -4 -14 13.02 0.89
6 -4 -14 1.44 0.96
6 -4 -14 0.15 0.44
5 -4 -14 15.87 1.72
5 -4 -14 13.52 0.95
4 -4 -14 1.38 0.97
4 -4 -14 1.18 0.46
3 -4 -14 11.9 1.2
3 -4 -14 10.78 0.89
2 -4 -14 1.34 0.47
2 -4 -14 0.24 0.98
1 -4 -14 26.51 2.04
1 -4 -14 25.7 1.35
0 -4 -14 1.07 1.02
0 -4 -14 -0.5 0.46
-1 -4 -14 29.64 2.5
-1 -4 -14 26.82 1.41
-2 -4 -14 1.13 0.48
10 -4 -13 19.31 1.83
10 -4 -13 19.84 1.79
9 -4 -13 0.92 0.92
8 -4 -13 0.25 0.88
8 -4 -13 0.54 0.37
7 -4 -13 0.57 0.85
7 -4 -13 0.58 0.38
6 -4 -13 2.16 0.88
6 -4 -13 2.79 0.41
5 -4 -13 0.61 0.85
5 -4 -13 0.32 0.39
4 -4 -13 6.72 0.98
4 -4 -13 6.68 0.51
3 -4 -13 0.56 0.4
3 -4 -13 1.15 0.87
2 -4 -13 14.92 1.6
2 -4 -13 14.15 0.92
1 -4 -13 0.06 0.89
1 -4 -13 -0.2 0.41
0 -4 -13 12.67 0.9
0 -4 -13 14.39 1.71
-1 -4 -13 -0.62 0.41
-1 -4 -13 0.18 0.96
-2 -4 -13 21.75 1.16
-3 -4 -13 -0.55 0.41
-4 -4 -13 27.04 1.34
11 -4 -12 9.77 1.1
10 -4 -12 -0.36 0.88
10 -4 -12 0.01 0.87
9 -4 -12 17.04 1.59
8 -4 -12 0.5 0.33
8 -4 -12 0.63 0.8
7 -4 -12 31.47 1.88
7 -4 -12 27.09 1.75
7 -4 -12 33.82 1.42
6 -4 -12 3.04 0.37
6 -4 -12 3.36 0.81
6 -4 -12 2.2 0.69
5 -4 -12 14.45 0.83
5 -4 -12 13.01 1.4
5 -4 -12 13.63 1.1
4 -4 -12 7.91 0.68
4 -4 -12 8.99 0.93
4 -4 -12 7.99 0.71
3 -4 -12 0.49 0.35
3 -4 -12 -0.04 0.75
3 -4 -12 0.26 0.51
2 -4 -12 5.34 0.62
2 -4 -12 4.26 0.43
2 -4 -12 4.54 0.84
1 -4 -12 0.09 0.78
1 -4 -12 0.06 0.37
0 -4 -12 0.19 0.82
0 -4 -12 0.05 0.37
-1 -4 -12 4.32 0.45
-1 -4 -12 6.07 0.95
-2 -4 -12 3.4 0.43
-2 -4 -12 3.34 0.93
-3 -4 -12 9.35 0.74
-4 -4 -12 3.09 0.42
-5 -4 -12 10.84 0.77
12 -4 -11 19.43 1.79
11 -4 -11 1.96 0.9
10 -4 -11 14.67 1.48
10 -4 -11 13.53 1.45
9 -4 -11 3.76 0.83
8 -4 -11 59.9 2.95
8 -4 -11 64.14 2.93
8 -4 -11 64.06 2.65
7 -4 -11 2.13 0.3
7 -4 -11 1.38 0.71
7 -4 -11 0.72 0.68
6 -4 -11 16.77 1.25
6 -4 -11 17.99 1.38
6 -4 -11 18.29 0.89
5 -4 -11 0.15 0.67
5 -4 -11 0.05 0.3
5 -4 -11 -0.15 0.56
4 -4 -11 63.41 2.68
4 -4 -11 64.34 2.95
4 -4 -11 62.68 2.79
3 -4 -11 -0.61 0.65
3 -4 -11 0.24 0.46
3 -4 -11 -0.38 0.31
2 -4 -11 63.43 2.7
2 -4 -11 62.4 2.76
2 -4 -11 65.41 2.99
1 -4 -11 1.13 0.33
1 -4 -11 1.26 0.45
1 -4 -11 1.61 0.73
0 -4 -11 19.53 0.98
0 -4 -11 18.6 1.04
0 -4 -11 19.84 1.5
-1 -4 -11 1.34 0.34
-1 -4 -11 1.2 0.75
-1 -4 -11 1.65 0.45
-2 -4 -11 5.76 0.64
-2 -4 -11 4.58 0.43
-2 -4 -11 5.85 0.9
-3 -4 -11 0.79 0.34
-4 -4 -11 -0.08 0.34
-5 -4 -11 -0.32 0.33
7 4 11 0.24 0.46
13 -4 -10 5.86 1.06
12 -4 -10 0.45 0.9
11 -4 -10 1.42 0.84
10 -4 -10 0.22 0.74
9 -4 -10 10.67 1.19
9 -4 -10 10.64 1.22
9 -4 -10 12.07 1.25
8 -4 -10 1.65 0.67
8 -4 -10 0.5 0.78
8 -4 -10 1.37 0.25
7 -4 -10 15.06 0.75
7 -4 -10 14.29 1.16
7 -4 -10 15.87 1.23
6 -4 -10 4.09 0.32
6 -4 -10 3.65 0.67
6 -4 -10 3.76 0.64
5 -4 -10 34.99 1.52
5 -4 -10 34.94 1.73
5 -4 -10 35.35 1.83
4 -4 -10 0.87 0.27
4 -4 -10 0.84 0.47
4 -4 -10 0.77 0.59
3 -4 -10 107.95 4.56
3 -4 -10 106.26 4.38
3 -4 -10 102.26 4.44
2 -4 -10 1.36 0.61
2 -4 -10 1.13 0.28
2 -4 -10 1.55 0.42
1 -4 -10 39.28 1.81
1 -4 -10 41.51 2.06
1 -4 -10 39.98 1.74
-1 4 10 40.34 1.98
0 -4 -10 3.93 0.7
0 -4 -10 3.43 0.44
0 -4 -10 2.88 0.33
-1 -4 -10 46.13 2.33
-1 -4 -10 47.98 2
-1 -4 -10 45.19 2.06
-2 -4 -10 3.35 0.45
-2 -4 -10 2.59 0.34
-2 -4 -10 4.34 0.78
-3 -4 -10 21.77 1.14
-3 -4 -10 20.21 1.02
-3 -4 -10 21.01 1.58
3 4 10 20.3 1.01
-4 -4 -10 3.05 0.48
-4 -4 -10 2.11 0.33
4 4 10 2.23 0.36
-5 -4 -10 20.32 1.04
-5 -4 -10 23.41 1.32
5 4 10 21.96 1.11
6 4 10 -0.01 0.38
7 4 10 8.21 0.59
8 4 10 -0.87 0.44
13 -4 -9 0.73 0.91
12 -4 -9 40.19 2.23
11 -4 -9 1.73 0.78
10 -4 -9 9.48 1.18
9 -4 -9 0.85 0.8
9 -4 -9 1.76 0.67
8 -4 -9 39.28 1.93
8 -4 -9 37.48 2.03
8 -4 -9 37.58 1.62
8 -4 -9 38.82 1.93
7 -4 -9 0.32 0.62
7 -4 -9 0.6 0.21
7 -4 -9 0.1 0.54
6 -4 -9 3.2 0.58
6 -4 -9 3.23 0.27
6 -4 -9 2.79 0.61
5 -4 -9 0.37 0.51
5 -4 -9 0.23 0.52
5 -4 -9 0.04 0.22
4 -4 -9 1.04 0.23
4 -4 -9 1.52 0.47
4 -4 -9 0.83 0.53
-4 4 9 0.75 0.41
3 -4 -9 10.6 0.59
3 -4 -9 10.7 0.74
3 -4 -9 10.74 0.98
-3 4 9 9.53 0.71
2 -4 -9 3.89 0.29
2 -4 -9 3.22 0.43
2 -4 -9 3.32 0.55
-2 4 9 2.72 0.41
1 -4 -9 11.85 0.63
1 -4 -9 11.32 1.05
1 -4 -9 11.17 0.74
-1 4 9 10.49 0.81
0 -4 -9 53.8 2.33
0 -4 -9 53.71 2.5
0 -4 -9 55.57 2.27
0 4 9 51.19 2.43
-1 -4 -9 1.43 0.38
-1 -4 -9 1.23 0.26
-1 -4 -9 1.85 0.6
-1 -4 -9 0.68 0.39
1 4 9 0.89 0.45
1 4 9 0.53 0.23
-2 -4 -9 73.38 2.93
-2 -4 -9 70.23 2.98
-2 -4 -9 71.06 3.2
-2 -4 -9 70.9 3.19
2 4 9 69.13 2.92
2 4 9 64.43 3.03
-3 -4 -9 5.76 0.5
-3 -4 -9 5.75 0.77
-3 -4 -9 4.97 0.37
3 4 9 5.09 0.39
3 4 9 4.96 0.58
-4 -4 -9 64.8 2.74
-4 -4 -9 64.94 2.82
4 4 9 63.89 2.92
4 4 9 67.21 2.77
-5 -4 -9 6.27 0.58
-5 -4 -9 6.23 0.4
5 4 9 6.6 0.77
5 4 9 5.82 0.46
-6 -4 -9 31.53 1.58
6 4 9 32.77 1.49
-7 -4 -9 1.27 0.53
7 4 9 -0.18 0.39
8 4 9 22.16 1.18
9 4 9 -0.38 0.44
14 -4 -8 -0.04 0.98
13 -4 -8 23.8 1.78
12 -4 -8 1.08 0.82
11 -4 -8 58.7 2.78
10 -4 -8 3.18 0.7
10 -4 -8 2.04 1.46
9 -4 -8 112.54 4.8
9 -4 -8 108.16 4.73
8 -4 -8 2.07 0.57
8 -4 -8 3.33 0.74
8 -4 -8 2.9 0.22
8 -4 -8 2.81 0.58
7 -4 -8 49.78 2.09
7 -4 -8 48.45 2.34
7 -4 -8 51.76 2.3
6 -4 -8 3.24 0.53
6 -4 -8 3.75 0.25
6 -4 -8 2.58 0.6
5 -4 -8 19.19 1.11
5 -4 -8 18.46 1.06
5 -4 -8 18.78 0.82
-5 4 8 16.87 0.92
-5 4 8 17.41 0.95
4 -4 -8 4.72 0.38
4 -4 -8 5.45 0.52
4 -4 -8 5.2 0.54
-4 4 8 4.71 0.51
-4 4 8 3.7 0.38
3 -4 -8 31.3 1.3
3 -4 -8 30.4 1.52
3 -4 -8 30.18 1.4
-3 4 8 28.14 1.38
2 -4 -8 6.08 0.79
2 -4 -8 5.95 0.6
2 -4 -8 5.65 0.41
-2 4 8 5.77 0.63
-2 4 8 5.48 0.59
-2 4 8 5.6 0.57
1 -4 -8 7.12 0.85
1 -4 -8 7.66 0.61
1 -4 -8 7.59 0.47
-1 4 8 7.42 0.65
-1 4 8 7.77 0.68
-1 4 8 6.18 0.63
0 -4 -8 7.74 0.87
0 -4 -8 7.64 0.47
0 -4 -8 7.26 0.59
0 4 8 7.49 0.7
0 4 8 6.88 0.77
0 4 8 5.34 0.53
0 4 8 6.86 0.4
0 4 8 6.61 0.56
-1 -4 -8 5.93 0.56
-1 -4 -8 5.22 0.44
-1 -4 -8 5.84 0.62
-1 -4 -8 5.73 0.49
1 4 8 5.91 0.61
1 4 8 6.03 0.54
1 4 8 4.99 0.4
1 4 8 4.77 0.43
-2 -4 -8 8.44 0.52
-2 -4 -8 7.55 0.96
-2 -4 -8 8.67 0.64
-2 -4 -8 9.08 0.72
2 4 8 7.73 0.94
2 4 8 7.78 0.52
2 4 8 7.86 0.81
2 4 8 7.75 0.72
-3 -4 -8 20.01 1.04
-3 -4 -8 20.63 1.34
-3 -4 -8 21.43 0.94
-3 -4 -8 19.89 1.11
3 4 8 19.8 1.21
3 4 8 19.19 0.95
3 4 8 19.57 1.36
3 4 8 19.5 1.14
-4 -4 -8 2.92 0.44
-4 -4 -8 3.67 0.45
-4 -4 -8 3.53 0.68
-4 -4 -8 3.09 0.28
4 4 8 2.7 0.56
4 4 8 2.82 0.33
4 4 8 2.79 0.56
4 4 8 2.31 0.73
-5 -4 -8 16.58 1.1
-5 -4 -8 18.41 0.83
-5 -4 -8 17.13 1.01
5 4 8 17.33 0.91
5 4 8 19.13 1.25
5 4 8 18.7 1.24
5 4 8 14.5 1.48
-6 -4 -8 0.11 0.49
-6 -4 -8 1.16 0.46
6 4 8 -0.45 0.85
6 4 8 -0.03 0.7
6 4 8 -0.24 0.33
-7 -4 -8 38.21 1.83
7 4 8 40.98 1.72
7 4 8 33.91 2.31
-8 -4 -8 0.19 0.54
8 4 8 -1.98 1
8 4 8 -0.41 0.38
9 4 8 16.95 0.98
9 4 8 13.45 1.83
10 4 8 -0.46 0.44
14 -4 -7 2.86 1.04
13 -4 -7 -0.66 0.87
12 -4 -7 6.83 0.89
11 -4 -7 -0.18 0.69
10 -4 -7 38.19 2.01
10 -4 -7 33.1 1.83
9 -4 -7 1.35 0.58
9 -4 -7 1.59 0.19
9 -4 -7 1.54 0.74
8 -4 -7 42.45 2.06
8 -4 -7 41.45 1.88
8 -4 -7 42.31 1.96
8 -4 -7 39.56 1.72
7 -4 -7 6.19 0.7
7 -4 -7 6.05 0.8
7 -4 -7 6.58 0.65
7 -4 -7 6.57 0.61
7 -4 -7 6.27 0.81
7 -4 -7 6.29 0.36
6 -4 -7 74.93 3.06
6 -4 -7 72.05 3.03
6 -4 -7 73.61 3.18
6 -4 -7 75.07 3.13
6 -4 -7 73.54 3.2
-6 4 7 70.91 3.1
5 -4 -7 0.48 0.4
5 -4 -7 0.47 0.16
5 -4 -7 -0.01 0.46
-5 4 7 0.12 0.26
4 -4 -7 150.79 6.23
4 -4 -7 152.88 6.31
4 -4 -7 152.01 6.33
-4 4 7 150.31 6.28
3 -4 -7 1.82 0.19
3 -4 -7 1.22 0.41
3 -4 -7 1.47 0.35
-3 4 7 1.3 0.28
-3 4 7 0.49 0.2
-3 4 7 1.08 0.39
2 -4 -7 57.99 2.42
2 -4 -7 59.05 2.48
2 -4 -7 57.1 2.55
-2 4 7 56.45 2.48
-2 4 7 57.52 2.52
-2 4 7 59.7 2.49
1 -4 -7 15.33 0.95
1 -4 -7 15.22 0.81
1 -4 -7 16.74 0.71
-1 4 7 15.67 0.67
-1 4 7 14.8 0.9
-1 4 7 15.15 0.85
-1 4 7 16.76 0.84
-1 4 7 15.71 0.83
-1 4 7 12.87 0.7
0 -4 -7 62.72 2.73
0 -4 -7 63.61 2.63
0 -4 -7 63.94 2.58
0 4 7 62.05 2.57
0 4 7 60.43 2.71
0 4 7 63.73 2.66
0 4 7 56.48 2.6
0 4 7 60.05 2.58
0 4 7 64.4 2.67
-1 -4 -7 3.1 0.35
-1 -4 -7 3.24 0.25
-1 -4 -7 3.76 0.51
-1 -4 -7 3.31 0.38
1 4 7 2.39 0.45
1 4 7 2.94 0.33
1 4 7 3.02 0.41
1 4 7 2.95 0.25
1 4 7 3.35 0.42
-2 -4 -7 23.28 1.01
-2 -4 -7 22.14 1.29
-2 -4 -7 22.18 1.14
-2 -4 -7 22.8 1.09
2 4 7 22.77 1.12
2 4 7 23.38 1.17
2 4 7 22.58 1.3
2 4 7 23.39 1.19
2 4 7 22.48 1.02
-3 -4 -7 0.28 0.33
-3 -4 -7 0.51 0.32
-3 -4 -7 0.27 0.2
-3 -4 -7 0.54 0.47
3 4 7 0.65 0.51
3 4 7 -0.4 0.23
3 4 7 0.34 0.39
3 4 7 -0.13 0.43
-4 -4 -7 12.04 0.81
-4 -4 -7 11.57 0.74
-4 -4 -7 11.71 0.6
-4 -4 -7 11.32 1.04
4 4 7 12.55 0.95
4 4 7 11.42 0.67
4 4 7 11.59 0.89
4 4 7 11.14 1.13
-5 -4 -7 0.85 0.38
-5 -4 -7 0.28 0.2
-5 -4 -7 1.04 0.41
5 4 7 0.57 0.51
5 4 7 0.02 0.5
5 4 7 0.06 0.29
5 4 7 0.03 0.68
-6 -4 -7 5.41 0.53
-6 -4 -7 5.74 0.58
6 4 7 5.59 0.69
6 4 7 4.15 0.83
6 4 7 4.25 0.4
6 4 7 4.9 0.62
-7 -4 -7 0.41 0.47
7 4 7 -0.04 0.33
7 4 7 -0.3 0.85
7 4 7 -0.34 0.64
-8 -4 -7 15.68 1.07
8 4 7 13.38 1.34
8 4 7 14.11 0.87
9 4 7 0.65 1.08
9 4 7 1.21 0.41
10 4 7 0.22 0.44
10 4 7 -1.68 1.16
11 4 7 -0.57 0.46
11 4 7 -2.07 1.27
14 -4 -6 0.47 0.99
13 -4 -6 0.2 0.87
12 -4 -6 0.07 0.77
11 -4 -6 22.23 1.48
10 -4 -6 -0.4 0.53
10 -4 -6 -0.11 0.77
10 -4 -6 0.21 0.17
10 -4 -6 0.44 0.61
9 -4 -6 2.82 0.75
9 -4 -6 1.93 0.56
9 -4 -6 2.38 0.5
9 -4 -6 2.01 0.19
8 -4 -6 3.26 0.26
8 -4 -6 3.08 0.66
8 -4 -6 2.91 0.45
8 -4 -6 2.75 0.53
7 -4 -6 63.09 2.66
7 -4 -6 66.66 2.77
7 -4 -6 64.57 2.82
7 -4 -6 64.83 2.9
7 -4 -6 62.89 2.76
-7 4 6 64.86 2.74
6 -4 -6 3.16 0.25
6 -4 -6 2.85 0.44
6 -4 -6 2.85 0.44
6 -4 -6 3.11 0.45
6 -4 -6 2.71 0.52
6 -4 -6 3.21 0.33
6 -4 -6 3.09 0.38
-6 4 6 3.08 0.31
5 -4 -6 97.37 3.9
5 -4 -6 92.06 3.99
5 -4 -6 93.7 4
5 -4 -6 97.32 3.96
5 -4 -6 92.9 3.88
-5 4 6 92.34 3.94
4 -4 -6 3.39 0.42
4 -4 -6 3.65 0.27
4 -4 -6 3.67 0.41
4 -4 -6 3.59 0.36
-4 4 6 2.93 0.3
-4 4 6 2.7 0.41
3 -4 -6 124.82 5.14
3 -4 -6 125.02 5.08
3 -4 -6 122.57 5.17
-3 4 6 120.47 5.16
-3 4 6 123.87 5.13
2 -4 -6 0.87 0.16
2 -4 -6 0.94 0.36
2 -4 -6 0.83 0.29
-2 4 6 0.66 0.24
-2 4 6 0.54 0.35
-2 4 6 0.83 0.3
-2 4 6 1.05 0.27
1 -4 -6 101.01 4.16
1 -4 -6 102.31 4.2
1 -4 -6 100.7 4.25
-1 4 6 103.39 4.22
-1 4 6 100.13 4.15
-1 4 6 104.08 4.23
-1 4 6 102.39 4.22
-1 4 6 101.42 4.24
-1 4 6 99.51 4.15
-1 4 6 92.48 4.15
0 -4 -6 0.23 0.34
0 -4 -6 0.34 0.27
0 -4 -6 0.06 0.16
0 4 6 0.08 0.16
0 4 6 0.45 0.33
0 4 6 0.24 0.15
0 4 6 0 0.27
0 4 6 0.32 0.21
0 4 6 0.2 0.33
-1 -4 -6 50.7 2.03
-1 -4 -6 46.27 2.1
-1 -4 -6 49.28 2.07
-1 -4 -6 48.51 2.18
1 4 6 47.8 2.17
1 4 6 48.41 2.11
1 4 6 48.65 2.12
1 4 6 47.99 2.03
1 4 6 48.43 2.08
-2 -4 -6 0.79 0.3
-2 -4 -6 0.48 0.27
-2 -4 -6 0.53 0.39
-2 -4 -6 0.32 0.17
2 4 6 0.31 0.42
2 4 6 0.31 0.19
2 4 6 0.13 0.33
2 4 6 0.95 0.34
2 4 6 0.73 0.31
-3 -4 -6 140.72 6.09
-3 -4 -6 146.38 6.14
-3 -4 -6 147.43 6.06
-3 -4 -6 145.92 6.01
3 4 6 146.39 6.09
3 4 6 145.4 6.18
3 4 6 143.38 6.03
3 4 6 150.23 6.11
3 4 6 149.11 6.1
-4 -4 -6 4.9 0.35
-4 -4 -6 4.89 0.44
-4 -4 -6 4.75 0.54
-4 -4 -6 3.35 0.39
4 4 6 4.98 0.5
4 4 6 4.23 0.63
4 4 6 4.46 0.33
4 4 6 5.77 0.53
-5 -4 -6 8.28 0.44
-5 -4 -6 7.83 0.7
-5 -4 -6 8.36 0.65
5 4 6 8.52 0.86
5 4 6 7.21 0.55
5 4 6 8.09 1.06
5 4 6 7.32 0.81
-6 -4 -6 13.19 0.85
-6 -4 -6 11.93 0.87
6 4 6 10.36 1.25
6 4 6 13.65 1.07
6 4 6 11.65 1
6 4 6 12.19 0.7
-7 -4 -6 5.14 0.54
-7 -4 -6 5.94 0.59
7 4 6 5.54 0.64
7 4 6 4.72 0.91
7 4 6 4.87 0.41
-8 -4 -6 3.16 0.55
8 4 6 1.89 0.36
8 4 6 1.65 0.91
-9 -4 -6 0.69 0.54
9 4 6 -1.4 0.95
9 4 6 -0.01 0.63
9 4 6 0.15 0.36
10 4 6 -0.94 1.05
10 4 6 0.02 0.39
11 4 6 -0.24 1.16
11 4 6 1.83 0.44
12 4 6 0.47 0.46
12 4 6 -2.4 1.23
14 -4 -5 8.49 1.15
14 -4 -5 9.3 0.69
13 -4 -5 3.76 0.33
13 -4 -5 5.17 0.95
12 -4 -5 23.99 1.64
12 -4 -5 21.26 1
11 -4 -5 0.08 0.19
11 -4 -5 0.22 0.66
11 -4 -5 -0.24 0.6
10 -4 -5 13.27 1.27
10 -4 -5 12.41 1.09
10 -4 -5 11.27 0.56
10 -4 -5 10.38 1.03
9 -4 -5 1.34 0.49
9 -4 -5 1.85 0.69
9 -4 -5 1.54 0.17
9 -4 -5 1.82 0.55
8 -4 -5 12.55 0.83
8 -4 -5 12.35 0.89
8 -4 -5 13.38 0.58
8 -4 -5 13.16 1.08
8 -4 -5 12.79 0.95
-8 4 5 12.9 0.79
7 -4 -5 3.12 0.55
7 -4 -5 2.98 0.47
7 -4 -5 1.84 0.38
7 -4 -5 2.58 0.58
7 -4 -5 2.86 0.24
7 -4 -5 2.76 0.38
-7 4 5 2.94 0.34
6 -4 -5 29.08 1.42
6 -4 -5 31.38 1.48
6 -4 -5 36.93 1.52
6 -4 -5 29.53 1.31
6 -4 -5 31.48 1.43
6 -4 -5 30.81 1.53
-6 4 5 31.02 1.4
5 -4 -5 27.95 1.39
5 -4 -5 30.11 1.32
5 -4 -5 28.26 1.21
5 -4 -5 28.65 1.36
5 -4 -5 29.3 1.27
5 -4 -5 28.46 1.36
-5 4 5 28.93 1.29
-5 4 5 27.56 1.45
4 -4 -5 4.85 0.28
4 -4 -5 5.05 0.47
4 -4 -5 4.19 0.43
4 -4 -5 5.05 0.33
4 -4 -5 5.11 0.56
-4 4 5 3.71 0.41
-4 4 5 4.78 0.41
3 -4 -5 0.68 0.13
3 -4 -5 0.63 0.3
3 -4 -5 0.68 0.24
3 -4 -5 1.06 0.3
-3 4 5 0.62 0.21
-3 4 5 0.58 0.31
2 -4 -5 121.99 4.99
2 -4 -5 120.81 4.94
2 -4 -5 118.1 5.02
-2 4 5 118.41 5.01
-2 4 5 116.83 4.93
-2 4 5 120.71 4.99
-2 4 5 119.47 5
-2 4 5 124.82 4.99
1 -4 -5 8.51 0.53
1 -4 -5 8.21 0.41
1 -4 -5 7.74 0.61
-1 4 5 7.79 0.39
-1 4 5 8.22 0.51
-1 4 5 7.95 0.57
-1 4 5 7.8 0.39
-1 4 5 7.82 0.54
-1 4 5 8.2 0.52
0 -4 -5 97.09 4.08
0 -4 -5 98.21 4.04
0 -4 -5 97.09 4.13
0 4 5 99.32 4.1
0 4 5 98.95 4.1
0 4 5 98.33 4.04
0 4 5 95.53 4.05
0 4 5 97.67 4.13
0 4 5 100.35 4.1
-1 -4 -5 25.1 1.24
-1 -4 -5 25.81 1.16
-1 -4 -5 25.5 1.09
-1 -4 -5 25.32 1.16
1 4 5 25.35 1.09
1 4 5 24.65 1.18
1 4 5 25.85 1.24
1 4 5 26.27 1.18
-2 -4 -5 88.15 3.56
-2 -4 -5 86.25 3.6
-2 -4 -5 86.68 3.67
-2 -4 -5 83.33 3.62
2 4 5 85.76 3.56
2 4 5 87.32 3.63
2 4 5 86.72 3.68
2 4 5 84.5 3.61
-3 -4 -5 7.52 0.4
-3 -4 -5 7.2 0.53
-3 -4 -5 7.53 0.56
-3 -4 -5 7.91 0.71
3 4 5 6.69 0.44
3 4 5 7.31 0.58
3 4 5 7.47 0.61
3 4 5 6.91 0.77
-4 -4 -5 64.32 2.66
-4 -4 -5 64.33 2.81
-4 -4 -5 62.71 2.73
-4 -4 -5 62.78 2.75
4 4 5 63.18 2.87
4 4 5 63.51 2.68
4 4 5 65.81 2.85
4 4 5 66.8 2.78
-5 -4 -5 11.2 0.9
-5 -4 -5 11.52 0.73
-5 -4 -5 11.55 0.54
-5 -4 -5 12 0.76
5 4 5 11.67 0.85
5 4 5 11.74 0.63
5 4 5 11.56 0.89
5 4 5 10.68 1.06
-6 -4 -5 29.2 1.37
-6 -4 -5 26.9 1.38
6 4 5 28.29 1.51
6 4 5 29.02 1.46
6 4 5 27.61 1.68
6 4 5 30.36 1.28
-7 -4 -5 0.35 0.44
-7 -4 -5 0 0.4
7 4 5 -0.79 0.69
7 4 5 -0.39 0.46
7 4 5 -0.5 0.27
-8 -4 -5 133.32 5.56
8 4 5 122.83 5.77
8 4 5 139.92 5.49
-9 -4 -5 0.42 0.51
9 4 5 0.51 0.33
9 4 5 -1.18 0.86
9 4 5 0.82 0.65
10 4 5 2.5 1.02
10 4 5 3.75 0.41
11 4 5 -1.33 1.06
11 4 5 0.09 0.39
12 4 5 9.35 0.61
12 4 5 6.28 1.35
14 -4 -4 0.48 0.33
14 -4 -4 -0.82 1
13 -4 -4 31.96 1.48
13 -4 -4 36.8 2.13
12 -4 -4 0.06 0.24
12 -4 -4 -0.26 0.79
11 -4 -4 139.4 5.99
11 -4 -4 154.3 6.08
11 -4 -4 128.64 5.77
10 -4 -4 0.51 0.55
10 -4 -4 0.47 0.58
10 -4 -4 0.2 0.18
10 -4 -4 -0.24 0.73
9 -4 -4 21.24 0.95
9 -4 -4 24.59 1.41
9 -4 -4 23.08 1.3
9 -4 -4 20.09 1.24
8 -4 -4 0.84 0.15
8 -4 -4 0.72 0.46
8 -4 -4 0.51 0.58
8 -4 -4 0.49 0.42
8 -4 -4 0.67 0.37
-8 4 4 0.55 0.34
7 -4 -4 95.27 3.97
7 -4 -4 90.79 3.84
7 -4 -4 85.25 3.94
7 -4 -4 95.65 3.93
7 -4 -4 95.65 4.01
-7 4 4 97.33 3.92
6 -4 -4 0.13 0.35
6 -4 -4 0.23 0.12
6 -4 -4 0.1 0.43
6 -4 -4 0.78 0.31
6 -4 -4 0.38 0.3
-6 4 4 0.65 0.26
5 -4 -4 57.19 2.4
5 -4 -4 56.09 2.42
5 -4 -4 56.62 2.37
5 -4 -4 56.77 2.29
5 -4 -4 57.06 2.36
-5 4 4 53.58 2.4
-5 4 4 56.09 2.36
-5 4 4 49.97 2.34
4 -4 -4 6.34 0.32
4 -4 -4 6.62 0.55
4 -4 -4 6.71 0.55
4 -4 -4 6.91 0.42
4 -4 -4 6.63 0.57
4 -4 -4 6.25 0.47
-4 4 4 6.57 0.44
-4 4 4 5.54 0.4
-4 4 4 5.86 0.53
3 -4 -4 96.35 4.02
3 -4 -4 101.68 3.96
3 -4 -4 96.75 4
3 -4 -4 97.37 3.95
3 -4 -4 98.21 4.01
-3 4 4 91.82 4.01
-3 4 4 88.94 3.96
-3 4 4 95.2 3.99
2 -4 -4 3.39 0.43
2 -4 -4 2.83 0.22
2 -4 -4 3.41 0.37
2 -4 -4 3.02 0.22
2 -4 -4 2.89 0.29
-2 4 4 3.54 0.25
-2 4 4 3.06 0.33
-2 4 4 2.94 0.4
-2 4 4 3.16 0.32
-2 4 4 2.62 0.2
1 -4 -4 0.91 0.22
1 -4 -4 0.79 0.12
1 -4 -4 0.79 0.24
-1 4 4 0.88 0.13
-1 4 4 0.92 0.24
-1 4 4 0.55 0.2
-1 4 4 0.47 0.18
-1 4 4 0.87 0.12
-1 4 4 0.63 0.23
0 -4 -4 0.39 0.11
0 -4 -4 0.8 0.26
0 -4 -4 0.53 0.22
0 4 4 0.45 0.2
0 4 4 0.92 0.12
0 4 4 0.4 0.14
0 4 4 0.53 0.21
0 4 4 0.42 0.25
0 4 4 0.87 0.23
-1 -4 -4 187.35 7.79
-1 -4 -4 189.31 7.82
-1 -4 -4 190.66 7.86
1 4 4 191.29 7.87
1 4 4 188.92 7.84
1 4 4 193.71 7.84
1 4 4 187.82 7.81
1 4 4 188.92 7.8
-2 -4 -4 2.27 0.16
-2 -4 -4 2.31 0.32
-2 -4 -4 2.35 0.27
-2 -4 -4 1.93 0.24
2 4 4 1.85 0.27
2 4 4 2.38 0.29
2 4 4 1.96 0.34
2 4 4 2.22 0.19
-3 -4 -4 22.16 1.08
-3 -4 -4 24.41 0.99
-3 -4 -4 23.49 1.16
-3 -4 -4 24.5 1.08
3 4 4 23.69 1.12
3 4 4 23.05 1.21
3 4 4 22.63 1.02
3 4 4 23.18 1.11
-4 -4 -4 0.7 0.27
-4 -4 -4 0.02 0.32
-4 -4 -4 0.21 0.11
-4 -4 -4 0.27 0.3
4 4 4 0.16 0.31
4 4 4 0.76 0.33
4 4 4 1.92 0.44
4 4 4 0.16 0.18
-5 -4 -4 96.08 3.97
-5 -4 -4 89.28 3.92
-5 -4 -4 91.94 3.83
-5 -4 -4 93.7 3.92
5 4 4 94.33 3.86
5 4 4 94.78 3.95
5 4 4 92.58 4.04
-6 -4 -4 0.36 0.32
-6 -4 -4 0.49 0.37
6 4 4 0.57 0.22
6 4 4 0.46 0.4
6 4 4 -0.14 0.56
-7 -4 -4 55.51 2.48
-7 -4 -4 57.4 2.48
7 4 4 54.05 2.69
7 4 4 55.95 2.57
7 4 4 60.21 2.4
7 4 4 57.01 2.53
-8 -4 -4 3.93 0.52
8 4 4 3.59 0.78
8 4 4 3.87 0.33
-9 -4 -4 38.56 1.8
9 4 4 38.51 1.65
9 4 4 34.66 2.16
9 4 4 37.66 1.88
-10 -4 -4 4.14 0.86
10 4 4 1.93 0.94
10 4 4 2.48 0.88
10 4 4 2.15 0.34
11 4 4 21.45 1.04
11 4 4 17.33 1.88
12 4 4 -1.24 1.1
12 4 4 0.46 0.38
13 4 4 30.75 1.37
13 4 4 21.53 2.31
14 -4 -3 16.07 0.9
14 -4 -3 17.86 1.91
13 -4 -3 2.46 0.94
13 -4 -3 1.71 0.32
12 -4 -3 22.53 1.08
12 -4 -3 25.61 1.74
11 -4 -3 1.19 0.81
11 -4 -3 0.06 0.68
11 -4 -3 0.29 0.23
10 -4 -3 85.06 3.6
10 -4 -3 93.69 3.85
10 -4 -3 77.73 3.79
10 -4 -3 92.19 3.86
9 -4 -3 0.09 0.63
9 -4 -3 0.21 0.51
9 -4 -3 0.72 0.44
9 -4 -3 0.45 0.5
9 -4 -3 0.09 0.17
8 -4 -3 52.91 2.23
8 -4 -3 52.32 2.34
8 -4 -3 45.97 2.28
8 -4 -3 48.58 2.1
8 -4 -3 52.51 2.3
-8 4 3 51.78 2.23
7 -4 -3 5.6 0.59
7 -4 -3 4.16 0.47
7 -4 -3 5.36 0.68
7 -4 -3 4.72 0.42
7 -4 -3 4.86 0.29
-7 4 3 4.97 0.55
6 -4 -3 110.1 4.56
6 -4 -3 115.27 4.66
6 -4 -3 104.31 4.64
6 -4 -3 114.62 4.63
6 -4 -3 112 4.68
-6 4 3 116.56 4.64
-6 4 3 103.34 4.62
5 -4 -3 3.99 0.45
5 -4 -3 3.44 0.35
5 -4 -3 3.99 0.44
5 -4 -3 4.13 0.24
5 -4 -3 3.71 0.52
-5 4 3 3.81 0.39
-5 4 3 3.82 0.42
-5 4 3 3.83 0.42
4 -4 -3 61.37 2.58
4 -4 -3 61.91 2.54
4 -4 -3 65.08 2.63
4 -4 -3 63.78 2.6
4 -4 -3 60.11 2.62
-4 4 3 56.87 2.61
-4 4 3 63.19 2.59
-4 4 3 59.14 2.58
3 -4 -3 0.17 0.09
3 -4 -3 0.43 0.25
3 -4 -3 0.32 0.16
3 -4 -3 -0.03 0.22
3 -4 -3 -0.15 0.19
-3 4 3 -0.19 0.24
-3 4 3 -0.09 0.17
-3 4 3 0.18 0.17
-3 4 3 -0.01 0.22
2 -4 -3 119.11 4.9
2 -4 -3 119.13 4.89
2 -4 -3 118.73 4.91
2 -4 -3 123.55 4.86
2 -4 -3 117.2 4.85
2 -4 -3 117.83 4.89
-2 4 3 118.62 4.9
-2 4 3 118.41 4.88
-2 4 3 116.21 4.85
-2 4 3 114.92 4.89
-2 4 3 114 4.86
1 -4 -3 11.36 0.49
1 -4 -3 10.84 0.6
1 -4 -3 11.39 0.57
1 -4 -3 11.07 0.57
1 -4 -3 11.42 0.51
-1 4 3 11.05 0.58
-1 4 3 11.05 0.51
-1 4 3 10.72 0.49
-1 4 3 11.17 0.6
-1 4 3 11.56 0.56
0 -4 -3 155.51 6.51
0 -4 -3 151 6.45
0 -4 -3 159.11 6.48
0 4 3 155.79 6.47
0 4 3 156.36 6.46
0 4 3 158.76 6.49
0 4 3 160.6 6.51
0 4 3 158.69 6.49
0 4 3 158.9 6.49
-1 -4 -3 13.87 0.6
-1 -4 -3 13.91 0.67
-1 -4 -3 13.43 0.72
1 4 3 13.81 0.68
1 4 3 14.12 0.68
1 4 3 13.95 0.64
1 4 3 14.24 0.72
1 4 3 13.37 0.69
1 4 3 13.71 0.61
-2 -4 -3 144.52 5.89
-2 -4 -3 140.55 5.82
-2 -4 -3 142.83 5.85
-2 -4 -3 141.18 5.86
2 4 3 138.27 5.82
2 4 3 141.17 5.87
2 4 3 145.08 5.9
2 4 3 139.66 5.87
-3 -4 -3 12.72 0.55
-3 -4 -3 12.67 0.73
-3 -4 -3 13.54 0.67
-3 -4 -3 12.97 0.66
3 4 3 12.7 0.59
3 4 3 12.52 0.69
3 4 3 12.39 0.69
3 4 3 12.95 0.78
-4 -4 -3 18.39 0.88
-4 -4 -3 17.7 0.86
-4 -4 -3 17.81 0.92
4 4 3 17.63 1.01
4 4 3 17.75 0.91
4 4 3 17.03 0.79
4 4 3 17.88 0.9
-5 -4 -3 2.19 0.34
-5 -4 -3 1.14 0.26
-5 -4 -3 1.87 0.28
5 4 3 1.59 0.46
5 4 3 1.72 0.46
5 4 3 1.82 0.19
5 4 3 1.78 0.34
-6 -4 -3 14.05 0.79
-6 -4 -3 14.71 0.83
6 4 3 14.02 0.67
6 4 3 14.67 0.87
6 4 3 14.06 1.06
-7 -4 -3 1.29 0.33
-7 -4 -3 0.72 0.41
7 4 3 0.94 0.4
7 4 3 0.58 0.2
7 4 3 0.45 0.59
-8 -4 -3 2.37 0.48
8 4 3 1.84 0.51
8 4 3 1.94 0.25
8 4 3 1.56 0.7
-9 -4 -3 1.8 0.51
9 4 3 1.71 0.62
9 4 3 0.49 0.75
9 4 3 0.86 0.25
-10 -4 -3 24.05 1.38
10 4 3 20.21 1.75
10 4 3 24.57 1.45
10 4 3 23.34 1.08
11 4 3 1.37 0.32
11 4 3 0.74 0.97
12 4 3 8.16 1.26
12 4 3 11.16 0.72
13 4 3 0.83 0.39
13 4 3 -1.61 1.13
14 -4 -2 0.51 1.05
14 -4 -2 0.59 0.36
13 -4 -2 0.98 0.33
13 -4 -2 1.29 0.93
12 -4 -2 -0.27 0.81
12 -4 -2 0.55 0.27
11 -4 -2 6.09 0.85
11 -4 -2 4.34 0.33
11 -4 -2 4.29 0.81
10 -4 -2 0.1 0.21
10 -4 -2 0.39 0.6
10 -4 -2 0.58 0.66
9 -4 -2 12.53 1.04
9 -4 -2 13.05 1.07
9 -4 -2 11.43 0.6
9 -4 -2 12.96 0.9
9 -4 -2 11.23 1.03
-9 4 2 14.07 1.15
8 -4 -2 1.67 0.39
8 -4 -2 1.74 0.18
8 -4 -2 1.13 0.55
8 -4 -2 1.86 0.47
8 -4 -2 1.95 0.48
-8 4 2 1.7 0.4
7 -4 -2 21.07 1.03
7 -4 -2 19.58 0.86
7 -4 -2 20.22 1.14
7 -4 -2 20.33 1.1
7 -4 -2 17.7 1.06
-7 4 2 21.36 1.03
-7 4 2 18.34 1.03
6 -4 -2 -0.3 0.4
6 -4 -2 0.15 0.33
6 -4 -2 0.08 0.27
6 -4 -2 0.28 0.12
6 -4 -2 0.27 0.34
-6 4 2 0.87 0.35
-6 4 2 -0.13 0.28
-6 4 2 0.28 0.28
5 -4 -2 184.87 7.46
5 -4 -2 171.72 7.47
5 -4 -2 176.82 7.4
5 -4 -2 180.76 7.49
5 -4 -2 187.28 7.48
-5 4 2 176.82 7.47
-5 4 2 188.58 7.46
-5 4 2 176.02 7.46
4 -4 -2 1.51 0.29
4 -4 -2 1.36 0.27
4 -4 -2 1.35 0.25
4 -4 -2 1.06 0.23
4 -4 -2 1.1 0.11
-4 4 2 0.63 0.26
-4 4 2 0.86 0.22
-4 4 2 1.45 0.28
-4 4 2 1.34 0.23
3 -4 -2 115.55 4.75
3 -4 -2 113.91 4.8
3 -4 -2 116 4.78
3 -4 -2 120.99 4.81
3 -4 -2 119.79 4.8
-3 4 2 111.99 4.75
-3 4 2 119.15 4.8
-3 4 2 108.72 4.8
-3 4 2 115.48 4.82
-3 4 2 114.69 4.79
2 -4 -2 7.16 0.46
2 -4 -2 7.2 0.43
2 -4 -2 7.12 0.33
2 -4 -2 7.17 0.43
2 -4 -2 7.26 0.38
-2 4 2 6.99 0.41
-2 4 2 6.89 0.34
-2 4 2 6.85 0.39
-2 4 2 7.22 0.44
-2 4 2 7.4 0.46
1 -4 -2 199.19 7.95
1 -4 -2 198.61 7.93
1 -4 -2 184.65 7.91
1 -4 -2 196.09 7.96
1 -4 -2 193.64 7.96
1 -4 -2 188.48 7.94
-1 4 2 193.21 7.94
-1 4 2 192.13 7.93
-1 4 2 189.26 7.92
-1 4 2 193.15 7.94
-1 4 2 192.97 7.96
0 -4 -2 122.51 5.22
0 -4 -2 128.27 5.26
0 -4 -2 128.87 5.25
0 -4 -2 128.46 5.23
0 -4 -2 126.68 5.24
0 -4 -2 126.85 5.26
0 4 2 126.45 5.25
0 4 2 126.59 5.22
0 4 2 127.18 5.25
0 4 2 128.43 5.26
0 4 2 125.92 5.23
-1 -4 -2 366.72 14.8
-1 -4 -2 358.29 14.76
-1 -4 -2 361.44 14.78
1 4 2 365.33 14.79
1 4 2 365.33 14.8
1 4 2 355.29 14.8
1 4 2 355.11 14.78
1 4 2 350.4 14.76
1 4 2 358.29 14.79
-2 -4 -2 96.53 4.02
-2 -4 -2 99.29 4.08
-2 -4 -2 98.93 4.07
2 4 2 97.46 4.07
2 4 2 96.64 4.07
2 4 2 94.45 4.03
2 4 2 100.84 4.1
2 4 2 99.03 4.07
-3 -4 -2 65.26 2.69
-3 -4 -2 65.33 2.68
3 4 2 63.88 2.69
3 4 2 60.73 2.64
3 4 2 64.84 2.73
3 4 2 63.76 2.7
-4 -4 -2 9.3 0.57
-4 -4 -2 9.7 0.52
4 4 2 9.09 0.59
4 4 2 9.27 0.68
4 4 2 8.9 0.55
4 4 2 8.91 0.43
-5 -4 -2 28.71 1.27
-5 -4 -2 28.76 1.31
5 4 2 27.88 1.3
5 4 2 28.46 1.34
5 4 2 28.35 1.2
5 4 2 28.75 1.4
-6 -4 -2 9.51 0.59
-6 -4 -2 9.09 0.67
6 4 2 9.24 0.66
6 4 2 9.47 0.88
6 4 2 8.76 0.45
-7 -4 -2 52.56 2.26
-7 -4 -2 50.16 2.22
7 4 2 53.68 2.41
7 4 2 49.72 2.26
7 4 2 50.81 2.14
-8 -4 -2 0.53 0.33
-8 -4 -2 -0.11 0.44
8 4 2 0.37 0.42
8 4 2 0.26 0.19
8 4 2 0.9 0.5
8 4 2 0.54 0.62
-9 -4 -2 10.4 0.85
9 4 2 9.11 0.92
9 4 2 9.22 0.53
9 4 2 9.32 0.97
-10 -4 -2 2.8 0.58
10 4 2 2.64 0.68
10 4 2 1.9 0.8
10 4 2 2.36 0.27
11 4 2 3.69 0.33
11 4 2 2.93 0.93
12 4 2 0.29 1.01
12 4 2 1.87 0.32
13 4 2 -0.71 0.35
13 4 2 -1.16 1.08
14 4 2 0.82 0.39
14 4 2 -1.85 1.22
14 -4 -1 21.69 2.12
14 -4 -1 21.96 1.12
13 -4 -1 1.79 0.97
13 -4 -1 0.59 0.33
12 -4 -1 18.05 1.66
12 -4 -1 17.05 0.9
11 -4 -1 2.34 0.8
11 -4 -1 1.59 0.75
11 -4 -1 1.81 0.27
10 -4 -1 14.51 0.72
10 -4 -1 15.3 1.3
10 -4 -1 14.42 1.26
9 -4 -1 0.37 0.54
9 -4 -1 1.27 0.62
9 -4 -1 0.92 0.56
9 -4 -1 0.6 0.2
9 -4 -1 0.5 0.45
-9 4 1 0.66 0.49
8 -4 -1 0.5 0.39
8 -4 -1 0.34 0.17
8 -4 -1 0.35 0.47
8 -4 -1 0.54 0.47
8 -4 -1 0.61 0.52
-8 4 1 0.89 0.41
7 -4 -1 -0.03 0.34
7 -4 -1 0.29 0.45
7 -4 -1 0.26 0.15
7 -4 -1 -0.05 0.43
7 -4 -1 -0.09 0.39
-7 4 1 -0.3 0.33
-7 4 1 0.09 0.34
6 -4 -1 5.07 0.61
6 -4 -1 5.34 0.54
6 -4 -1 4.58 0.46
6 -4 -1 5.45 0.5
6 -4 -1 5.04 0.3
-6 4 1 4.28 0.41
-6 4 1 5.24 0.57
-6 4 1 5.04 0.54
5 -4 -1 15.53 0.88
5 -4 -1 15.83 0.68
5 -4 -1 15.29 0.84
5 -4 -1 16.16 0.81
5 -4 -1 15.36 0.86
-5 4 1 15.75 0.83
-5 4 1 12.47 0.88
-5 4 1 16.94 0.8
-5 4 1 15.62 0.81
4 -4 -1 8.2 0.55
4 -4 -1 7.37 0.51
4 -4 -1 7.6 0.55
4 -4 -1 7.85 0.38
4 -4 -1 7.88 0.55
-4 4 1 8.31 0.52
-4 4 1 7.89 0.53
-4 4 1 8.28 0.52
-4 4 1 8.35 0.63
-4 4 1 8.14 0.36
3 -4 -1 7.55 0.49
3 -4 -1 7.02 0.46
3 -4 -1 7.73 0.45
3 -4 -1 7.61 0.34
3 -4 -1 6.86 0.44
-3 4 1 7.24 0.45
-3 4 1 6.63 0.34
-3 4 1 6.57 0.46
-3 4 1 6.79 0.52
-3 4 1 7.5 0.47
2 -4 -1 1.61 0.19
2 -4 -1 2.03 0.14
2 -4 -1 1.66 0.21
2 -4 -1 1.81 0.18
2 -4 -1 1.66 0.2
-2 4 1 1.81 0.13
-2 4 1 1.5 0.19
-2 4 1 1.57 0.21
-2 4 1 1.29 0.22
-2 4 1 1.12 0.18
1 -4 -1 10.16 0.52
1 -4 -1 9.81 0.43
1 -4 -1 9.69 0.49
1 -4 -1 9.75 0.49
1 -4 -1 10.16 0.48
-1 4 1 9.91 0.48
-1 4 1 10.1 0.49
-1 4 1 9.67 0.49
-1 4 1 10 0.52
-1 4 1 9.96 0.44
0 -4 -1 145.98 6.05
0 -4 -1 149.93 6.04
0 -4 -1 148.94 6.06
0 -4 -1 140.31 6.02
0 -4 -1 148.27 6.05
0 4 1 145.14 6.02
0 4 1 146.37 6.04
0 4 1 146.38 6.05
0 4 1 149.07 6.06
0 4 1 146.58 6.05
-1 -4 -1 5 0.33
-1 -4 -1 6.83 0.37
-1 -4 -1 5.12 0.36
-1 -4 -1 6.28 0.27
-1 -4 -1 6.78 0.34
1 4 1 6.93 0.35
1 4 1 6.7 0.29
1 4 1 6.72 0.35
1 4 1 6.57 0.39
1 4 1 6.48 0.37
-2 -4 -1 94.23 3.8
2 4 1 92.25 3.79
2 4 1 92.94 3.79
2 4 1 84.47 3.76
2 4 1 90.52 3.8
2 4 1 94.23 3.81
2 4 1 91.67 3.8
-3 -4 -1 2.18 0.25
-3 -4 -1 1.87 0.18
3 4 1 2.15 0.21
3 4 1 1.61 0.23
3 4 1 2.01 0.28
3 4 1 1.84 0.26
3 4 1 1.65 0.14
3 4 1 2.05 0.25
-4 -4 -1 74.91 3.1
-4 -4 -1 76.57 3.08
4 4 1 75.56 3.13
4 4 1 73.02 3.11
4 4 1 72.13 3.08
4 4 1 70.97 3.1
4 4 1 74.71 3.04
4 4 1 71.18 3.03
-5 -4 -1 24.53 1.09
-5 -4 -1 25.68 1.15
5 4 1 25.86 1.22
5 4 1 23.98 1.12
5 4 1 23.96 1.17
5 4 1 23.87 1.02
5 4 1 23.51 1.14
-6 -4 -1 102.01 4.17
-6 -4 -1 99.55 4.13
6 4 1 97.9 4.07
6 4 1 97.7 4.15
6 4 1 96.11 4.17
6 4 1 101.17 4.22
-7 -4 -1 11.63 0.78
-7 -4 -1 12.18 0.67
7 4 1 10.96 0.74
7 4 1 11.28 0.8
7 4 1 11.6 0.52
7 4 1 11.78 0.95
-8 -4 -1 21.98 1.05
-8 -4 -1 21.86 1.15
8 4 1 20.05 1.31
8 4 1 20.59 1.12
8 4 1 21.16 0.91
8 4 1 21.83 1.22
-9 -4 -1 3.22 0.52
9 4 1 4.45 0.65
9 4 1 3.35 0.68
9 4 1 3.07 0.23
-10 -4 -1 25.09 1.38
10 4 1 26.19 1.51
10 4 1 23.39 1.62
10 4 1 25.14 1.09
11 4 1 -0.99 0.79
11 4 1 -0.04 0.23
12 4 1 20.52 1.8
12 4 1 24.1 1.07
13 4 1 -2.49 0.98
13 4 1 -0.33 0.31
14 4 1 23.18 1.1
14 4 1 17.32 2.06
14 -4 0 2 0.4
14 -4 0 1.21 1.08
13 -4 0 36.95 1.68
13 -4 0 37.13 1.68
13 -4 0 38.27 2.4
12 -4 0 1.13 0.86
12 -4 0 0.41 0.3
11 -4 0 27.44 1.78
11 -4 0 28.73 1.69
11 -4 0 28.24 1.27
10 -4 0 12.75 0.69
10 -4 0 13.17 1.16
10 -4 0 13.12 1.27
9 -4 0 75.06 3.4
9 -4 0 69.36 3.57
9 -4 0 73.66 3.17
9 -4 0 78.17 3.34
9 -4 0 77.81 3.36
-9 4 0 83.12 3.35
8 -4 0 10.41 0.53
8 -4 0 9.82 0.94
8 -4 0 8.88 0.93
8 -4 0 10.75 0.84
8 -4 0 9.26 0.89
-8 4 0 10.8 0.85
-8 4 0 9.69 0.87
7 -4 0 50.68 2.22
7 -4 0 48.72 2.09
7 -4 0 51.24 2.27
7 -4 0 45.95 2.26
7 -4 0 51.34 2.25
-7 4 0 50.93 2.23
-7 4 0 51.39 2.23
6 -4 0 2.55 0.42
6 -4 0 2.53 0.19
6 -4 0 2.27 0.39
6 -4 0 2.77 0.37
6 -4 0 2.27 0.37
6 -4 0 3.01 0.43
-6 4 0 2.47 0.36
-6 4 0 2.29 0.43
-6 4 0 2.98 0.39
-6 4 0 2.56 0.38
5 -4 0 117.13 4.77
5 -4 0 114.65 4.77
5 -4 0 113.74 4.79
5 -4 0 115.94 4.7
5 -4 0 107.5 4.79
-5 4 0 120.89 4.77
-5 4 0 118.87 4.77
-5 4 0 107.72 4.81
-5 4 0 111.52 4.69
-5 4 0 113.91 4.77
4 -4 0 1.48 0.29
4 -4 0 1.06 0.28
4 -4 0 1.33 0.27
4 -4 0 1.07 0.12
4 -4 0 1.34 0.25
-4 4 0 1.44 0.26
-4 4 0 1.51 0.35
-4 4 0 1.24 0.26
-4 4 0 0.85 0.25
-4 4 0 1.2 0.12
3 -4 0 3 0.27
3 -4 0 3.34 0.38
3 -4 0 2.2 0.24
3 -4 0 3.32 0.19
3 -4 0 3.12 0.27
-3 4 0 3.79 0.48
-3 4 0 3.36 0.36
-3 4 0 2.73 0.28
-3 4 0 3.3 0.34
-3 4 0 2.71 0.22
2 -4 0 2.25 0.2
2 -4 0 1.92 0.15
2 -4 0 2.12 0.3
2 -4 0 1.79 0.2
2 -4 0 1.35 0.18
-2 4 0 1.86 0.21
-2 4 0 2 0.18
-2 4 0 2.02 0.22
-2 4 0 1.64 0.21
-2 4 0 1.57 0.25
1 -4 0 12.95 0.57
1 -4 0 13.83 0.61
1 -4 0 13.89 0.62
1 -4 0 13.51 0.64
1 -4 0 13.97 0.63
-1 4 0 13.6 0.66
-1 4 0 13.2 0.63
-1 4 0 12.72 0.58
-1 4 0 13.5 0.62
-1 4 0 13.61 0.62
0 -4 0 23.46 1.11
0 -4 0 26.9 1.15
0 -4 0 27.12 1.15
0 4 0 26.53 1.15
0 4 0 26.47 1.15
0 4 0 27.07 1.17
0 4 0 27.29 1.16
0 4 0 26.62 1.12
-1 -4 0 13 0.6
-1 -4 0 14.07 0.6
1 4 0 13.48 0.6
1 4 0 13.31 0.59
1 4 0 10.99 0.54
1 4 0 13.85 0.61
1 4 0 12.65 0.62
1 4 0 12.74 0.54
1 4 0 13.35 0.6
-2 -4 0 2.23 0.24
-2 -4 0 1.6 0.2
2 4 0 2.08 0.24
2 4 0 2.11 0.24
2 4 0 1.96 0.25
2 4 0 1.59 0.19
2 4 0 1.92 0.2
2 4 0 1.97 0.22
-3 -4 0 3.17 0.33
3 4 0 3.16 0.26
3 4 0 3.07 0.28
3 4 0 3.53 0.33
3 4 0 3.34 0.33
3 4 0 2.62 0.26
3 4 0 3.26 0.27
-4 -4 0 1.25 0.26
-4 -4 0 1.29 0.16
4 4 0 1.22 0.26
4 4 0 1.35 0.25
4 4 0 1.25 0.24
4 4 0 1.09 0.19
4 4 0 1.33 0.2
-5 -4 0 108.79 4.49
-5 -4 0 111.47 4.45
5 4 0 110.6 4.5
5 4 0 104.96 4.46
5 4 0 105.11 4.5
5 4 0 104.21 4.47
-6 -4 0 2.3 0.24
-6 -4 0 2.56 0.38
6 4 0 2.29 0.38
6 4 0 1.78 0.46
6 4 0 2.3 0.31
6 4 0 2.08 0.29
-7 -4 0 44.95 2.03
-7 -4 0 46.42 1.95
7 4 0 45.93 2.01
7 4 0 45.29 2.05
7 4 0 45.08 2.07
7 4 0 45.18 1.98
-8 -4 0 9.37 0.75
-8 -4 0 9.02 0.59
8 4 0 9.24 0.91
8 4 0 9.1 0.7
8 4 0 8.3 0.9
8 4 0 8.91 0.85
-9 -4 0 70.96 3.02
9 4 0 67.51 3.11
9 4 0 68.55 3.06
-10 -4 0 11.57 0.94
10 4 0 10.58 0.52
10 4 0 10.32 1.19
10 4 0 11.84 1.13
11 4 0 22.91 1.66
11 4 0 24.42 1.07
11 4 0 29.49 2.23
12 4 0 0.45 0.27
12 4 0 0.85 0.25
12 4 0 -0.44 0.83
13 4 0 27.58 2
14 4 0 -1.48 1.05
14 -4 1 27.53 1.35
14 -4 1 26.21 2.31
13 -4 1 -0.1 0.98
13 -4 1 -0.12 0.35
12 -4 1 26.65 1.28
12 -4 1 28.88 2.01
11 -4 1 1.07 0.77
11 -4 1 0.09 0.28
11 -4 1 0.07 0.78
10 -4 1 27.93 1.24
10 -4 1 27.13 1.24
10 -4 1 28.51 1.64
10 -4 1 27.57 1.71
9 -4 1 3.73 0.63
9 -4 1 3.85 0.58
9 -4 1 3.47 0.65
9 -4 1 3.78 0.29
9 -4 1 3.61 0.29
-9 4 -1 4.99 0.61
8 -4 1 21.5 1.38
8 -4 1 23.33 1.04
8 -4 1 24.51 1.34
8 -4 1 22.21 1.38
8 -4 1 24.15 1.04
8 -4 1 23.83 1.28
-8 4 -1 24.22 1.3
-8 4 -1 24.32 1.27
7 -4 1 13.72 0.86
7 -4 1 12.39 0.61
7 -4 1 11.78 0.96
7 -4 1 13.07 0.97
7 -4 1 12.78 0.89
-7 4 -1 13.52 0.89
-7 4 -1 11.61 0.96
-7 4 -1 13.15 0.89
6 -4 1 105.68 4.54
6 -4 1 105.71 4.49
6 -4 1 108.14 4.42
6 -4 1 101.28 4.53
6 -4 1 110.66 4.51
6 -4 1 108.64 4.51
-6 4 -1 101.49 4.55
-6 4 -1 110.79 4.51
-6 4 -1 103.55 4.4
-6 4 -1 111.83 4.49
-6 4 -1 110.01 4.52
5 -4 1 27.35 1.27
5 -4 1 26.99 1.3
5 -4 1 26.22 1.23
5 -4 1 26.61 1.14
5 -4 1 26.6 1.26
5 -4 1 25.55 1.3
-5 4 -1 28.19 1.25
-5 4 -1 26.55 1.28
-5 4 -1 24.69 1.35
-5 4 -1 28.49 1.27
-5 4 -1 26.84 1.13
4 -4 1 79.67 3.31
4 -4 1 79.36 3.32
4 -4 1 79.86 3.25
4 -4 1 79.04 3.25
4 -4 1 76.32 3.34
4 -4 1 77.85 3.33
-4 4 -1 77.75 3.25
-4 4 -1 76.58 3.32
-4 4 -1 72.4 3.37
-4 4 -1 83.65 3.33
-4 4 -1 82.22 3.3
3 -4 1 1.99 0.27
3 -4 1 2.52 0.27
3 -4 1 1.87 0.24
3 -4 1 1.92 0.17
3 -4 1 1.68 0.26
3 -4 1 2.2 0.17
-3 4 -1 1.95 0.27
-3 4 -1 1.92 0.28
-3 4 -1 1.33 0.32
-3 4 -1 1.99 0.16
-3 4 -1 2 0.24
2 -4 1 93.77 3.86
2 -4 1 94.64 3.87
2 -4 1 92.8 3.85
2 -4 1 91.62 3.81
2 -4 1 93.86 3.84
-2 4 -1 89.12 3.84
-2 4 -1 95.3 3.82
-2 4 -1 92.61 3.9
-2 4 -1 89.42 3.86
-2 4 -1 92.63 3.86
1 -4 1 6.72 0.39
1 -4 1 6.66 0.3
1 -4 1 7.07 0.36
1 -4 1 6.67 0.4
1 -4 1 7 0.4
-1 4 -1 6.78 0.32
-1 4 -1 7.06 0.4
-1 4 -1 7.28 0.46
-1 4 -1 6.98 0.37
-1 4 -1 6.5 0.4
0 -4 1 146.3 6.02
0 -4 1 145.82 6.01
0 4 -1 146.36 6.02
0 4 -1 150.95 6.03
0 4 -1 147.21 6
0 4 -1 144.76 5.99
0 4 -1 140.22 6.02
-1 -4 1 9.08 0.44
-1 -4 1 9.81 0.46
-1 -4 1 9.63 0.47
1 4 -1 9.58 0.45
1 4 -1 8.84 0.46
1 4 -1 10.25 0.48
1 4 -1 9.14 0.45
1 4 -1 9.69 0.46
-2 -4 1 1.55 0.17
-2 -4 1 1.28 0.16
-2 -4 1 1.38 0.18
2 4 -1 1.29 0.18
2 4 -1 1.51 0.2
2 4 -1 1.86 0.19
2 4 -1 1.34 0.14
2 4 -1 1.38 0.17
-3 -4 1 7.15 0.41
-3 -4 1 6.61 0.43
3 4 -1 6.46 0.42
3 4 -1 7.19 0.38
3 4 -1 6.96 0.36
3 4 -1 6.76 0.37
3 4 -1 7.14 0.43
3 4 -1 7.13 0.36
-4 -4 1 7.89 0.52
4 4 -1 7.83 0.42
4 4 -1 7.83 0.51
4 4 -1 7.96 0.43
4 4 -1 10.34 0.53
4 4 -1 8.44 0.46
4 4 -1 7.95 0.42
-5 -4 1 15.54 0.68
-5 -4 1 15.11 0.8
5 4 -1 14.35 0.7
5 4 -1 14.91 0.81
5 4 -1 14.48 0.8
5 4 -1 15.09 0.7
5 4 -1 15.69 0.76
-6 -4 1 5.28 0.35
-6 -4 1 4.33 0.42
6 4 -1 4.74 0.46
6 4 -1 5.02 0.41
6 4 -1 4.9 0.42
6 4 -1 5.07 0.52
6 4 -1 4.06 0.44
-7 -4 1 0.51 0.21
-7 -4 1 -0.09 0.37
7 4 -1 0.27 0.44
7 4 -1 0.05 0.35
7 4 -1 0.37 0.28
7 4 -1 0.36 0.27
-8 -4 1 0.54 0.43
-8 -4 1 0.62 0.23
8 4 -1 1.16 0.43
8 4 -1 0.2 0.35
8 4 -1 0.43 0.51
8 4 -1 0.27 0.33
-9 -4 1 0.39 0.47
9 4 -1 -0.45 0.57
9 4 -1 0.59 0.51
-10 -4 1 14.06 1.02
10 4 -1 12.37 1.15
10 4 -1 13.8 1.19
-11 -4 1 1.27 0.61
11 4 -1 0.67 0.7
11 4 -1 1.36 0.76
12 4 -1 13.01 1.41
13 4 -1 -1.39 0.9
14 4 -1 13.82 1.75
14 -4 2 1.78 0.43
14 -4 2 0.69 1.18
13 -4 2 -0.25 0.38
13 -4 2 0.19 1.05
12 -4 2 1.79 0.96
12 -4 2 2.84 0.38
11 -4 2 4.42 0.39
11 -4 2 5.16 0.91
11 -4 2 4.49 0.8
10 -4 2 2.63 0.31
10 -4 2 2.94 0.77
10 -4 2 3.25 0.7
9 -4 2 10.85 0.63
9 -4 2 11.23 0.98
9 -4 2 11.33 1.01
9 -4 2 9.82 1.2
-9 4 -2 13.36 1.04
8 -4 2 0.23 0.55
8 -4 2 0.6 0.21
8 -4 2 1.07 0.75
8 -4 2 0.64 0.5
8 -4 2 0.87 0.47
-8 4 -2 0.44 0.48
7 -4 2 54.18 2.29
7 -4 2 55.99 2.44
7 -4 2 52.4 2.5
7 -4 2 54.47 2.5
7 -4 2 56.78 2.43
-7 4 -2 51.85 2.26
-7 4 -2 51.22 2.5
-7 4 -2 57.8 2.45
-7 4 -2 58.18 2.45
6 -4 2 10.29 0.78
6 -4 2 10.71 0.84
6 -4 2 10.78 0.72
6 -4 2 10.23 0.9
6 -4 2 9.88 0.7
6 -4 2 9.79 0.51
-6 4 -2 9.79 0.48
-6 4 -2 9.54 0.78
-6 4 -2 10.02 0.69
-6 4 -2 9.21 0.91
-6 4 -2 11.26 0.76
5 -4 2 30.41 1.3
5 -4 2 29.36 1.47
5 -4 2 32.17 1.41
5 -4 2 30.37 1.44
5 -4 2 31.6 1.39
5 -4 2 30.55 1.47
-5 4 -2 29.84 1.3
-5 4 -2 29.08 1.53
-5 4 -2 31.7 1.38
-5 4 -2 30.48 1.45
-5 4 -2 31.29 1.43
4 -4 2 10.35 0.7
4 -4 2 10.54 0.61
4 -4 2 9.59 0.66
4 -4 2 10.18 0.69
4 -4 2 9.97 0.48
4 -4 2 10.46 0.58
-4 4 -2 9.31 0.8
-4 4 -2 9.69 0.68
-4 4 -2 10.89 0.66
-4 4 -2 10.02 0.49
-4 4 -2 10.74 0.59
3 -4 2 69.81 2.92
3 -4 2 69.06 2.9
3 -4 2 68.21 2.83
3 -4 2 70.14 2.87
3 -4 2 65.99 2.9
-3 4 -2 69.43 2.87
-3 4 -2 72.25 2.91
-3 4 -2 65.18 2.97
-3 4 -2 66.42 2.91
-3 4 -2 68.72 2.84
2 -4 2 103.52 4.22
2 -4 2 98.61 4.15
2 -4 2 100.12 4.2
2 -4 2 102.48 4.2
2 -4 2 101.48 4.17
-2 4 -2 101 4.17
-2 4 -2 98.3 4.21
-2 4 -2 103.86 4.16
-2 4 -2 101.51 4.21
-2 4 -2 97.31 4.25
1 -4 2 353.33 14.54
1 -4 2 355.09 14.5
1 -4 2 364.62 14.53
1 -4 2 349.36 14.54
1 -4 2 342.2 14.54
-1 4 -2 358.58 14.51
-1 4 -2 356.12 14.5
-1 4 -2 359.43 14.57
-1 4 -2 328.71 14.54
-1 4 -2 366.53 14.54
0 -4 2 128.18 5.14
0 -4 2 128.47 5.16
0 4 -2 132.45 5.17
0 4 -2 127.57 5.12
0 4 -2 121.81 5.16
0 4 -2 125.57 5.18
0 4 -2 118.1 5.21
0 4 -2 129.73 5.14
0 4 -2 111.64 5.12
-1 -4 2 182.85 7.76
-1 -4 2 191.64 7.78
-1 -4 2 197.71 7.77
1 4 -2 178.58 7.78
1 4 -2 197.12 7.78
1 4 -2 181.59 7.77
1 4 -2 194.71 7.78
1 4 -2 186.74 7.76
-2 -4 2 7.48 0.41
-2 -4 2 8.46 0.41
-2 -4 2 7.61 0.36
2 4 -2 7.21 0.39
2 4 -2 7.25 0.38
2 4 -2 7.35 0.37
2 4 -2 7.52 0.43
2 4 -2 6.98 0.4
-3 -4 2 112.35 4.7
-3 -4 2 116.42 4.67
-3 -4 2 112.92 4.71
3 4 -2 111.46 4.71
3 4 -2 112.65 4.68
3 4 -2 115.93 4.71
-4 -4 2 0.79 0.24
4 4 -2 0.86 0.23
4 4 -2 0.9 0.24
4 4 -2 0.92 0.13
4 4 -2 0.77 0.13
-5 -4 2 181.31 7.28
5 4 -2 175.03 7.22
5 4 -2 178.67 7.23
5 4 -2 177.61 7.23
5 4 -2 175.12 7.28
5 4 -2 174.67 7.23
5 4 -2 169.92 7.28
5 4 -2 174.35 7.28
-6 -4 2 0.42 0.34
-6 -4 2 0.2 0.14
6 4 -2 -0.03 0.17
6 4 -2 0.37 0.23
6 4 -2 0.11 0.34
6 4 -2 0.24 0.2
6 4 -2 0.72 0.38
6 4 -2 0.07 0.31
-7 -4 2 20.12 1.07
-7 -4 2 21.75 0.9
7 4 -2 18.56 1.11
7 4 -2 19.37 0.94
7 4 -2 20.83 0.95
7 4 -2 19.68 1.08
7 4 -2 20.2 0.99
-8 -4 2 1.73 0.23
-8 -4 2 1.86 0.45
8 4 -2 1.13 0.51
8 4 -2 1.65 0.33
8 4 -2 1.87 0.33
8 4 -2 1.45 0.39
-9 -4 2 12.07 0.92
9 4 -2 13.17 0.91
9 4 -2 11.81 0.82
9 4 -2 11.75 1.05
9 4 -2 9.97 0.89
-10 -4 2 -0.33 0.51
10 4 -2 0.35 0.65
10 4 -2 0.02 0.53
-11 -4 2 6.06 0.69
11 4 -2 3.44 0.71
11 4 -2 5.14 0.86
12 4 -2 -0.96 0.72
13 4 -2 -1.44 0.82
14 4 -2 -1.92 0.92
13 -4 3 1.52 0.43
13 -4 3 1.03 1.1
12 -4 3 12.71 0.82
12 -4 3 11.84 1.25
11 -4 3 1.59 0.9
11 -4 3 2.32 0.35
11 -4 3 2.29 0.79
10 -4 3 28.94 1.6
10 -4 3 26.08 1.82
10 -4 3 26.11 1.24
9 -4 3 1.89 0.27
9 -4 3 0.79 0.7
9 -4 3 1.24 0.61
9 -4 3 2.1 0.58
-9 4 -3 1.25 0.75
8 -4 3 2.68 0.54
8 -4 3 1.83 0.63
8 -4 3 1.69 0.53
8 -4 3 2.04 0.25
-8 4 -3 2.62 0.56
7 -4 3 0.57 0.6
7 -4 3 0.56 0.21
7 -4 3 1.6 0.58
7 -4 3 0.74 0.44
7 -4 3 0.68 0.52
7 -4 3 0.95 0.44
-7 4 -3 0.75 0.45
-7 4 -3 0.76 0.47
-7 4 -3 1.39 0.68
-7 4 -3 0.74 0.17
6 -4 3 15.83 0.76
6 -4 3 15.73 1
6 -4 3 18.23 0.95
6 -4 3 15.77 0.9
6 -4 3 16.28 1.14
6 -4 3 16.21 1.08
-6 4 -3 16.89 1.17
-6 4 -3 17.01 0.75
-6 4 -3 18.3 0.99
-6 4 -3 16.48 0.88
-6 4 -3 16.31 1.02
5 -4 3 1.78 0.42
5 -4 3 2.49 0.39
5 -4 3 2 0.46
5 -4 3 2.29 0.36
5 -4 3 1.92 0.19
5 -4 3 2.07 0.33
-5 4 -3 1.8 0.49
-5 4 -3 2.2 0.2
-5 4 -3 1.47 0.38
-5 4 -3 1.86 0.3
-5 4 -3 2.37 0.42
4 -4 3 19.63 0.9
4 -4 3 17.74 1.01
4 -4 3 18.59 0.98
4 -4 3 19.22 1.04
4 -4 3 19.72 0.92
4 -4 3 19.37 0.82
-4 4 -3 17.74 1.12
-4 4 -3 18.63 0.84
-4 4 -3 18.46 0.89
-4 4 -3 19.09 0.98
-4 4 -3 17.86 0.98
3 -4 3 13.86 0.77
3 -4 3 13.93 0.68
3 -4 3 13.71 0.62
3 -4 3 13.63 0.76
3 -4 3 13.92 0.81
3 -4 3 14.47 0.67
-3 4 -3 13.45 0.67
-3 4 -3 13.89 0.64
-3 4 -3 12.52 0.91
-3 4 -3 15.22 0.79
-3 4 -3 13.65 0.79
2 -4 3 153.06 6.07
2 -4 3 148.05 6.05
2 -4 3 144.22 6.04
2 -4 3 144.47 5.99
2 -4 3 147.22 6
-2 4 -3 148.87 6.06
-2 4 -3 145.89 6
-2 4 -3 150.62 6
-2 4 -3 136.29 6.1
-2 4 -3 139.57 6.05
1 -4 3 11.86 0.67
1 -4 3 14.55 0.6
1 -4 3 14.09 0.69
1 -4 3 14.5 0.58
1 -4 3 12.73 0.7
-1 4 -3 12.98 0.81
-1 4 -3 14.1 0.61
-1 4 -3 13.86 0.6
-1 4 -3 14.15 0.7
-1 4 -3 13.42 0.7
0 -4 3 150.07 6.23
0 -4 3 153.04 6.27
0 4 -3 143.44 6.27
0 4 -3 154.74 6.22
0 4 -3 141.88 6.22
0 4 -3 151.93 6.3
0 4 -3 145.76 6.29
0 4 -3 163.09 6.23
0 4 -3 161.95 6.27
-1 -4 3 11.63 0.53
-1 -4 3 10.65 0.5
-1 -4 3 10.79 0.54
1 4 -3 10.64 0.57
1 4 -3 11.09 0.57
1 4 -3 11.31 0.57
1 4 -3 10.56 0.55
1 4 -3 10.91 0.49
-2 -4 3 118.7 4.85
-2 -4 3 123.34 4.83
-2 -4 3 115.72 4.83
2 4 -3 118.8 4.85
2 4 -3 119.59 4.83
2 4 -3 113.95 4.83
2 4 -3 108.42 4.83
2 4 -3 118.57 4.83
-3 -4 3 0.45 0.2
-3 -4 3 0.02 0.16
-3 -4 3 0.16 0.08
3 4 -3 0.11 0.19
3 4 -3 0.06 0.12
3 4 -3 -0.19 0.18
-4 -4 3 62.18 2.6
-4 -4 3 62.83 2.59
4 4 -3 59.31 2.6
4 4 -3 63.6 2.61
4 4 -3 59.59 2.61
-5 -4 3 3.57 0.35
5 4 -3 3.14 0.37
5 4 -3 3.5 0.37
5 4 -3 3.57 0.35
-6 -4 3 111.56 4.57
6 4 -3 110.04 4.57
6 4 -3 109.26 4.58
6 4 -3 105.19 4.58
-7 -4 3 4.16 0.45
7 4 -3 4.38 0.52
7 4 -3 4.51 0.45
-8 -4 3 53.68 2.1
-8 -4 3 49.87 2.24
8 4 -3 46.26 2.26
8 4 -3 50.86 2.13
8 4 -3 47.34 2.16
8 4 -3 53.14 2.12
8 4 -3 48.59 2.29
-9 -4 3 0.04 0.47
-9 -4 3 -0.01 0.24
9 4 -3 -0.79 0.37
9 4 -3 -0.08 0.29
9 4 -3 0.25 0.58
9 4 -3 0.08 0.34
9 4 -3 -0.2 0.47
-10 -4 3 85.89 3.65
10 4 -3 84.74 3.74
10 4 -3 81.78 3.63
-11 -4 3 0.25 0.58
11 4 -3 1.07 0.8
11 4 -3 -0.92 0.58
12 4 -3 17.47 1.37
13 4 -3 -0.35 0.79
14 4 -3 11.39 1.15
13 -4 4 33.28 1.56
13 -4 4 31.01 2.43
12 -4 4 1.3 0.4
12 -4 4 0.21 1
11 -4 4 27.46 1.62
11 -4 4 22.35 1.95
11 -4 4 23.63 1.2
10 -4 4 3.56 0.72
10 -4 4 3.11 0.87
10 -4 4 3.31 0.36
9 -4 4 41.83 1.87
9 -4 4 45.64 2.18
9 -4 4 46.25 2.09
9 -4 4 39.84 2.29
8 -4 4 4.33 0.75
8 -4 4 3.99 0.34
8 -4 4 4.73 0.6
8 -4 4 4.68 0.62
-8 4 -4 5.26 0.65
-8 4 -4 4.27 0.34
7 -4 4 64.9 2.87
7 -4 4 63.21 2.95
7 -4 4 67.08 2.82
7 -4 4 65.95 2.88
7 -4 4 64.22 2.71
-7 4 -4 62.45 2.69
-7 4 -4 64.92 2.89
6 -4 4 0.49 0.39
6 -4 4 0.68 0.33
6 -4 4 0.18 0.49
6 -4 4 0.68 0.43
6 -4 4 0.39 0.2
6 -4 4 0.89 0.55
-6 4 -4 0.06 0.57
-6 4 -4 0.03 0.42
-6 4 -4 0.51 0.19
-6 4 -4 0.58 0.42
5 -4 4 102.45 4.45
5 -4 4 106.46 4.43
5 -4 4 111.12 4.35
5 -4 4 103.27 4.3
5 -4 4 99.59 4.33
5 -4 4 103.95 4.4
-5 4 -4 96.99 4.48
-5 4 -4 95.53 4.4
-5 4 -4 114.4 4.41
-5 4 -4 106.13 4.3
4 -4 4 0.3 0.4
4 -4 4 0.47 0.32
4 -4 4 -0.42 0.37
4 -4 4 0.4 0.28
4 -4 4 -0.01 0.16
4 -4 4 0.18 0.22
-4 4 -4 0.23 0.35
-4 4 -4 -0.21 0.47
-4 4 -4 0.61 0.19
-4 4 -4 -0.12 0.35
3 -4 4 25.97 1.24
3 -4 4 25.6 1.13
3 -4 4 27.51 1.15
3 -4 4 25.85 1.24
3 -4 4 25.44 1.29
3 -4 4 24.92 1.11
-3 4 -4 23.97 1.38
-3 4 -4 26.9 1.13
-3 4 -4 29.08 1.26
-3 4 -4 24.52 1.25
2 -4 4 2.4 0.2
2 -4 4 2.78 0.24
2 -4 4 2.37 0.29
2 -4 4 2.61 0.26
2 -4 4 2.62 0.32
2 -4 4 2.73 0.37
-2 4 -4 2.17 0.18
-2 4 -4 2.2 0.21
-2 4 -4 2.46 0.33
-2 4 -4 1.96 0.35
-2 4 -4 2.36 0.45
1 -4 4 192.56 7.6
1 -4 4 161.44 7.59
-1 4 -4 193.98 7.55
-1 4 -4 173.27 7.6
-1 4 -4 183.85 7.65
-1 4 -4 196.94 7.61
0 -4 4 0.28 0.16
0 -4 4 0.22 0.2
0 4 -4 0.33 0.33
0 4 -4 0.6 0.29
0 4 -4 0.78 0.24
0 4 -4 0.28 0.08
0 4 -4 0.49 0.23
-1 -4 4 0.87 0.2
-1 -4 4 1.26 0.13
-1 -4 4 0.76 0.19
1 4 -4 1.22 0.22
1 4 -4 0.82 0.13
1 4 -4 0.51 0.22
1 4 -4 1.21 0.22
1 4 -4 0.73 0.28
1 4 -4 0.85 0.11
-2 -4 4 3.36 0.31
-2 -4 4 3.51 0.28
-2 -4 4 3.38 0.29
2 4 -4 3.16 0.27
2 4 -4 2.83 0.29
2 4 -4 3.21 0.31
2 4 -4 2.52 0.33
2 4 -4 3.69 0.31
2 4 -4 2.88 0.27
-3 -4 4 96.2 3.92
-3 -4 4 98.64 3.9
-3 -4 4 96.15 3.93
3 4 -4 91.29 3.92
3 4 -4 89.42 3.93
3 4 -4 96.72 3.94
3 4 -4 92.96 3.9
-4 -4 4 5.65 0.42
-4 -4 4 6.84 0.46
4 4 -4 5.92 0.47
4 4 -4 5.84 0.51
4 4 -4 6.16 0.48
-5 -4 4 56.49 2.32
5 4 -4 52.03 2.33
5 4 -4 53.46 2.34
5 4 -4 55.07 2.33
-6 -4 4 0.29 0.34
6 4 -4 -0.17 0.34
6 4 -4 0.13 0.39
6 4 -4 0.21 0.32
-7 -4 4 91.83 3.83
7 4 -4 87.96 3.86
7 4 -4 91.48 3.84
-8 -4 4 0.68 0.44
8 4 -4 0.26 0.54
8 4 -4 0.67 0.43
-9 -4 4 22.09 1.21
9 4 -4 19.09 1.24
9 4 -4 23.22 1.36
9 4 -4 23.03 1.04
9 4 -4 20.37 1.06
-10 -4 4 -0.18 0.53
10 4 -4 0.79 0.73
10 4 -4 -0.06 0.4
10 4 -4 -0.59 0.43
11 4 -4 137.3 5.59
11 4 -4 121.58 5.45
12 4 -4 -1.12 0.65
13 4 -4 24.7 1.62
12 -4 5 10.11 0.82
12 -4 5 9.3 1.5
11 -4 5 0.47 0.37
11 -4 5 -0.94 0.95
10 -4 5 2.86 0.91
10 -4 5 3.84 0.39
9 -4 5 0.33 0.6
9 -4 5 0.46 0.31
9 -4 5 -0.17 0.78
8 -4 5 146.84 6.17
8 -4 5 151.76 6.33
8 -4 5 147.31 6.42
8 -4 5 159.17 6.28
-8 4 -5 152.37 6.34
-8 4 -5 139.18 6.15
7 -4 5 -0.68 0.62
7 -4 5 0.44 0.49
7 -4 5 0.26 0.5
7 -4 5 -0.34 0.24
7 -4 5 -0.26 0.46
-7 4 -5 0.03 0.21
-7 4 -5 -0.13 0.5
6 -4 5 35.49 1.54
6 -4 5 32.49 1.62
6 -4 5 34.41 1.76
6 -4 5 31.12 1.49
6 -4 5 32.51 1.42
6 -4 5 31.43 1.75
-6 4 -5 37.11 1.78
-6 4 -5 30.31 1.64
-6 4 -5 30.61 1.8
-6 4 -5 32.41 1.41
5 -4 5 11.84 1.06
5 -4 5 13.18 0.74
5 -4 5 14.29 0.78
5 -4 5 13.45 0.91
5 -4 5 15.15 1.06
5 -4 5 12.72 0.65
-5 4 -5 15.06 0.92
-5 4 -5 11.52 0.93
-5 4 -5 13.6 0.68
-5 4 -5 11.87 1.19
4 -4 5 76.57 2.98
4 -4 5 70.65 3.12
4 -4 5 70.5 3.07
4 -4 5 69.5 2.94
4 -4 5 68.94 2.96
4 -4 5 71.88 3.06
-4 4 -5 71.68 2.95
-4 4 -5 75.68 3.07
-4 4 -5 66.46 3.07
-4 4 -5 66.18 3.17
3 -4 5 8.96 0.5
3 -4 5 8.8 0.68
3 -4 5 7.78 0.42
3 -4 5 7.13 0.77
3 -4 5 8.52 0.68
3 -4 5 7.86 0.46
-3 4 -5 6.75 0.69
-3 4 -5 9.16 0.7
-3 4 -5 7.56 0.93
-3 4 -5 8.55 0.49
2 -4 5 97.38 3.88
2 -4 5 95.16 3.79
2 -4 5 91.74 3.91
2 -4 5 92.37 3.78
2 -4 5 87.43 3.78
2 -4 5 90.91 3.87
-2 4 -5 94.93 3.89
-2 4 -5 87.78 3.88
-2 4 -5 88.37 3.96
-2 4 -5 92.96 3.8
1 -4 5 22.29 1.14
1 -4 5 25.93 1.16
-1 4 -5 25.47 1.06
-1 4 -5 24.41 1.17
-1 4 -5 24.09 1.31
-1 4 -5 25.55 1.2
0 -4 5 95.88 4.06
0 4 -5 100.17 4.07
0 4 -5 98.95 4
0 4 -5 96.87 4.13
0 4 -5 94.09 4.06
-1 -4 5 7.92 0.5
-1 -4 5 8.73 0.51
1 4 -5 8.15 0.69
1 4 -5 8.61 0.53
1 4 -5 8.24 0.55
1 4 -5 8.57 0.55
-2 -4 5 117.33 4.98
-2 -4 5 125.47 4.97
2 4 -5 124.04 5.01
2 4 -5 124.95 4.98
2 4 -5 118.12 4.95
2 4 -5 110.51 4.95
2 4 -5 121.76 4.99
2 4 -5 118.81 4.97
-3 -4 5 0.73 0.21
-3 -4 5 0.59 0.16
3 4 -5 0.8 0.25
3 4 -5 0.87 0.18
3 4 -5 0.66 0.22
3 4 -5 0.6 0.24
3 4 -5 0.76 0.17
3 4 -5 0.4 0.2
-4 -4 5 5.57 0.45
-4 -4 5 4.7 0.41
4 4 -5 4.88 0.47
4 4 -5 3.97 0.38
4 4 -5 4.35 0.45
-5 -4 5 29.92 1.28
-5 -4 5 28.18 1.25
5 4 -5 26.25 1.29
5 4 -5 28.64 1.29
5 4 -5 26.3 1.31
-6 -4 5 30.58 1.35
6 4 -5 30.42 1.36
6 4 -5 28.51 1.39
6 4 -5 26.67 1.38
-7 -4 5 2.63 0.43
7 4 -5 1.93 0.51
7 4 -5 2.38 0.41
8 4 -5 13.67 1.08
8 4 -5 12.32 0.86
9 4 -5 0.88 0.5
9 4 -5 1.47 0.66
10 4 -5 13.51 0.77
10 4 -5 9.87 0.74
10 4 -5 10.25 0.96
11 4 -5 -1.02 0.48
11 4 -5 -0.07 0.82
12 4 -5 17.38 1.24
13 4 -5 2.31 0.74
14 4 -5 4.77 0.89
12 -4 6 0.52 0.44
11 -4 6 1.56 0.41
10 -4 6 0.32 0.36
9 -4 6 0.59 0.33
8 -4 6 2.9 0.34
8 -4 6 2.58 0.8
-8 4 -6 3.07 0.73
-8 4 -6 3.13 0.29
7 -4 6 6.73 0.59
7 -4 6 4.89 0.37
7 -4 6 5.17 0.63
7 -4 6 4.17 0.77
-7 4 -6 5.29 0.67
-7 4 -6 4.82 0.35
6 -4 6 13.83 0.72
6 -4 6 13.96 0.97
6 -4 6 15.02 0.91
6 -4 6 16.05 1.05
6 -4 6 11.34 1.22
-6 4 -6 12.47 1.4
-6 4 -6 13.95 0.73
-6 4 -6 13.56 1.06
5 -4 6 11.22 0.69
5 -4 6 7.89 1.03
5 -4 6 9.41 0.61
5 -4 6 8.56 0.53
5 -4 6 8.98 0.87
5 -4 6 10.26 1.01
-5 4 -6 7.55 0.87
-5 4 -6 8.8 1.19
-5 4 -6 9.75 0.87
-5 4 -6 9.02 0.58
4 -4 6 6.41 0.55
4 -4 6 6.5 0.51
4 -4 6 5.27 0.64
4 -4 6 4.94 0.38
4 -4 6 5.12 0.45
4 -4 6 4.96 0.57
-4 4 -6 5.63 0.48
-4 4 -6 6.23 0.55
-4 4 -6 5.51 0.75
-4 4 -6 4.41 0.52
3 -4 6 178.62 6.67
3 -4 6 154.37 6.8
3 -4 6 164.95 6.76
3 -4 6 164.36 6.66
3 -4 6 164.06 6.76
3 -4 6 150.5 6.66
-3 4 -6 155.17 6.85
-3 4 -6 175.88 6.77
-3 4 -6 163.86 6.67
-3 4 -6 147.14 6.76
2 -4 6 0.62 0.43
2 -4 6 0.48 0.35
2 -4 6 0.56 0.33
-2 4 -6 0.97 0.41
-2 4 -6 1 0.38
-2 4 -6 1.04 0.55
-2 4 -6 0.92 0.23
1 -4 6 50.94 2.19
1 -4 6 46.38 2.18
-1 4 -6 48.83 2.33
-1 4 -6 53.25 2.23
-1 4 -6 52.32 2.11
-1 4 -6 49.45 2.2
0 -4 6 0.29 0.27
0 -4 6 0.17 0.21
0 4 -6 0.25 0.29
0 4 -6 -0.22 0.15
0 4 -6 0.32 0.47
0 4 -6 -0.48 0.32
-1 -4 6 99.75 4.35
-1 -4 6 111.24 4.36
1 4 -6 105.44 4.37
1 4 -6 102.95 4.43
1 4 -6 102.89 4.36
1 4 -6 104.53 4.38
-2 -4 6 1.02 0.24
-2 -4 6 0.83 0.23
2 4 -6 0.98 0.25
2 4 -6 0.47 0.27
2 4 -6 0.76 0.16
2 4 -6 0.67 0.24
2 4 -6 0.84 0.22
2 4 -6 0.39 0.39
-3 -4 6 134.01 5.26
-3 -4 6 121.15 5.27
3 4 -6 127.96 5.26
3 4 -6 126.02 5.29
3 4 -6 120.61 5.25
3 4 -6 118.75 5.26
3 4 -6 134.93 5.31
3 4 -6 133.81 5.27
-4 -4 6 3.14 0.29
-4 -4 6 2.62 0.28
4 4 -6 3.6 0.4
4 4 -6 3.09 0.32
4 4 -6 3.08 0.34
4 4 -6 3.26 0.28
4 4 -6 2.27 0.37
4 4 -6 3.64 0.32
-5 -4 6 93.21 3.78
5 4 -6 93.99 3.8
5 4 -6 86.64 3.8
5 4 -6 87.91 3.82
6 4 -6 2.69 0.47
6 4 -6 2.71 0.38
6 4 -6 2.66 0.41
7 4 -6 61.71 2.86
7 4 -6 67.97 2.81
8 4 -6 2.55 0.63
8 4 -6 3.29 0.48
9 4 -6 1.85 0.5
9 4 -6 2.14 0.68
10 4 -6 1.09 0.79
11 4 -6 20.1 1.1
11 4 -6 24.12 1.7
12 4 -6 -1.33 0.54
13 4 -6 -1.81 0.65
11 -4 7 0.15 0.4
10 -4 7 1.42 0.39
9 -4 7 1.36 0.35
8 -4 7 14.94 0.82
-8 4 -7 14.43 0.77
7 -4 7 0.36 0.28
-7 4 -7 0.37 0.28
6 -4 7 4.98 0.36
-6 4 -7 5.03 0.38
-6 4 -7 5.39 0.89
5 -4 7 1.1 0.64
5 -4 7 0.16 0.22
-5 4 -7 0.47 0.29
-5 4 -7 0.38 0.47
-5 4 -7 0.46 0.77
4 -4 7 12.96 1.05
4 -4 7 15.17 0.75
4 -4 7 13.03 0.96
4 -4 7 12.95 0.66
-4 4 -7 13.7 1.01
-4 4 -7 15.63 0.99
-4 4 -7 13.28 0.75
-4 4 -7 12.32 1.35
3 -4 7 0.56 0.39
3 -4 7 0.63 0.23
3 -4 7 0.42 0.45
3 -4 7 0.52 0.19
3 -4 7 0.18 0.17
-3 4 -7 0.16 0.4
-3 4 -7 0.69 0.28
-3 4 -7 0.85 0.68
-3 4 -7 0.97 0.46
2 -4 7 22.82 1.62
2 -4 7 27.34 1.29
2 -4 7 25.88 1.29
-2 4 -7 27.54 1.34
-2 4 -7 24.79 1.54
-2 4 -7 25.54 1.15
-2 4 -7 23.39 1.3
1 -4 7 3.42 0.41
1 -4 7 3.1 0.42
-1 4 -7 3.25 0.65
-1 4 -7 2.83 0.42
-1 4 -7 4.12 0.48
-1 4 -7 3.15 0.3
0 -4 7 63.23 2.79
0 4 -7 65.68 2.83
0 4 -7 66.38 2.93
0 4 -7 66.11 2.81
0 4 -7 65.26 2.72
-1 -4 7 15.42 0.86
-1 -4 7 18.19 0.87
1 4 -7 16.03 0.71
1 4 -7 16.88 0.89
1 4 -7 15.89 0.93
1 4 -7 15.94 1.12
1 4 -7 17.31 0.92
-2 -4 7 56.5 2.55
-2 -4 7 65.28 2.56
2 4 -7 62.09 2.5
2 4 -7 56.97 2.49
2 4 -7 60.54 2.58
2 4 -7 59.19 2.57
2 4 -7 60.39 2.67
2 4 -7 60.12 2.56
-3 -4 7 1.35 0.26
-3 -4 7 1.2 0.26
3 4 -7 1.29 0.32
3 4 -7 1.39 0.25
3 4 -7 1.06 0.24
3 4 -7 1.62 0.3
3 4 -7 1.38 0.45
3 4 -7 1.83 0.31
-4 -4 7 145.58 6.38
-4 -4 7 163.93 6.36
4 4 -7 152.9 6.35
4 4 -7 142.74 6.37
4 4 -7 163.22 6.41
4 4 -7 166.22 6.38
4 4 -7 145.15 6.39
4 4 -7 152.8 6.4
-5 -4 7 0.22 0.24
5 4 -7 0.04 0.33
5 4 -7 -0.18 0.32
5 4 -7 0.34 0.42
5 4 -7 0.12 0.21
6 4 -7 65.41 2.97
6 4 -7 69.21 3
6 4 -7 72.89 2.97
7 4 -7 6.22 0.69
7 4 -7 5.82 0.66
8 4 -7 42.66 1.96
8 4 -7 42.21 2.09
9 4 -7 1.52 0.74
9 4 -7 2.15 0.52
10 4 -7 35.4 1.97
11 4 -7 0.34 0.9
12 4 -7 5.71 0.58
13 4 -7 -1.71 0.59
14 4 -7 0.04 0.74
10 -4 8 -0.16 0.38
9 -4 8 19.62 1.03
8 -4 8 -0.18 0.31
-8 4 -8 0.34 0.3
7 -4 8 42.87 1.86
-7 4 -8 43.16 1.87
6 -4 8 -0.17 0.26
-6 4 -8 0.26 0.32
5 -4 8 20.33 0.97
-5 4 -8 22.66 1.05
-5 4 -8 19.61 1.73
4 -4 8 4.54 0.63
4 -4 8 3.78 0.35
-4 4 -8 3.28 0.86
-4 4 -8 4.39 0.96
-4 4 -8 3.24 0.38
3 -4 8 22.75 1.32
-3 4 -8 21.95 1.67
-3 4 -8 25.92 1.34
-3 4 -8 23.7 1.12
2 -4 8 9.05 0.84
2 -4 8 11.71 1.04
-2 4 -8 9.47 0.89
-2 4 -8 9.62 0.63
-2 4 -8 8.62 0.87
-2 4 -8 9.53 1.27
1 -4 8 6.5 0.53
1 -4 8 5.89 0.67
-1 4 -8 5.55 0.4
-1 4 -8 5.5 0.78
-1 4 -8 6.74 0.6
-1 4 -8 6.68 0.58
0 -4 8 7.48 0.69
0 4 -8 7.45 0.52
0 4 -8 7.99 0.72
0 4 -8 8.86 0.85
0 4 -8 8.28 1.08
-1 -4 8 7.29 0.64
-1 -4 8 9.19 0.68
1 4 -8 8.55 0.68
1 4 -8 7.69 0.77
1 4 -8 7.93 1.03
1 4 -8 7.97 0.46
-2 -4 8 6.46 0.55
-2 -4 8 6.42 0.58
2 4 -8 6.94 0.92
2 4 -8 6.62 0.58
2 4 -8 6.55 0.64
2 4 -8 5.42 0.5
-3 -4 8 28.26 1.36
-3 -4 8 33.01 1.37
3 4 -8 29.4 1.43
3 4 -8 28.21 1.32
3 4 -8 32.23 1.43
3 4 -8 29.44 1.36
3 4 -8 29.39 1.34
3 4 -8 32.38 1.56
-4 -4 8 5.35 0.49
-4 -4 8 5.95 0.47
4 4 -8 5.7 0.61
4 4 -8 5.82 0.56
4 4 -8 4.98 0.47
4 4 -8 5.63 0.45
4 4 -8 4.4 0.41
4 4 -8 6.2 0.81
-5 -4 8 19.58 0.86
-5 -4 8 16.68 0.91
5 4 -8 19.19 1.07
5 4 -8 15.09 0.96
5 4 -8 22.41 1.07
5 4 -8 18.1 1
5 4 -8 19.29 0.94
6 4 -8 3.97 0.58
6 4 -8 3.58 0.43
6 4 -8 3.72 0.44
6 4 -8 2.82 0.46
6 4 -8 3.34 0.32
7 4 -8 51.05 2.26
7 4 -8 50.39 2.36
8 4 -8 2.92 0.49
8 4 -8 3.85 0.72
9 4 -8 109.48 4.64
9 4 -8 108.29 4.74
10 4 -8 4.05 0.9
10 4 -8 3.88 0.87
11 4 -8 62.87 3.15
13 4 -8 17.89 1.17
14 4 -8 -1.77 0.68
-8 4 -9 24.75 1.25
-7 4 -9 0.73 0.35
-6 4 -9 35.94 1.62
-5 4 -9 6.71 1.07
-5 4 -9 7.38 0.5
-4 4 -9 79.29 3.24
-4 4 -9 73.85 3.64
3 -4 9 6.21 0.67
-3 4 -9 6.03 0.68
-3 4 -9 6.27 0.47
-3 4 -9 7.08 0.99
2 -4 9 82.91 3.57
-2 4 -9 81.41 3.47
-2 4 -9 86.45 3.6
-2 4 -9 79.49 3.81
1 -4 9 1.45 0.47
-1 4 -9 1.24 0.77
-1 4 -9 1.1 0.33
-1 4 -9 1.54 0.53
0 -4 9 54.57 2.53
0 4 -9 59.32 2.78
0 4 -9 59.48 2.6
0 4 -9 58.63 2.45
-1 -4 9 11.61 0.8
1 4 -9 12.67 0.97
1 4 -9 11.97 0.67
1 4 -9 12.36 1.27
1 4 -9 12.6 0.9
-2 -4 9 4.75 0.47
-2 -4 9 3.98 0.4
2 4 -9 3.82 0.71
2 4 -9 3.09 0.5
2 4 -9 3.73 0.41
2 4 -9 3.22 0.25
-3 -4 9 10.17 0.68
-3 -4 9 11.98 0.73
3 4 -9 13 1.11
3 4 -9 9.1 0.66
3 4 -9 10.85 0.69
3 4 -9 10.76 0.6
3 4 -9 9.33 0.82
-4 -4 9 1.21 0.32
-4 -4 9 0.77 0.29
4 4 -9 0.56 0.33
4 4 -9 0.23 0.4
4 4 -9 1.88 0.59
4 4 -9 0.87 0.38
4 4 -9 0.84 0.28
-5 -4 9 0.31 0.28
-5 -4 9 0.17 0.27
5 4 -9 -0.05 0.36
5 4 -9 0.31 0.36
5 4 -9 0.13 0.47
5 4 -9 -0.41 0.39
5 4 -9 0.9 0.54
6 4 -9 1.72 0.44
6 4 -9 2.3 0.37
6 4 -9 3.22 0.58
6 4 -9 1.68 0.44
7 4 -9 1.14 0.64
7 4 -9 0.51 0.44
7 4 -9 0.08 0.31
7 4 -9 0.65 0.44
8 4 -9 38.49 1.89
8 4 -9 41.38 2.06
9 4 -9 2.89 0.81
10 4 -9 11.09 1.11
-7 4 -10 8.69 0.76
-6 4 -10 0.44 0.4
-5 4 -10 24.43 1.24
-5 4 -10 24.71 2.09
-4 4 -10 2.9 1.02
-4 4 -10 2.69 0.44
-3 4 -10 22.96 1.17
-3 4 -10 22.05 1.9
2 -4 10 3.88 0.63
-2 4 -10 3.58 0.63
-2 4 -10 3.09 0.93
-2 4 -10 3.83 0.43
1 -4 10 51.3 2.41
-1 4 -10 54 2.76
-1 4 -10 50.35 2.28
-1 4 -10 56.4 2.44
0 -4 10 4.01 0.51
0 4 -10 3.55 0.4
0 4 -10 3.66 0.89
0 4 -10 4.25 0.61
-1 -4 10 38.93 1.95
1 4 -10 48.01 2.33
1 4 -10 43.92 2.06
1 4 -10 42.68 1.86
-2 -4 10 1.38 0.38
2 4 -10 1.13 0.28
2 4 -10 1.01 0.74
2 4 -10 0.67 0.54
-3 -4 10 98.41 4.5
3 4 -10 102.64 4.55
3 4 -10 122.03 4.69
-4 -4 10 0.48 0.32
4 4 -10 0.15 0.45
4 4 -10 1.58 0.67
5 4 -10 34.28 1.77
5 4 -10 42.12 1.89
5 4 -10 33.9 1.77
-6 -4 10 3.98 0.35
6 4 -10 5.11 0.66
6 4 -10 3.48 0.89
7 4 -10 19.82 1.19
7 4 -10 16.26 1.31
8 4 -10 2.54 0.53
8 4 -10 1.09 0.75
9 4 -10 11.79 0.87
9 4 -10 11.61 1.05
10 4 -10 1.3 0.94
-7 4 -11 0.25 0.43
-6 4 -11 -0.79 0.43
-5 4 -11 -0.23 0.46
-4 4 -11 -0.41 1.09
-4 4 -11 1.16 0.45
-3 4 -11 1.47 1.08
-3 4 -11 1.64 0.46
-2 4 -11 6.2 1.12
-2 4 -11 5.62 0.53
-1 4 -11 1.24 0.43
-1 4 -11 2.17 0.85
-1 4 -11 0.94 0.97
0 4 -11 23.22 1.84
0 4 -11 19.94 1.08
1 4 -11 1.89 0.9
1 4 -11 0.45 0.38
2 4 -11 77.6 3.4
2 4 -11 65.53 2.99
3 4 -11 -0.18 0.29
3 4 -11 -0.41 0.81
4 4 -11 74.94 3.44
5 4 -11 0.3 0.73
6 4 -11 22.12 1.49
7 4 -11 1.54 0.7
8 4 -11 73.04 3.22
9 4 -11 4.75 0.63
10 4 -11 15.04 1.03
11 4 -11 1.4 0.52
-6 4 -12 -0.01 0.48
-5 4 -12 12.98 0.99
-4 4 -12 3.83 1.3
-4 4 -12 3.2 0.53
-3 4 -12 9.75 1.35
-3 4 -12 9.71 0.68
-2 4 -12 3.79 0.53
-2 4 -12 3.5 1.18
-1 4 -12 4.14 1.16
-1 4 -12 5.61 0.55
0 4 -12 0.37 0.44
0 4 -12 0.68 1.05
1 4 -12 0.42 1
1 4 -12 -0.3 0.42
2 4 -12 6.41 1.04
2 4 -12 3.85 0.46
3 4 -12 0.64 0.94
3 4 -12 -0.33 0.36
4 4 -12 10.17 1.07
5 4 -12 17.58 1.63
6 4 -12 3.82 0.88
7 4 -12 39.46 2.12
8 4 -12 -0.35 0.73
9 4 -12 16.94 1.3
10 4 -12 -0.34 0.62
11 4 -12 9.56 1.03
-4 4 -13 32.15 1.65
-3 4 -13 -1 0.53
-3 4 -13 -0.37 1.29
-2 4 -13 24.3 1.39
-2 4 -13 26.53 2.47
-1 4 -13 0.94 1.23
-1 4 -13 -0.25 0.53
0 4 -13 14.11 1.04
0 4 -13 15.32 1.51
1 4 -13 0.5 1.15
1 4 -13 0.38 0.48
2 4 -13 15.9 1.02
2 4 -13 18.97 2.06
3 4 -13 0.78 0.44
3 4 -13 1.97 1.11
4 4 -13 7.97 1.16
5 4 -13 0.73 0.99
6 4 -13 3.36 0.97
7 4 -13 0 0.88
8 4 -13 -0.37 0.84
9 4 -13 0.89 0.81
10 4 -13 17.95 1.41
-2 4 -14 1.08 0.59
-2 4 -14 1.23 1.39
-1 4 -14 32.78 2.61
-1 4 -14 32.32 1.7
0 4 -14 0.19 1.3
0 4 -14 0.01 0.57
1 4 -14 31.38 2.54
1 4 -14 28.66 1.55
2 4 -14 1.53 0.52
2 4 -14 0.92 1.23
3 4 -14 13.2 1.44
3 4 -14 12.94 0.95
4 4 -14 1.06 1.16
5 4 -14 18.12 1.99
6 4 -14 0.93 1.07
7 4 -14 13.2 1.76
8 4 -14 0.38 0.98
1 4 -15 4.96 0.68
1 4 -15 3.42 1.43
2 4 -15 25.65 1.45
2 4 -15 24.76 2.49
3 4 -15 1.09 0.58
3 4 -15 0.97 1.36
4 4 -15 29.34 2.53
5 4 -15 0.57 1.26
4 -5 -15 0.58 1.12
4 -5 -15 0.77 0.5
3 -5 -15 16.46 1.1
3 -5 -15 16.04 2.05
8 -5 -14 2.66 0.45
8 -5 -14 2.68 1.04
7 -5 -14 3.49 0.48
7 -5 -14 2.48 1.03
6 -5 -14 5.79 0.54
6 -5 -14 5.69 1.07
5 -5 -14 10.98 0.89
5 -5 -14 11.16 1.2
4 -5 -14 9.41 0.64
4 -5 -14 10.1 1.18
3 -5 -14 0.02 1
3 -5 -14 -0.09 0.45
2 -5 -14 14.56 1.83
2 -5 -14 14.25 0.98
1 -5 -14 0.73 1.06
1 -5 -14 -0.48 0.45
0 -5 -14 33.2 1.61
0 -5 -14 33.24 2.35
-1 -5 -14 0.95 0.46
-2 -5 -14 11.22 0.91
10 -5 -13 5.43 1.1
10 -5 -13 6.33 1.11
9 -5 -13 1.12 0.98
9 -5 -13 2.44 0.4
8 -5 -13 16.51 0.95
8 -5 -13 16.06 1.68
7 -5 -13 0.36 0.91
7 -5 -13 0.64 0.39
6 -5 -13 22.31 1.88
6 -5 -13 23.05 1.76
6 -5 -13 21.6 1.15
5 -5 -13 0.4 0.88
5 -5 -13 1.36 0.4
4 -5 -13 9.74 1.08
4 -5 -13 9.41 0.79
3 -5 -13 0.73 0.41
3 -5 -13 1.38 0.91
2 -5 -13 4.41 0.97
2 -5 -13 2.71 0.45
1 -5 -13 7.96 1.06
1 -5 -13 6.86 0.55
0 -5 -13 2.38 0.45
0 -5 -13 2.39 0.96
-1 -5 -13 6.01 0.52
-1 -5 -13 6.06 1.09
-2 -5 -13 0.09 0.43
-3 -5 -13 14.34 0.92
-4 -5 -13 0.66 0.41
11 -5 -12 0.8 1
10 -5 -12 4.75 1
10 -5 -12 5.06 1.01
9 -5 -12 4.65 0.96
9 -5 -12 4.88 0.97
9 -5 -12 4.27 0.4
8 -5 -12 21.21 1.05
8 -5 -12 20.52 1.69
7 -5 -12 12.94 1.45
7 -5 -12 11.66 1.27
7 -5 -12 13.84 0.79
6 -5 -12 21.94 1.64
6 -5 -12 22.47 1.44
6 -5 -12 21.75 1.1
5 -5 -12 11.6 0.76
5 -5 -12 10.39 1.08
5 -5 -12 11.86 1.41
4 -5 -12 6.37 0.69
4 -5 -12 6.82 0.48
4 -5 -12 7.04 0.91
3 -5 -12 27.69 1.32
3 -5 -12 26.83 1.44
3 -5 -12 28.6 1.85
2 -5 -12 6.23 0.63
2 -5 -12 6.14 0.48
2 -5 -12 6.64 0.91
1 -5 -12 21.79 1.23
1 -5 -12 21.72 1.68
1 -5 -12 21.31 1.1
0 -5 -12 2.48 0.4
0 -5 -12 2.52 0.88
-1 -5 -12 11.8 0.81
-1 -5 -12 12.43 1.53
-2 -5 -12 -0.12 0.37
-3 -5 -12 5.86 0.47
-4 -5 -12 0.62 0.38
12 -5 -11 9.56 1.16
11 -5 -11 7.91 1.05
10 -5 -11 5.39 0.94
9 -5 -11 22.54 1.65
9 -5 -11 20.29 1.03
9 -5 -11 22.74 1.66
8 -5 -11 0.43 0.79
8 -5 -11 0.59 0.3
7 -5 -11 72.19 3.19
7 -5 -11 67.95 2.88
7 -5 -11 65.36 3.13
6 -5 -11 3.94 0.36
6 -5 -11 3 0.75
6 -5 -11 3.68 0.71
5 -5 -11 32.27 1.71
5 -5 -11 31.74 1.48
5 -5 -11 35.73 1.89
4 -5 -11 22.01 1.54
4 -5 -11 22.06 1.06
4 -5 -11 21.09 1.27
3 -5 -11 42.24 2.17
3 -5 -11 41.95 1.8
3 -5 -11 38.65 1.9
2 -5 -11 19.92 1
2 -5 -11 19.7 1.13
2 -5 -11 19.96 1.54
1 -5 -11 45.24 2.12
1 -5 -11 49.01 2.05
1 -5 -11 47.63 2.41
0 -5 -11 6.7 0.57
0 -5 -11 6.03 0.85
0 -5 -11 6.25 0.45
-1 -5 -11 4.01 0.52
-1 -5 -11 3.8 0.4
-1 -5 -11 3.62 0.8
-2 -5 -11 14.71 1.49
-2 -5 -11 15.04 0.86
-2 -5 -11 15.44 1
-3 -5 -11 0.02 0.72
-3 -5 -11 -0.36 0.33
-4 -5 -11 2.98 0.37
-5 -5 -11 0.19 0.33
6 5 11 10.66 0.7
7 5 11 -1.75 0.45
12 -5 -10 1.49 0.96
11 -5 -10 10.05 1.06
10 -5 -10 16.56 1.5
9 -5 -10 16.97 1.46
9 -5 -10 16.9 0.85
9 -5 -10 18.82 1.43
8 -5 -10 8.9 0.57
8 -5 -10 9.28 1.2
8 -5 -10 10.62 1.23
8 -5 -10 7.59 0.9
7 -5 -10 21.24 1.42
7 -5 -10 18.12 1.33
7 -5 -10 20.9 0.96
6 -5 -10 18.34 0.91
6 -5 -10 19.63 1.36
6 -5 -10 19.28 1.23
5 -5 -10 12.69 1.19
5 -5 -10 12.37 0.69
5 -5 -10 12.55 0.98
4 -5 -10 49.91 2.15
4 -5 -10 51.09 2.43
4 -5 -10 50.79 2.3
3 -5 -10 3.64 0.33
3 -5 -10 2.59 0.67
3 -5 -10 3.79 0.53
2 -5 -10 161.87 6.92
2 -5 -10 170.68 6.86
2 -5 -10 166.21 7.03
1 -5 -10 3.56 0.49
1 -5 -10 3.64 0.7
1 -5 -10 3.35 0.34
-1 5 10 3.09 0.62
0 -5 -10 77.84 3.3
0 -5 -10 80.54 3.25
0 -5 -10 78.37 3.51
0 5 10 72.53 3.37
-1 -5 -10 7.43 0.6
-1 -5 -10 7.58 0.82
-1 -5 -10 7.02 0.71
-2 -5 -10 58.41 2.61
-2 -5 -10 61.11 2.87
-2 -5 -10 63.27 2.54
2 5 10 56.19 2.59
-3 -5 -10 6.27 0.57
-3 -5 -10 7.42 0.58
3 5 10 6.26 0.46
-4 -5 -10 38.22 1.8
-4 -5 -10 38.67 1.69
4 5 10 38.84 1.72
-5 -5 -10 2.63 0.34
-5 -5 -10 3.4 0.56
5 5 10 2.68 0.43
6 5 10 6.84 0.54
7 5 10 6.53 0.56
8 5 10 3.64 0.52
13 -5 -9 9.01 1.11
12 -5 -9 14.73 1.63
11 -5 -9 11.91 1.43
10 -5 -9 18.39 1.47
10 -5 -9 17.68 0.89
9 -5 -9 11.71 0.62
9 -5 -9 10.51 1.19
9 -5 -9 12.2 1.24
8 -5 -9 37.22 1.89
8 -5 -9 34.63 1.55
8 -5 -9 35.16 1.9
8 -5 -9 37.69 1.9
7 -5 -9 7.76 1.04
7 -5 -9 7.32 0.48
7 -5 -9 7.23 0.78
6 -5 -9 16.41 1.19
6 -5 -9 17.09 1.21
6 -5 -9 16.64 0.8
5 -5 -9 0.39 0.56
5 -5 -9 0.4 0.23
5 -5 -9 0.64 0.54
4 -5 -9 15.34 0.76
4 -5 -9 14.15 1
4 -5 -9 15.84 1.14
3 -5 -9 1.97 0.27
3 -5 -9 2.24 0.47
3 -5 -9 1.62 0.57
-3 5 9 1.64 0.38
2 -5 -9 16.05 1.18
2 -5 -9 16.72 0.8
2 -5 -9 16.3 0.92
-2 5 9 15.99 0.95
1 -5 -9 7.2 0.52
1 -5 -9 7.57 1
1 -5 -9 6.62 0.68
-1 5 9 6.55 0.71
0 -5 -9 9.36 0.71
0 -5 -9 9.44 1.04
0 -5 -9 8.81 0.58
0 5 9 7.49 0.8
-1 -5 -9 96.22 4.24
-1 -5 -9 96.33 4.08
-1 -5 -9 100.27 4.03
1 5 9 94.99 4.02
-2 -5 -9 7.63 0.54
-2 -5 -9 6.14 0.53
-2 -5 -9 7.37 0.77
2 5 9 5.79 0.42
-3 -5 -9 100.61 4.1
-3 -5 -9 97.01 4.16
-3 -5 -9 99.26 4.35
3 5 9 97.41 4.11
-4 -5 -9 2.37 0.48
-4 -5 -9 2.8 0.3
4 5 9 1.64 0.35
-5 -5 -9 36.38 1.76
-5 -5 -9 37.49 1.61
5 5 9 37.46 1.67
-6 -5 -9 0.02 0.5
6 5 9 -0.57 0.38
-7 -5 -9 19.92 1.25
7 5 9 20.38 1.11
8 5 9 0.55 0.44
9 5 9 20.9 1.2
13 -5 -8 2.39 0.94
12 -5 -8 19.1 1.65
11 -5 -8 0.42 0.77
10 -5 -8 29.81 1.7
10 -5 -8 25.87 1.19
9 -5 -8 1.36 0.65
9 -5 -8 0.82 0.79
9 -5 -8 1.56 0.23
8 -5 -8 16.37 0.75
8 -5 -8 14.55 1.26
8 -5 -8 16.23 1.19
7 -5 -8 6.49 0.43
7 -5 -8 6.14 0.65
7 -5 -8 6.2 0.66
7 -5 -8 5.59 0.73
6 -5 -8 7.87 0.73
6 -5 -8 8.75 0.49
6 -5 -8 9.71 0.95
5 -5 -8 10.25 0.56
5 -5 -8 11.03 0.96
5 -5 -8 10.9 0.87
-5 5 8 10.62 0.71
4 -5 -8 10.74 0.79
4 -5 -8 10.31 0.55
4 -5 -8 10.3 0.93
-4 5 8 9.02 0.68
3 -5 -8 15.37 0.93
3 -5 -8 15.68 1.08
3 -5 -8 15.47 0.73
-3 5 8 15.5 0.89
-3 5 8 14 0.85
2 -5 -8 15.68 1.08
2 -5 -8 15.05 0.89
2 -5 -8 15 0.73
-2 5 8 15.52 0.88
-2 5 8 13.83 0.85
1 -5 -8 20.9 1.08
1 -5 -8 20.93 1.25
1 -5 -8 22.22 0.96
-1 5 8 20.19 1.09
-1 5 8 21.7 1.11
-1 5 8 20.61 0.91
0 -5 -8 4.24 0.43
0 -5 -8 4.31 0.3
0 -5 -8 4.41 0.58
0 5 8 4.8 0.48
0 5 8 3.72 0.34
0 5 8 3.83 0.38
0 5 8 4.65 0.58
0 5 8 3.87 0.28
0 5 8 4.28 0.46
-1 -5 -8 26.18 1.22
-1 -5 -8 24.69 1.43
-1 -5 -8 26.31 1.13
1 5 8 25.18 1.12
1 5 8 24.1 1.41
1 5 8 26.95 1.32
1 5 8 23.49 1.2
1 5 8 24.43 1.15
-2 -5 -8 17.61 1.01
-2 -5 -8 17.73 0.96
-2 -5 -8 17.66 1.22
-2 -5 -8 18.97 0.84
2 5 8 18.37 1.09
2 5 8 16.88 0.84
2 5 8 16.22 0.98
2 5 8 15.86 1.22
-3 -5 -8 18.72 0.85
-3 -5 -8 17.89 1.04
-3 -5 -8 18.06 1.28
-3 -5 -8 17.57 0.99
3 5 8 15.87 1.3
3 5 8 18.81 1.15
3 5 8 17.58 1.06
3 5 8 16.78 0.88
-4 -5 -8 19.22 1.06
-4 -5 -8 18.8 1.11
-4 -5 -8 19.8 0.89
4 5 8 19.98 1.25
4 5 8 18.56 1.19
4 5 8 18.38 0.95
4 5 8 17.75 1.43
-5 -5 -8 27.23 1.43
-5 -5 -8 26.7 1.35
-5 -5 -8 27.1 1.18
5 5 8 26.93 1.52
5 5 8 25.54 1.79
5 5 8 26.75 1.53
5 5 8 26.67 1.26
-6 -5 -8 38.9 1.93
-6 -5 -8 39.27 1.84
6 5 8 41.63 2.29
6 5 8 40.77 1.75
6 5 8 34.74 2.25
-7 -5 -8 12.53 0.94
7 5 8 9.08 1.18
7 5 8 9.86 0.78
8 5 8 21.81 1.13
8 5 8 19.64 1.99
9 5 8 -1.37 1.14
9 5 8 -0.29 0.42
10 5 8 26.93 1.39
14 -5 -7 6.7 1.15
13 -5 -7 2.51 0.95
12 -5 -7 0.61 0.3
12 -5 -7 0.98 0.81
11 -5 -7 7.27 0.88
11 -5 -7 6.89 0.48
10 -5 -7 0.01 0.66
10 -5 -7 0.39 0.21
9 -5 -7 11.67 0.58
9 -5 -7 11.66 1.23
9 -5 -7 12.08 1.12
8 -5 -7 0.31 0.19
8 -5 -7 -0.03 0.52
8 -5 -7 -0.31 0.67
7 -5 -7 53.38 2.29
7 -5 -7 54.31 2.48
7 -5 -7 56.82 2.35
7 -5 -7 55.03 2.55
6 -5 -7 2.32 0.5
6 -5 -7 2.4 0.22
6 -5 -7 1.94 0.54
6 -5 -7 1.9 0.25
6 -5 -7 1.51 0.49
6 -5 -7 2.91 0.41
-6 5 7 2.36 0.34
5 -5 -7 43.35 2.03
5 -5 -7 44 2
5 -5 -7 44.57 1.85
-5 5 7 43.88 1.93
4 -5 -7 0.46 0.43
4 -5 -7 -0.43 0.42
4 -5 -7 0.05 0.18
-4 5 7 0.15 0.18
-4 5 7 0.33 0.28
3 -5 -7 63.4 2.82
3 -5 -7 64.89 2.77
3 -5 -7 65.77 2.67
-3 5 7 61.36 2.74
-3 5 7 65.63 2.75
2 -5 -7 14.43 0.97
2 -5 -7 14.52 0.82
2 -5 -7 14.46 0.7
-2 5 7 15.01 0.82
-2 5 7 14 0.89
-2 5 7 15.73 0.84
1 -5 -7 25.29 1.31
1 -5 -7 25.01 1.16
1 -5 -7 25.57 1.08
-1 5 7 23.76 1.05
-1 5 7 24.24 1.05
-1 5 7 22.29 1.07
-1 5 7 24.76 1.26
-1 5 7 25.2 1.2
-1 5 7 24.74 1.19
0 -5 -7 4.14 0.39
0 -5 -7 4.58 0.53
0 -5 -7 5 0.38
0 5 7 3.87 0.41
0 5 7 4.07 0.49
0 5 7 4.08 0.43
0 5 7 3.83 0.35
0 5 7 4.34 0.42
0 5 7 3.73 0.27
-1 -5 -7 10.31 0.55
-1 -5 -7 9.63 0.9
-1 -5 -7 10.7 0.69
1 5 7 10.35 0.67
1 5 7 10.3 0.88
1 5 7 10.71 0.55
1 5 7 10.1 0.76
1 5 7 10.35 0.59
-2 -5 -7 12.64 0.61
-2 -5 -7 11.58 0.72
-2 -5 -7 12.73 0.98
-2 -5 -7 11.96 0.77
2 5 7 10.86 0.63
2 5 7 11.12 0.99
2 5 7 12.27 0.77
2 5 7 12.26 0.86
-3 -5 -7 5.63 0.48
-3 -5 -7 4.36 0.31
-3 -5 -7 5.87 0.62
-3 -5 -7 5.53 0.47
3 5 7 4.73 0.51
3 5 7 4.18 0.35
3 5 7 4.97 0.66
3 5 7 3.98 0.49
-4 -5 -7 19.78 0.88
-4 -5 -7 19.56 1.02
-4 -5 -7 21.33 1.34
-4 -5 -7 19.29 1.07
4 5 7 19.06 1.16
4 5 7 15.91 1.33
4 5 7 18.88 0.94
4 5 7 20.36 1.2
-5 -5 -7 1.21 0.21
-5 -5 -7 1.24 0.42
-5 -5 -7 1.45 0.42
5 5 7 0.95 0.53
5 5 7 0.33 0.71
5 5 7 0.49 0.31
5 5 7 1.07 0.56
-6 -5 -7 16.37 1.01
-6 -5 -7 15.83 1.05
6 5 7 15.83 0.87
6 5 7 16.22 1.19
6 5 7 14.88 1.47
-7 -5 -7 2.74 0.5
7 5 7 1.65 0.9
7 5 7 1.91 0.38
-8 -5 -7 9.51 0.89
8 5 7 6.26 1.11
8 5 7 8.83 0.56
9 5 7 9.57 0.78
9 5 7 8.95 1.3
10 5 7 9.19 1.41
10 5 7 11.08 0.85
11 5 7 3.06 0.52
11 5 7 1.59 1.34
14 -5 -6 0.04 1.04
14 -5 -6 0.65 0.34
13 -5 -6 3.21 0.97
13 -5 -6 3.1 0.34
12 -5 -6 -0.26 0.24
12 -5 -6 0.09 0.81
11 -5 -6 8.01 0.87
11 -5 -6 7.95 0.5
10 -5 -6 4.52 0.39
10 -5 -6 5.72 0.89
10 -5 -6 4.03 0.71
9 -5 -6 0.97 0.2
9 -5 -6 0.97 0.58
9 -5 -6 0.51 0.5
9 -5 -6 1.13 0.7
8 -5 -6 0.75 0.44
8 -5 -6 0.28 0.53
8 -5 -6 0.41 0.17
8 -5 -6 0.78 0.64
7 -5 -6 5.51 0.5
7 -5 -6 5.49 0.57
7 -5 -6 6.05 0.36
7 -5 -6 4.55 0.65
7 -5 -6 5.95 0.63
-7 5 6 5.5 0.56
6 -5 -6 14.64 0.68
6 -5 -6 15.76 0.88
6 -5 -6 15.28 0.78
6 -5 -6 14.47 0.97
6 -5 -6 14.65 1
-6 5 6 14.38 0.81
5 -5 -6 0.84 0.21
5 -5 -6 0.76 0.34
5 -5 -6 0.79 0.17
5 -5 -6 0.75 0.41
5 -5 -6 0.87 0.43
5 -5 -6 0.78 0.41
-5 5 6 0.67 0.27
4 -5 -6 105.98 4.56
4 -5 -6 107.33 4.54
4 -5 -6 112.14 4.53
4 -5 -6 107.57 4.45
-4 5 6 106.8 4.51
3 -5 -6 3.15 0.22
3 -5 -6 3.01 0.41
3 -5 -6 3.54 0.39
-3 5 6 2.98 0.31
-3 5 6 3.21 0.44
-3 5 6 2.1 0.34
2 -5 -6 81.93 3.44
2 -5 -6 82.82 3.38
2 -5 -6 80.33 3.5
-2 5 6 80.72 3.47
-2 5 6 81.76 3.44
-2 5 6 81.98 3.47
-2 5 6 81.14 3.37
-2 5 6 83.68 3.45
1 -5 -6 0.25 0.17
1 -5 -6 0.56 0.38
1 -5 -6 1.35 0.31
-1 5 6 0.28 0.33
-1 5 6 0.22 0.27
-1 5 6 -0.01 0.15
-1 5 6 0.06 0.15
-1 5 6 0.29 0.26
-1 5 6 -0.32 0.34
0 -5 -6 44.66 2.02
0 -5 -6 45.6 1.87
0 -5 -6 45.19 1.93
0 5 6 46.82 1.97
0 5 6 43.83 1.87
0 5 6 42.97 2.01
0 5 6 44.29 1.97
0 5 6 44.28 1.96
0 5 6 43.75 1.88
-1 -5 -6 17.74 0.79
-1 -5 -6 18.13 1.03
-1 -5 -6 17.8 0.9
1 5 6 16.59 0.83
1 5 6 17.21 1.03
1 5 6 17.99 0.94
1 5 6 17.21 0.93
1 5 6 17.31 0.8
-2 -5 -6 32.63 1.6
-2 -5 -6 32.34 1.46
-2 -5 -6 33.33 1.39
-2 -5 -6 32.15 1.49
2 5 6 32.45 1.41
2 5 6 33.22 1.53
2 5 6 32.42 1.62
-3 -5 -6 2.78 0.47
-3 -5 -6 2.66 0.22
-3 -5 -6 2.71 0.37
-3 -5 -6 3.43 0.39
3 5 6 2.92 0.28
3 5 6 3.31 0.45
3 5 6 2.57 0.53
-4 -5 -6 27.95 1.37
-4 -5 -6 28.71 1.34
-4 -5 -6 28.87 1.22
-4 -5 -6 28.65 1.49
4 5 6 29.29 1.43
4 5 6 27.57 1.26
4 5 6 27.39 1.58
-5 -5 -6 1.94 0.42
-5 -5 -6 1.36 0.39
-5 -5 -6 1.7 0.19
5 5 6 1.2 0.49
5 5 6 1.23 0.51
5 5 6 1.1 0.64
5 5 6 1.53 0.29
-6 -5 -6 8.96 0.8
-6 -5 -6 10.15 0.8
6 5 6 9.14 1
6 5 6 8.5 0.63
6 5 6 8.84 0.93
6 5 6 9.77 0.94
-7 -5 -6 15.6 0.97
7 5 6 15.76 0.85
7 5 6 13.48 1.45
-8 -5 -6 5.51 0.61
8 5 6 5.9 0.46
8 5 6 3.7 0.99
9 5 6 13.82 1.81
9 5 6 18.59 0.97
10 5 6 0.18 0.41
10 5 6 -1.52 1.09
11 5 6 7.03 1.38
11 5 6 9.45 0.62
14 -5 -5 7.46 1.16
14 -5 -5 6.06 0.46
13 -5 -5 3.63 0.35
13 -5 -5 4.46 1.01
12 -5 -5 14.09 1.49
12 -5 -5 12.52 0.69
11 -5 -5 3.4 0.29
11 -5 -5 4.09 0.8
11 -5 -5 3.64 0.76
10 -5 -5 13.61 1.15
10 -5 -5 16.22 1.24
10 -5 -5 15.94 1.43
10 -5 -5 14.85 0.72
9 -5 -5 8.57 0.91
9 -5 -5 8.29 0.47
9 -5 -5 9.52 0.86
9 -5 -5 8.81 1
8 -5 -5 11.32 0.87
8 -5 -5 11.46 0.97
8 -5 -5 11.01 0.82
8 -5 -5 11.35 1.06
8 -5 -5 11.25 0.55
7 -5 -5 6.23 0.8
7 -5 -5 7.31 0.66
7 -5 -5 6.5 0.65
7 -5 -5 6.81 0.38
7 -5 -5 7.28 0.68
-7 5 5 6.41 0.59
6 -5 -5 39.73 1.82
6 -5 -5 39.97 1.73
6 -5 -5 38.36 1.84
6 -5 -5 38.66 1.65
6 -5 -5 39.82 1.77
-6 5 5 39.49 1.74
5 -5 -5 14.26 0.69
5 -5 -5 13.16 0.86
5 -5 -5 13.51 0.87
5 -5 -5 13.72 0.78
5 -5 -5 13.38 0.61
-5 5 5 11.83 0.68
-5 5 5 13.71 0.73
4 -5 -5 2.19 0.37
4 -5 -5 1.79 0.32
4 -5 -5 2.15 0.38
4 -5 -5 3 0.31
4 -5 -5 1.92 0.38
4 -5 -5 2.44 0.18
-4 5 5 2.3 0.41
-4 5 5 2.23 0.22
-4 5 5 1.98 0.28
3 -5 -5 15.42 0.87
3 -5 -5 14.82 0.67
3 -5 -5 15.35 0.82
3 -5 -5 15.92 0.67
3 -5 -5 15.64 0.8
-3 5 5 14.78 0.84
-3 5 5 13.76 0.82
-3 5 5 14.2 0.7
-3 5 5 15.08 0.76
2 -5 -5 56.8 2.47
2 -5 -5 57.72 2.36
2 -5 -5 56.57 2.43
2 -5 -5 58.86 2.36
-2 5 5 56.99 2.45
-2 5 5 56.82 2.42
-2 5 5 55.96 2.35
-2 5 5 55.04 2.45
-2 5 5 57.36 2.37
1 -5 -5 1.39 0.29
1 -5 -5 1.36 0.33
1 -5 -5 1.31 0.16
-1 5 5 1.32 0.32
-1 5 5 1.74 0.27
-1 5 5 1.45 0.16
-1 5 5 1.47 0.17
-1 5 5 1.41 0.32
-1 5 5 1.52 0.27
0 -5 -5 3.51 0.4
0 -5 -5 3.1 0.32
0 -5 -5 3.48 0.28
0 5 5 2.27 0.3
0 5 5 3.54 0.37
0 5 5 2.66 0.31
0 5 5 2.91 0.3
0 5 5 2.88 0.21
0 5 5 3.13 0.37
-1 -5 -5 58.18 2.37
-1 -5 -5 56.33 2.49
-1 -5 -5 57.63 2.42
1 5 5 57.48 2.45
1 5 5 56.95 2.5
1 5 5 55.04 2.4
1 5 5 56.87 2.45
1 5 5 56.82 2.37
1 5 5 57.72 2.45
-2 -5 -5 8.54 0.45
-2 -5 -5 8.72 0.74
-2 -5 -5 9.33 0.58
-2 -5 -5 8.98 0.6
2 5 5 9.41 0.75
2 5 5 8.5 0.48
2 5 5 8.84 0.64
2 5 5 8.27 0.56
2 5 5 8.95 0.63
-3 -5 -5 61.82 2.6
-3 -5 -5 60.61 2.68
-3 -5 -5 59.45 2.62
-3 -5 -5 62.79 2.53
3 5 5 60.45 2.55
3 5 5 60.95 2.64
3 5 5 62.57 2.69
3 5 5 59.51 2.71
-4 -5 -5 0.83 0.4
-4 -5 -5 0.55 0.15
-4 -5 -5 0.64 0.34
-4 -5 -5 0.71 0.31
4 5 5 0.1 0.22
4 5 5 0.23 0.36
4 5 5 -0.18 0.48
-5 -5 -5 34.25 1.59
-5 -5 -5 35.02 1.58
-5 -5 -5 34.71 1.44
5 5 5 33.92 1.5
5 5 5 33.68 1.79
5 5 5 35.32 1.67
-6 -5 -5 0.01 0.35
-6 -5 -5 0.21 0.4
6 5 5 -0.54 0.46
6 5 5 -0.31 0.27
6 5 5 -0.03 0.62
-7 -5 -5 14.92 1.09
-7 -5 -5 16.57 1
7 5 5 15.74 0.81
7 5 5 14.58 1.39
7 5 5 14.5 1.08
-8 -5 -5 6.11 0.62
8 5 5 4.8 0.93
8 5 5 5.74 0.43
-9 -5 -5 20.59 1.21
9 5 5 20.53 1.03
9 5 5 18.69 1.76
10 5 5 3.04 1.07
10 5 5 4.54 0.44
11 5 5 2.44 1.16
11 5 5 4.87 0.48
12 5 5 10.05 0.82
12 5 5 6.87 1.38
14 -5 -4 28.25 2.17
14 -5 -4 25.73 1.27
13 -5 -4 0.74 0.31
13 -5 -4 0.89 0.93
12 -5 -4 38.55 1.76
12 -5 -4 44.04 2.28
11 -5 -4 0.83 0.73
11 -5 -4 0.43 0.24
10 -5 -4 105.33 4.28
10 -5 -4 99.9 4.24
10 -5 -4 90.06 4.2
10 -5 -4 93.69 4.02
9 -5 -4 13.88 1.18
9 -5 -4 12.49 0.63
9 -5 -4 13.55 1.1
9 -5 -4 13.34 1.05
8 -5 -4 27.3 1.44
8 -5 -4 29.63 1.56
8 -5 -4 28.89 1.5
8 -5 -4 28.06 1.22
8 -5 -4 28.38 1.39
-8 5 4 29.8 1.38
7 -5 -4 4.24 0.31
7 -5 -4 4.13 0.52
7 -5 -4 3.62 0.57
7 -5 -4 4.29 0.44
7 -5 -4 3.75 0.46
-7 5 4 4.69 0.43
6 -5 -4 1.91 0.35
6 -5 -4 2.03 0.47
6 -5 -4 2.24 0.35
6 -5 -4 2.29 0.18
6 -5 -4 2.16 0.42
-6 5 4 2.53 0.31
-6 5 4 1.74 0.32
5 -5 -4 5.1 0.31
5 -5 -4 5.04 0.47
5 -5 -4 6.2 0.52
5 -5 -4 5.68 0.53
5 -5 -4 5.22 0.64
-5 5 4 5.09 0.48
-5 5 4 4.84 0.46
4 -5 -4 19.62 0.83
4 -5 -4 19.23 0.99
4 -5 -4 19.8 1
4 -5 -4 20.2 0.88
4 -5 -4 19.42 0.95
-4 5 4 17.83 0.97
-4 5 4 18.81 0.89
-4 5 4 18.42 0.92
3 -5 -4 11.67 0.66
3 -5 -4 12.12 0.56
3 -5 -4 11.71 0.52
3 -5 -4 11.4 0.71
3 -5 -4 11.76 0.67
3 -5 -4 11.37 0.71
-3 5 4 11.24 0.69
-3 5 4 10.88 0.5
-3 5 4 11.15 0.69
-3 5 4 11.87 0.63
-3 5 4 10.62 0.59
2 -5 -4 1.92 0.31
2 -5 -4 1.88 0.17
2 -5 -4 1.89 0.16
2 -5 -4 1.84 0.28
2 -5 -4 1.66 0.27
-2 5 4 2.17 0.3
-2 5 4 2.14 0.32
-2 5 4 1.77 0.16
-2 5 4 2.56 0.28
-2 5 4 2.31 0.25
1 -5 -4 57.29 2.33
1 -5 -4 55.15 2.37
1 -5 -4 54.76 2.32
1 -5 -4 55.35 2.41
-1 5 4 55.72 2.33
-1 5 4 55.38 2.37
-1 5 4 56.15 2.4
-1 5 4 57.56 2.39
-1 5 4 55.65 2.32
0 -5 -4 96.75 3.99
0 -5 -4 95.54 4.03
0 -5 -4 96.33 3.95
0 5 4 96.42 4.03
0 5 4 95.92 4
0 5 4 97.74 4
0 5 4 95.7 4
0 5 4 94.26 3.96
0 5 4 93.56 3.95
-1 -5 -4 42.11 1.82
-1 -5 -4 40.95 1.77
-1 -5 -4 41.17 1.71
1 5 4 39.64 1.78
1 5 4 40.18 1.74
1 5 4 41.24 1.79
1 5 4 41.82 1.83
1 5 4 41.61 1.78
1 5 4 40.35 1.72
-2 -5 -4 75.42 3.05
-2 -5 -4 74.61 3.1
-2 -5 -4 75.58 3.15
2 5 4 72.26 3.06
2 5 4 72.76 3.17
2 5 4 74.86 3.12
2 5 4 71.74 3.1
2 5 4 73.75 3.13
-3 -5 -4 80.81 3.32
-3 -5 -4 78.45 3.31
-3 -5 -4 81.46 3.37
-3 -5 -4 79.39 3.25
3 5 4 76.52 3.27
3 5 4 78.53 3.4
3 5 4 77.91 3.34
3 5 4 77.6 3.33
-4 -5 -4 29.86 1.42
-4 -5 -4 29.69 1.35
-4 -5 -4 29.72 1.35
-4 -5 -4 29.76 1.23
4 5 4 29.71 1.5
4 5 4 29.3 1.39
4 5 4 28.6 1.28
-5 -5 -4 24.87 1.22
-5 -5 -4 23.18 1.14
-5 -5 -4 24.03 1.14
5 5 4 21.32 1.34
5 5 4 22.64 1.19
5 5 4 23.53 1.04
-6 -5 -4 17.31 0.95
-6 -5 -4 16.96 0.93
6 5 4 15.8 1.24
6 5 4 17.33 1.02
6 5 4 16.82 0.81
-7 -5 -4 21.15 1.11
-7 -5 -4 19.45 1.07
7 5 4 20.22 0.96
7 5 4 20.46 1.17
7 5 4 19.34 1.43
-8 -5 -4 71.57 3.05
8 5 4 72.24 2.94
8 5 4 65.33 3.27
-9 -5 -4 3.16 0.56
9 5 4 2.75 0.89
9 5 4 2.34 0.34
10 5 4 14.32 0.82
10 5 4 12.12 1.59
11 5 4 -1.05 1.01
11 5 4 -0.14 0.36
12 5 4 16.36 2.05
12 5 4 24.55 1.16
14 -5 -3 8.12 0.71
14 -5 -3 9.01 1.22
13 -5 -3 21.95 1.89
13 -5 -3 20.34 1.03
12 -5 -3 9.75 0.62
12 -5 -3 8.28 1
11 -5 -3 53.92 2.43
11 -5 -3 57.09 2.79
11 -5 -3 64.78 2.98
10 -5 -3 4.69 0.33
10 -5 -3 5.46 0.75
10 -5 -3 4.7 0.68
10 -5 -3 5.65 0.79
9 -5 -3 53.25 2.38
9 -5 -3 47.05 2.33
9 -5 -3 48.63 2.11
9 -5 -3 52.72 2.4
8 -5 -3 4.03 0.47
8 -5 -3 4.35 0.57
8 -5 -3 4.19 0.63
8 -5 -3 4.85 0.34
8 -5 -3 4.26 0.55
-8 5 3 4.25 0.47
7 -5 -3 99.21 4.19
7 -5 -3 99.73 4.13
7 -5 -3 95.9 4.04
7 -5 -3 95.63 4.15
7 -5 -3 101.17 4.17
-7 5 3 99.24 4.13
-7 5 3 94.03 4.12
6 -5 -3 11.81 0.55
6 -5 -3 12.46 0.84
6 -5 -3 12.04 0.74
6 -5 -3 10.98 0.85
6 -5 -3 11.31 0.75
-6 5 3 11.86 0.72
-6 5 3 11.52 0.73
5 -5 -3 211.91 8.62
5 -5 -3 217.74 8.7
5 -5 -3 208.59 8.67
5 -5 -3 215.56 8.68
5 -5 -3 206.17 8.7
-5 5 3 214.58 8.68
-5 5 3 209.15 8.67
-5 5 3 195.26 8.69
4 -5 -3 23.39 0.99
4 -5 -3 23.68 1.13
4 -5 -3 24.6 1.14
4 -5 -3 23.88 1.06
4 -5 -3 24.52 1.1
-4 5 3 21.96 1.13
-4 5 3 24.67 1.08
-4 5 3 22.88 1.07
-4 5 3 20.91 1.11
3 -5 -3 152.46 6.27
3 -5 -3 158.56 6.24
3 -5 -3 156.47 6.29
3 -5 -3 150.5 6.27
3 -5 -3 150.22 6.22
-3 5 3 150.33 6.29
-3 5 3 148.13 6.22
-3 5 3 147.77 6.25
-3 5 3 144.22 6.27
-3 5 3 154.51 6.26
2 -5 -3 9.81 0.49
2 -5 -3 10.06 0.56
2 -5 -3 9.6 0.45
2 -5 -3 9.7 0.61
2 -5 -3 9.56 0.55
-2 5 3 9.53 0.6
-2 5 3 9.61 0.5
-2 5 3 9.7 0.45
-2 5 3 9.39 0.55
-2 5 3 10.28 0.55
1 -5 -3 38.88 1.59
1 -5 -3 38.14 1.66
1 -5 -3 37.29 1.57
1 -5 -3 38.89 1.63
1 -5 -3 37.13 1.62
1 -5 -3 37.37 1.66
-1 5 3 37.21 1.59
-1 5 3 38.04 1.66
-1 5 3 36.77 1.62
-1 5 3 38.06 1.64
-1 5 3 37.52 1.58
0 -5 -3 40.6 1.71
0 -5 -3 39.32 1.66
0 -5 -3 41.68 1.68
0 -5 -3 40.38 1.75
0 5 3 38.55 1.68
0 5 3 39.91 1.72
0 5 3 39.86 1.66
0 5 3 39.85 1.71
0 5 3 39.27 1.74
-1 -5 -3 57.78 2.45
-1 -5 -3 56.42 2.37
-1 -5 -3 57.36 2.42
1 5 3 56.39 2.38
1 5 3 58.13 2.46
1 5 3 58.11 2.43
1 5 3 57.39 2.43
1 5 3 56.49 2.4
1 5 3 58.43 2.43
-2 -5 -3 100.49 4.1
-2 -5 -3 99.24 4.02
-2 -5 -3 96.92 4.07
2 5 3 98.93 4.09
2 5 3 97.27 4.08
2 5 3 98.53 4.08
2 5 3 95.59 4.03
2 5 3 98.95 4.12
2 5 3 93.79 4.07
-3 -5 -3 5.31 0.27
-3 -5 -3 5.39 0.42
-3 -5 -3 5.58 0.52
-3 -5 -3 6.23 0.47
3 5 3 5.52 0.6
3 5 3 4.7 0.46
3 5 3 5.09 0.5
3 5 3 5.48 0.33
3 5 3 5.18 0.48
-4 -5 -3 93.98 3.86
-4 -5 -3 92.18 3.85
-4 -5 -3 87.5 3.87
4 5 3 92.07 3.8
4 5 3 92.95 3.93
4 5 3 93.67 3.87
4 5 3 91.81 3.88
-5 -5 -3 12.1 0.69
-5 -5 -3 12.02 0.73
5 5 3 11.81 0.93
5 5 3 11.77 0.59
5 5 3 11.73 0.75
-6 -5 -3 45.59 2.06
-6 -5 -3 47.77 2.08
6 5 3 47.75 1.99
6 5 3 47.72 2.1
6 5 3 46.84 2.24
-7 -5 -3 0.69 0.41
-7 -5 -3 0.02 0.31
7 5 3 0.12 0.21
7 5 3 0.19 0.6
7 5 3 0.27 0.42
-8 -5 -3 34.43 1.58
8 5 3 29.76 1.82
8 5 3 32.43 1.41
-9 -5 -3 4.67 0.58
9 5 3 3.83 0.32
9 5 3 2.73 0.8
9 5 3 4.86 0.69
10 5 3 9.8 1.08
10 5 3 11.08 0.65
11 5 3 5.43 0.41
11 5 3 3.45 1.03
12 5 3 10.68 0.7
12 5 3 7.14 1.23
13 5 3 22.73 1.09
13 5 3 15.1 2.05
14 -5 -2 4.15 0.44
14 -5 -2 4.11 1.12
13 -5 -2 6.51 1.06
13 -5 -2 6.41 0.46
12 -5 -2 1.95 0.31
12 -5 -2 1.88 0.87
11 -5 -2 3.28 0.8
11 -5 -2 2.75 0.3
11 -5 -2 3.2 0.81
10 -5 -2 1.38 0.24
10 -5 -2 1.71 0.7
10 -5 -2 1.08 0.65
9 -5 -2 11.64 1.11
9 -5 -2 11.19 0.95
9 -5 -2 10.43 0.98
9 -5 -2 9.72 1.06
9 -5 -2 10.71 0.57
8 -5 -2 25.87 1.4
8 -5 -2 24.35 1.08
8 -5 -2 26.37 1.28
8 -5 -2 23.55 1.37
8 -5 -2 25.46 1.39
-8 5 2 24.28 1.28
-8 5 2 23.95 1.26
7 -5 -2 23.21 1.14
7 -5 -2 21.1 1.21
7 -5 -2 21.39 1.22
7 -5 -2 22.15 0.97
7 -5 -2 22.69 1.24
-7 5 2 23.25 1.15
-7 5 2 22.18 1.14
6 -5 -2 27.31 1.17
6 -5 -2 28.41 1.3
6 -5 -2 27.3 1.36
6 -5 -2 28.17 1.36
6 -5 -2 26.45 1.33
-6 5 2 27.08 1.29
-6 5 2 27.36 1.3
5 -5 -2 1.63 0.38
5 -5 -2 2.29 0.17
5 -5 -2 2 0.33
5 -5 -2 2.18 0.36
5 -5 -2 1.75 0.3
-5 5 2 2.42 0.37
-5 5 2 2.31 0.31
-5 5 2 2.3 0.4
-5 5 2 1.72 0.32
4 -5 -2 21.59 1
4 -5 -2 21.96 0.92
4 -5 -2 23.08 1.07
4 -5 -2 22.75 1.02
4 -5 -2 21.82 1.05
-4 5 2 22.15 1.02
-4 5 2 20.83 0.91
-4 5 2 21.05 1.08
-4 5 2 21.19 1.02
-4 5 2 19.98 1.03
3 -5 -2 71.43 2.97
3 -5 -2 73.08 3.05
3 -5 -2 75.39 3.03
3 -5 -2 74.53 3.01
3 -5 -2 73.02 3.03
-3 5 2 71.57 3.02
-3 5 2 69.81 2.97
-3 5 2 69.15 3.03
-3 5 2 70.41 3.05
-3 5 2 72.31 3.03
2 -5 -2 71.14 3.08
2 -5 -2 76.35 3.06
2 -5 -2 75.23 3.09
2 -5 -2 73.43 3.04
2 -5 -2 77.05 3.11
-2 5 2 72.46 3.09
-2 5 2 72.38 3.07
-2 5 2 73.66 3.08
-2 5 2 72.92 3.11
-2 5 2 72.16 3.04
1 -5 -2 8.25 0.48
1 -5 -2 8.01 0.38
1 -5 -2 8.65 0.52
1 -5 -2 9.01 0.48
1 -5 -2 8.47 0.44
-1 5 2 8.2 0.49
-1 5 2 8.18 0.39
-1 5 2 8.27 0.47
-1 5 2 8.49 0.53
-1 5 2 8.39 0.45
0 -5 -2 475.48 18.95
0 -5 -2 462.21 18.97
0 -5 -2 473.81 18.97
0 -5 -2 454.42 18.93
0 -5 -2 453.46 18.95
0 5 2 460.98 18.97
0 5 2 458.74 18.97
0 5 2 453.5 18.93
0 5 2 463.2 18.95
0 5 2 459.29 18.95
-1 -5 -2 12.6 0.64
-1 -5 -2 11.93 0.61
-1 -5 -2 11.32 0.51
-1 -5 -2 11.95 0.58
-1 -5 -2 11.91 0.64
1 5 2 12.04 0.62
1 5 2 11.61 0.58
1 5 2 12.25 0.65
1 5 2 11.8 0.53
1 5 2 12.07 0.6
-2 -5 -2 43.84 1.84
-2 -5 -2 45.16 1.92
-2 -5 -2 44.95 1.9
2 5 2 43.06 1.85
2 5 2 45.47 1.91
2 5 2 44.86 1.91
2 5 2 45.44 1.94
2 5 2 45.57 1.91
2 5 2 43.69 1.9
-3 -5 -2 19.48 0.92
3 5 2 19.9 0.92
3 5 2 19.1 0.94
3 5 2 19.09 0.92
3 5 2 20.11 0.99
3 5 2 19.25 0.84
-4 -5 -2 2.82 0.34
-4 -5 -2 3.22 0.28
4 5 2 3.55 0.35
4 5 2 2.9 0.25
4 5 2 3.62 0.37
4 5 2 2.41 0.3
4 5 2 3.29 0.4
-5 -5 -2 35.25 1.52
-5 -5 -2 35.02 1.55
5 5 2 33.33 1.45
5 5 2 34.17 1.54
5 5 2 34.73 1.65
-6 -5 -2 5.73 0.48
-6 -5 -2 4.63 0.48
6 5 2 4.85 0.33
6 5 2 4.76 0.44
6 5 2 5.15 0.56
-7 -5 -2 10.98 0.8
-7 -5 -2 11.46 0.69
7 5 2 10.74 1.02
7 5 2 10.98 0.8
7 5 2 11 0.54
-8 -5 -2 15.26 1.01
8 5 2 14.99 0.71
8 5 2 14.56 1.26
-9 -5 -2 28.56 1.47
9 5 2 28.69 1.61
9 5 2 28.73 1.25
9 5 2 27.8 1.75
-10 -5 -2 0.4 0.53
10 5 2 -0.05 0.24
10 5 2 -0.2 0.78
10 5 2 0.47 0.69
11 5 2 10.03 1.13
11 5 2 10.76 0.65
12 5 2 0.3 0.31
12 5 2 -1.52 0.96
13 5 2 8.74 1.34
13 5 2 13.01 0.77
14 -5 -1 0.52 0.38
14 -5 -1 1.1 1.09
13 -5 -1 8.78 1.16
13 -5 -1 8.42 0.7
12 -5 -1 -0.1 0.86
12 -5 -1 0.61 0.31
11 -5 -1 2.15 0.31
11 -5 -1 2.27 0.78
11 -5 -1 2.33 0.78
10 -5 -1 9.7 0.6
10 -5 -1 10.71 1.12
10 -5 -1 9.79 1.23
9 -5 -1 0.97 0.48
9 -5 -1 0.76 0.6
9 -5 -1 0.85 0.22
9 -5 -1 1 0.58
9 -5 -1 1.48 0.62
-9 5 1 1.25 0.69
8 -5 -1 9.79 0.99
8 -5 -1 11.53 0.98
8 -5 -1 10.59 0.55
8 -5 -1 9.84 0.94
8 -5 -1 10.5 0.84
-8 5 1 10.23 0.85
-8 5 1 10.43 0.82
7 -5 -1 0.81 0.46
7 -5 -1 -0.02 0.46
7 -5 -1 0.36 0.44
7 -5 -1 0.19 0.16
7 -5 -1 0.5 0.36
-7 5 1 0.44 0.37
-7 5 1 1.28 0.38
-7 5 1 -0.11 0.4
6 -5 -1 21.69 1.16
6 -5 -1 21.56 1.1
6 -5 -1 22.21 0.94
6 -5 -1 21.77 1.15
6 -5 -1 21.71 1.14
-6 5 1 19.32 1.19
-6 5 1 21.52 1.1
-6 5 1 22.94 1.11
-6 5 1 22.58 1.08
5 -5 -1 5.76 0.58
5 -5 -1 5.32 0.31
5 -5 -1 5.14 0.54
5 -5 -1 4.67 0.52
5 -5 -1 5.08 0.58
-5 5 1 5.36 0.54
-5 5 1 4.87 0.65
-5 5 1 5.36 0.28
-5 5 1 5.64 0.51
-5 5 1 5.22 0.54
4 -5 -1 68.73 2.95
4 -5 -1 72.33 2.88
4 -5 -1 70.83 2.96
4 -5 -1 71.06 2.95
4 -5 -1 68.02 2.94
-4 5 1 70.87 2.95
-4 5 1 67.03 2.94
-4 5 1 65.43 2.99
-4 5 1 69.55 2.87
-4 5 1 72.22 2.95
3 -5 -1 22.73 1.03
3 -5 -1 23.27 0.96
3 -5 -1 23.77 1.04
3 -5 -1 23.26 1.07
3 -5 -1 23.26 1.04
-3 5 1 22.74 1.06
-3 5 1 21.58 1.04
-3 5 1 22.99 1.05
-3 5 1 21.84 1.1
-3 5 1 21.8 0.97
2 -5 -1 101.16 4.13
2 -5 -1 101.68 4.14
2 -5 -1 101.61 4.09
2 -5 -1 100.74 4.15
2 -5 -1 98.04 4.13
-2 5 1 97.43 4.13
-2 5 1 100.12 4.14
-2 5 1 97.25 4.09
-2 5 1 99.14 4.16
-2 5 1 97.58 4.13
1 -5 -1 12.62 0.6
1 -5 -1 13.03 0.66
1 -5 -1 12.28 0.55
1 -5 -1 13.01 0.62
1 -5 -1 12.57 0.62
-1 5 1 12.73 0.66
-1 5 1 13.29 0.56
-1 5 1 12.65 0.62
-1 5 1 12.49 0.6
-1 5 1 12.6 0.62
0 -5 -1 34.72 1.5
0 -5 -1 35.69 1.5
0 -5 -1 33.68 1.45
0 -5 -1 35.87 1.52
0 -5 -1 35.86 1.49
0 5 1 34.7 1.5
0 5 1 34.98 1.49
0 5 1 35.26 1.46
0 5 1 34.86 1.52
0 5 1 35.03 1.5
-1 -5 -1 5.14 0.33
-1 -5 -1 4.48 0.38
-1 -5 -1 4.99 0.36
-1 -5 -1 5.47 0.33
-1 -5 -1 5.03 0.23
1 5 1 5.3 0.35
1 5 1 4.83 0.34
1 5 1 4.88 0.37
1 5 1 5.43 0.4
1 5 1 5.87 0.26
-2 -5 -1 7.16 0.44
-2 -5 -1 7.39 0.43
2 5 1 7.04 0.45
2 5 1 6.95 0.44
2 5 1 7.62 0.42
2 5 1 6.87 0.33
2 5 1 7.59 0.47
2 5 1 6.98 0.42
-3 -5 -1 41.56 1.74
3 5 1 41.22 1.73
3 5 1 37.23 1.67
3 5 1 42.01 1.77
3 5 1 40.4 1.75
3 5 1 41.01 1.75
3 5 1 40.26 1.73
-4 -5 -1 2.63 0.31
4 5 1 1.59 0.25
4 5 1 1.84 0.16
4 5 1 2.17 0.33
4 5 1 2.7 0.31
4 5 1 2.14 0.31
4 5 1 2.03 0.27
-5 -5 -1 79.06 3.2
-5 -5 -1 77.22 3.22
5 5 1 74.62 3.25
5 5 1 73.5 3.22
5 5 1 75.78 3.21
5 5 1 79.01 3.27
5 5 1 75.83 3.24
5 5 1 75.44 3.14
-6 -5 -1 19.54 0.9
-6 -5 -1 18.82 0.98
6 5 1 18.14 0.79
6 5 1 19.6 1.09
6 5 1 18.01 0.97
6 5 1 18.5 0.94
-7 -5 -1 49.82 2.14
-7 -5 -1 49.73 2.21
7 5 1 47.21 2.06
7 5 1 53.81 2.38
7 5 1 48.78 2.18
7 5 1 50.29 2.3
-8 -5 -1 12 0.87
8 5 1 11.96 0.82
8 5 1 11.5 1.1
8 5 1 11.67 0.54
-9 -5 -1 3.85 0.56
9 5 1 3.38 0.24
9 5 1 4.01 0.67
9 5 1 3.34 0.72
-10 -5 -1 18.03 1.14
10 5 1 15.68 1.44
10 5 1 17.64 1.29
10 5 1 17 0.79
11 5 1 14.84 0.74
11 5 1 13.68 1.52
12 5 1 1.89 0.3
12 5 1 -0.26 0.95
13 5 1 11.17 1.35
13 5 1 15.03 0.79
14 5 1 11.25 0.76
14 5 1 7.78 1.35
14 -5 0 9.41 1.31
14 -5 0 8.3 0.58
13 -5 0 0.21 0.36
13 -5 0 0.89 0.36
13 -5 0 -0.11 0.98
12 -5 0 18.45 0.95
12 -5 0 17.81 0.95
12 -5 0 18.48 1.75
11 -5 0 2.13 0.75
11 -5 0 1.67 0.3
11 -5 0 1.74 0.79
10 -5 0 10.02 0.62
10 -5 0 10.76 1.26
10 -5 0 11.46 1.11
9 -5 0 -0.04 0.58
9 -5 0 0.21 0.5
9 -5 0 0.24 0.57
9 -5 0 0.03 0.22
-9 5 0 0.67 0.65
8 -5 0 38.06 2
8 -5 0 41.09 1.91
8 -5 0 39.15 1.97
8 -5 0 40.92 1.92
8 -5 0 39.78 1.72
-8 5 0 42.55 1.9
-8 5 0 41.42 1.91
7 -5 0 4.85 0.36
7 -5 0 4.87 0.54
7 -5 0 3.56 0.48
7 -5 0 5.66 0.58
7 -5 0 4.5 0.54
-7 5 0 5.41 0.51
-7 5 0 4.38 0.48
-7 5 0 5.08 0.6
6 -5 0 18.7 1.07
6 -5 0 18.75 0.82
6 -5 0 18.03 1.05
6 -5 0 19.24 1.06
6 -5 0 18.64 1.01
-6 5 0 17.41 1.12
-6 5 0 19.62 1.02
-6 5 0 17.5 1.01
-6 5 0 19.63 0.99
-6 5 0 18.68 0.79
5 -5 0 26.95 1.11
5 -5 0 25.12 1.26
5 -5 0 26.38 1.24
5 -5 0 26.43 1.28
5 -5 0 26.33 1.24
-5 5 0 24.36 1.35
-5 5 0 25.8 1.24
-5 5 0 26.06 1.11
-5 5 0 27.19 1.25
-5 5 0 26.39 1.23
4 -5 0 4.87 0.52
4 -5 0 4.02 0.37
4 -5 0 4.48 0.5
4 -5 0 3.85 0.27
4 -5 0 4.83 0.47
-4 5 0 4.13 0.45
-4 5 0 4.82 0.29
-4 5 0 4.35 0.48
-4 5 0 3.76 0.36
-4 5 0 4.44 0.45
3 -5 0 7.07 0.51
3 -5 0 6.69 0.33
3 -5 0 7.16 0.48
3 -5 0 6.98 0.45
3 -5 0 6.37 0.46
-3 5 0 5.87 0.52
-3 5 0 6.06 0.6
-3 5 0 6.39 0.45
-3 5 0 6.61 0.36
-3 5 0 6.94 0.49
2 -5 0 6.23 0.41
2 -5 0 6.74 0.4
2 -5 0 6.39 0.3
2 -5 0 6.12 0.43
2 -5 0 6.12 0.45
-2 5 0 6.16 0.33
-2 5 0 6.79 0.45
-2 5 0 5.87 0.52
-2 5 0 6.64 0.43
-2 5 0 6.27 0.44
1 -5 0 59.53 2.55
1 -5 0 62.94 2.55
1 -5 0 62.08 2.54
1 -5 0 60.52 2.53
1 -5 0 59.27 2.5
-1 5 0 61.27 2.53
-1 5 0 60.81 2.54
-1 5 0 59.44 2.55
-1 5 0 61.7 2.51
-1 5 0 59.74 2.57
0 -5 0 -0.07 0.14
0 -5 0 0.14 0.05
0 -5 0 0.15 0.15
0 -5 0 0.22 0.16
0 -5 0 0.14 0.15
0 5 0 -0.03 0.15
0 5 0 0.17 0.08
0 5 0 0.07 0.18
0 5 0 0.03 0.16
0 5 0 0.05 0.15
-1 -5 0 59.22 2.49
-1 -5 0 60.3 2.49
1 5 0 60.38 2.49
1 5 0 59.62 2.49
1 5 0 59.41 2.49
1 5 0 60.23 2.5
1 5 0 57.59 2.45
-2 -5 0 5.56 0.34
-2 -5 0 6.19 0.4
-2 -5 0 6.06 0.38
2 5 0 5.88 0.39
2 5 0 6.25 0.4
2 5 0 6.14 0.4
2 5 0 6.42 0.39
2 5 0 6.1 0.37
-3 -5 0 6.72 0.45
3 5 0 7.22 0.4
3 5 0 6.03 0.42
3 5 0 6.9 0.46
3 5 0 6.82 0.4
3 5 0 7.26 0.46
3 5 0 6.49 0.46
-4 -5 0 4.15 0.44
4 5 0 4.29 0.45
4 5 0 4.46 0.45
4 5 0 3.98 0.35
4 5 0 4.27 0.38
4 5 0 4.27 0.36
4 5 0 4.17 0.45
-5 -5 0 25.53 1.16
5 5 0 24.22 1.1
5 5 0 24.62 1.17
5 5 0 24.13 1.17
5 5 0 23.93 1.11
5 5 0 24.59 1.17
-6 -5 0 17.85 0.8
-6 -5 0 16.75 0.93
6 5 0 14.89 0.98
6 5 0 16.89 0.87
6 5 0 17.03 0.85
6 5 0 17.78 0.97
-7 -5 0 4.38 0.42
-7 -5 0 3.95 0.46
7 5 0 3.88 0.51
7 5 0 3.98 0.41
7 5 0 4.21 0.39
-8 -5 0 37.31 1.61
-8 -5 0 36.83 1.71
8 5 0 36.17 1.76
8 5 0 35.12 1.65
8 5 0 35.42 1.78
-9 -5 0 0.8 0.5
9 5 0 0.63 0.58
9 5 0 0.56 0.61
-10 -5 0 8.99 0.92
10 5 0 8.63 0.83
10 5 0 7.84 0.85
11 5 0 0.59 0.76
12 5 0 13.25 1.49
13 5 0 -0.92 0.96
14 5 0 3.85 1.17
14 -5 1 12.65 0.89
14 -5 1 11.3 1.36
13 -5 1 17.02 1.87
13 -5 1 17.84 0.98
12 -5 1 2.19 0.95
12 -5 1 1.97 0.35
11 -5 1 17.84 0.92
11 -5 1 17.65 1.58
11 -5 1 18.51 1.39
10 -5 1 19.23 1.52
10 -5 1 19.7 0.96
10 -5 1 21.38 1.36
10 -5 1 19.94 0.96
9 -5 1 4.43 0.68
9 -5 1 3.96 0.31
9 -5 1 4.64 0.71
9 -5 1 4.24 0.32
9 -5 1 4.21 0.59
-9 5 -1 3.47 0.66
8 -5 1 13 0.69
8 -5 1 13.39 1.14
8 -5 1 13.74 0.69
8 -5 1 14.33 1.01
8 -5 1 15.05 1.13
8 -5 1 14.02 1.01
-8 5 -1 16.77 1.25
-8 5 -1 14.36 1.03
7 -5 1 56.22 2.46
7 -5 1 53.6 2.51
7 -5 1 57.28 2.47
7 -5 1 55.15 2.31
7 -5 1 54.81 2.31
7 -5 1 54.15 2.53
-7 5 -1 58.66 2.46
-7 5 -1 53.6 2.55
-7 5 -1 57.43 2.48
-7 5 -1 52.86 2.29
6 -5 1 21.02 1.17
6 -5 1 21.48 1.12
6 -5 1 20.73 1.11
6 -5 1 20 1.07
6 -5 1 20.83 0.92
6 -5 1 21.06 0.92
6 -5 1 21.41 1.17
-6 5 -1 20.72 0.9
-6 5 -1 21.25 1.13
-6 5 -1 21.36 1.06
-6 5 -1 21.75 1.13
-6 5 -1 19.25 1.23
5 -5 1 84.37 3.6
5 -5 1 84.31 3.58
5 -5 1 86.24 3.48
5 -5 1 83.02 3.59
5 -5 1 84.02 3.48
5 -5 1 86.3 3.57
-5 5 -1 82.33 3.58
-5 5 -1 88.22 3.58
-5 5 -1 77.71 3.64
-5 5 -1 85.32 3.56
-5 5 -1 85.6 3.48
4 -5 1 1.65 0.31
4 -5 1 2.57 0.31
4 -5 1 2.23 0.34
4 -5 1 2.28 0.17
4 -5 1 2.49 0.36
4 -5 1 2.7 0.23
-4 5 -1 3.14 0.46
-4 5 -1 2.83 0.2
-4 5 -1 2.92 0.35
-4 5 -1 2.48 0.31
-4 5 -1 2.68 0.34
3 -5 1 41.39 1.83
3 -5 1 43.4 1.84
3 -5 1 42.15 1.81
3 -5 1 42.97 1.86
3 -5 1 43.47 1.76
-3 5 -1 42.11 1.92
-3 5 -1 40.88 1.85
-3 5 -1 43.48 1.86
-3 5 -1 42.72 1.78
-3 5 -1 41.35 1.82
2 -5 1 7.11 0.47
2 -5 1 7.21 0.33
2 -5 1 7.34 0.49
2 -5 1 7.31 0.42
2 -5 1 7.29 0.47
-2 5 -1 6.79 0.49
-2 5 -1 7 0.43
-2 5 -1 6.79 0.59
-2 5 -1 7.11 0.48
-2 5 -1 7.34 0.36
1 -5 1 5.26 0.35
1 -5 1 5.4 0.39
1 -5 1 6.03 0.38
1 -5 1 5.38 0.25
1 -5 1 5.01 0.4
-1 5 -1 5.24 0.46
-1 5 -1 5.3 0.34
-1 5 -1 5.16 0.39
-1 5 -1 4.95 0.27
-1 5 -1 4.97 0.39
0 -5 1 34.64 1.5
0 -5 1 35.39 1.48
0 5 -1 33.36 1.5
0 5 -1 35.25 1.5
0 5 -1 35.67 1.48
0 5 -1 35.31 1.45
0 5 -1 35.3 1.52
-1 -5 1 11.98 0.57
-1 -5 1 12.09 0.56
-1 -5 1 10.55 0.54
1 5 -1 11.9 0.56
1 5 -1 12.29 0.58
1 5 -1 10.4 0.57
1 5 -1 12.37 0.59
1 5 -1 12.01 0.56
-2 -5 1 99.84 4.03
-2 -5 1 101.24 4.01
-2 -5 1 97.17 4.02
2 5 -1 99.12 4.02
2 5 -1 98.88 4.03
2 5 -1 85.54 4.02
2 5 -1 98.13 4.01
2 5 -1 96.09 4.02
-3 -5 1 22.12 0.99
-3 -5 1 21.79 1
3 5 -1 21.31 1
3 5 -1 20.32 0.97
3 5 -1 23.56 0.99
3 5 -1 23.02 1.01
3 5 -1 22.51 0.96
-4 -5 1 67.83 2.85
4 5 -1 66.69 2.81
4 5 -1 64.95 2.84
4 5 -1 65.19 2.81
4 5 -1 71.07 2.83
4 5 -1 67.96 2.85
4 5 -1 67.59 2.8
4 5 -1 67.59 2.8
-5 -5 1 5.57 0.51
5 5 -1 4.97 0.37
5 5 -1 4.84 0.37
5 5 -1 5.19 0.48
5 5 -1 4.62 0.38
5 5 -1 4.33 0.4
5 5 -1 4.56 0.4
-6 -5 1 20.07 1.02
6 5 -1 19.48 0.93
6 5 -1 19.52 0.92
6 5 -1 20.35 1
6 5 -1 19.27 1.03
-7 -5 1 0.37 0.2
-7 -5 1 0.12 0.38
7 5 -1 0.27 0.41
7 5 -1 0.01 0.28
7 5 -1 0.02 0.43
7 5 -1 0.15 0.28
7 5 -1 0.27 0.37
-8 -5 1 10.06 0.8
-8 -5 1 9.47 0.57
8 5 -1 10.19 0.67
8 5 -1 10.25 0.91
8 5 -1 9.77 0.85
8 5 -1 8.91 0.69
8 5 -1 7.43 0.68
-9 -5 1 1.16 0.51
9 5 -1 1.29 0.6
9 5 -1 1.1 0.54
-10 -5 1 8.66 0.93
10 5 -1 8.82 1.08
10 5 -1 10.46 0.9
11 5 -1 1.68 0.71
12 5 -1 -0.67 0.77
13 5 -1 5.93 1.01
14 5 -1 -2.21 0.98
13 -5 2 15.14 1.96
13 -5 2 14.32 0.93
12 -5 2 0.64 0.96
12 -5 2 0.5 0.36
11 -5 2 13.5 1.26
11 -5 2 13.55 0.79
11 -5 2 12.91 1.54
10 -5 2 0.44 0.75
10 -5 2 0.44 0.28
10 -5 2 1.28 0.71
9 -5 2 31.51 1.49
9 -5 2 35.07 1.77
9 -5 2 32.35 1.89
9 -5 2 35.18 1.78
-9 5 -2 38.58 1.87
8 -5 2 17.68 1.27
8 -5 2 17.86 1.15
8 -5 2 16.68 1.13
8 -5 2 16.94 0.82
-8 5 -2 16.87 1.15
7 -5 2 13.57 1.04
7 -5 2 12.96 0.65
7 -5 2 14.02 1.07
7 -5 2 12.76 0.93
7 -5 2 14.24 0.94
-7 5 -2 12.86 1.16
-7 5 -2 12.77 0.61
-7 5 -2 14.31 0.93
-7 5 -2 12.39 0.95
6 -5 2 5.58 0.37
6 -5 2 5.22 0.54
6 -5 2 5.81 0.51
6 -5 2 5.26 0.47
6 -5 2 3.66 0.55
6 -5 2 5.21 0.5
-6 5 -2 4.47 0.63
-6 5 -2 4.84 0.5
-6 5 -2 4.96 0.35
-6 5 -2 6.06 0.55
-6 5 -2 5.57 0.46
5 -5 2 38.75 1.8
5 -5 2 38.22 1.7
5 -5 2 37.72 1.76
5 -5 2 38.55 1.62
5 -5 2 37.81 1.78
5 -5 2 40.37 1.73
-5 5 -2 41.34 1.77
-5 5 -2 36 1.87
-5 5 -2 36.84 1.77
-5 5 -2 40.77 1.71
-5 5 -2 38.68 1.63
4 -5 2 3.26 0.33
4 -5 2 2.62 0.37
4 -5 2 3.3 0.37
4 -5 2 3.18 0.25
4 -5 2 2.62 0.38
-4 5 -2 3.31 0.32
-4 5 -2 3.62 0.39
-4 5 -2 3.17 0.51
-4 5 -2 3.09 0.23
-4 5 -2 4.39 0.39
3 -5 2 20.82 1
3 -5 2 21.14 0.88
3 -5 2 21.53 1.04
3 -5 2 20.91 1
3 -5 2 19.8 0.95
-3 5 -2 20.9 0.95
-3 5 -2 21.09 1.04
-3 5 -2 20.79 0.91
-3 5 -2 19.65 1.01
-3 5 -2 19.83 1.13
2 -5 2 47.6 1.99
2 -5 2 46.47 1.93
2 -5 2 46.3 1.97
2 -5 2 46.28 1.9
2 -5 2 47.26 1.97
-2 5 -2 46.7 1.91
-2 5 -2 44.8 2.05
-2 5 -2 43.74 1.93
-2 5 -2 43.06 1.98
-2 5 -2 46.27 1.98
1 -5 2 12.09 0.65
1 -5 2 12.57 0.53
1 -5 2 12.34 0.64
1 -5 2 12.84 0.63
1 -5 2 12.66 0.58
-1 5 -2 12.78 0.55
-1 5 -2 11.91 0.74
-1 5 -2 12.42 0.59
-1 5 -2 11.47 0.65
-1 5 -2 12.42 0.65
0 -5 2 453.47 18.57
0 -5 2 455.3 18.58
0 5 -2 463.87 18.58
0 5 -2 431.55 18.57
0 5 -2 452.03 18.61
0 5 -2 450.78 18.54
0 5 -2 458.54 18.57
-1 -5 2 8.2 0.41
-1 -5 2 7.51 0.42
1 5 -2 7.87 0.46
1 5 -2 8 0.48
1 5 -2 8.06 0.44
1 5 -2 7.16 0.46
1 5 -2 7.58 0.41
-2 -5 2 76.85 2.97
-2 -5 2 69.42 2.98
-2 -5 2 73.54 2.99
2 5 -2 69.51 2.97
2 5 -2 70.7 2.98
2 5 -2 73.24 3
2 5 -2 74.44 2.98
2 5 -2 65.37 2.98
-3 -5 2 70.5 2.86
-3 -5 2 72.12 2.9
-3 -5 2 69.66 2.9
3 5 -2 72.62 2.87
3 5 -2 69.1 2.87
3 5 -2 68.54 2.89
3 5 -2 60.44 2.87
3 5 -2 70.36 2.91
-4 -5 2 23.11 1
-4 -5 2 20.85 1.02
4 5 -2 20.58 1
4 5 -2 19.19 0.94
4 5 -2 22.54 0.94
4 5 -2 22.44 0.95
4 5 -2 22.14 0.94
4 5 -2 22.66 1.02
-5 -5 2 1.8 0.33
5 5 -2 1.8 0.19
5 5 -2 2.28 0.33
5 5 -2 1.69 0.19
5 5 -2 1.36 0.31
5 5 -2 2.67 0.33
5 5 -2 1.73 0.19
-6 -5 2 26.17 1.25
6 5 -2 25.47 1.14
6 5 -2 25.78 1.28
6 5 -2 26.21 1.13
6 5 -2 26.38 1.14
6 5 -2 25.28 1.25
6 5 -2 26.18 1.18
6 5 -2 26.6 1.28
-7 -5 2 20.7 1.08
7 5 -2 19.49 1.1
7 5 -2 20.24 0.95
7 5 -2 20.31 1.14
7 5 -2 20.72 1.02
7 5 -2 20.08 0.95
-8 -5 2 25.85 1.06
-8 -5 2 24.11 1.25
8 5 -2 22.31 1.31
8 5 -2 22.38 1.13
8 5 -2 23.71 1.22
8 5 -2 23.62 1.32
8 5 -2 23.69 1.13
-9 -5 2 10.16 0.92
9 5 -2 10.13 1.03
9 5 -2 9.2 0.88
-10 -5 2 1.52 0.55
10 5 -2 0.28 0.56
10 5 -2 -0.05 0.7
-11 -5 2 3.37 0.82
11 5 -2 1.87 0.68
11 5 -2 2.94 1.27
12 5 -2 0.67 0.76
13 5 -2 3.89 0.92
14 5 -2 0.73 0.96
13 -5 3 27.65 1.34
13 -5 3 23.95 2.25
12 -5 3 14.02 1.31
12 -5 3 12.72 0.86
11 -5 3 4.59 0.97
11 -5 3 7.98 0.9
11 -5 3 6.45 0.46
10 -5 3 14.49 1.52
10 -5 3 14.73 0.83
10 -5 3 16.36 1.28
9 -5 3 4.33 0.36
9 -5 3 4.81 0.7
9 -5 3 5.16 0.68
9 -5 3 4.6 0.79
-9 5 -3 6.14 0.98
8 -5 3 36.48 1.58
8 -5 3 38.96 1.79
8 -5 3 36.91 1.83
8 -5 3 34.65 1.93
-8 5 -3 35.82 1.61
-8 5 -3 36.27 1.85
7 -5 3 0.27 0.21
7 -5 3 0.66 0.53
7 -5 3 1.09 0.47
7 -5 3 0.69 0.49
7 -5 3 0.87 0.6
-7 5 -3 0.53 0.19
-7 5 -3 -0.12 0.88
-7 5 -3 0.73 0.49
6 -5 3 51.8 2.2
6 -5 3 53.6 2.3
6 -5 3 51.82 2.41
6 -5 3 52.47 2.36
6 -5 3 55.21 2.32
6 -5 3 53.25 2.4
-6 5 -3 50.48 2.37
-6 5 -3 58.3 2.37
-6 5 -3 50.27 2.29
-6 5 -3 52.2 2.2
-6 5 -3 49.83 2.47
5 -5 3 13.44 0.96
5 -5 3 13.75 0.65
5 -5 3 13.44 0.77
5 -5 3 13.93 0.89
5 -5 3 13.56 0.96
5 -5 3 14.71 0.82
-5 5 -3 12.51 0.77
-5 5 -3 15.19 0.88
-5 5 -3 13.58 1.1
-5 5 -3 13.75 0.92
-5 5 -3 14.61 0.67
4 -5 3 106.02 4.39
4 -5 3 103.28 4.31
4 -5 3 103.56 4.37
4 -5 3 108.24 4.32
4 -5 3 101.56 4.36
4 -5 3 101.83 4.27
-4 5 -3 98.17 4.37
-4 5 -3 103.23 4.31
-4 5 -3 96.11 4.44
-4 5 -3 111.92 4.37
-4 5 -3 104.54 4.28
3 -5 3 6.08 0.54
3 -5 3 5.76 0.6
3 -5 3 5.7 0.42
3 -5 3 5.53 0.32
3 -5 3 5.29 0.53
-3 5 -3 5.14 0.59
-3 5 -3 5.46 0.47
-3 5 -3 5.36 0.58
-3 5 -3 5.78 0.38
-3 5 -3 6.22 0.43
2 -5 3 102.5 4.18
2 -5 3 99.57 4.23
2 -5 3 100.81 4.16
2 -5 3 101.39 4.23
2 -5 3 106.23 4.25
-2 5 -3 97.76 4.3
-2 5 -3 95.82 4.24
-2 5 -3 103.44 4.25
-2 5 -3 100.58 4.18
-2 5 -3 103.03 4.17
1 -5 3 48.03 2.38
1 -5 3 60.1 2.33
1 -5 3 58.36 2.38
1 -5 3 50.86 2.37
-1 5 -3 55.96 2.46
-1 5 -3 59.1 2.32
-1 5 -3 57.51 2.33
-1 5 -3 55.36 2.39
-1 5 -3 58.93 2.39
0 -5 3 39.02 1.64
0 -5 3 39.09 1.69
0 5 -3 39.27 1.74
0 5 -3 41.04 1.71
0 5 -3 38.44 1.62
0 5 -3 40.4 1.64
0 5 -3 37.82 1.69
-1 -5 3 35.7 1.56
-1 -5 3 37.92 1.59
-1 -5 3 39.64 1.58
1 5 -3 37.54 1.61
1 5 -3 35.75 1.61
1 5 -3 38.16 1.61
1 5 -3 33.73 1.58
1 5 -3 37.47 1.55
-2 -5 3 9.72 0.53
-2 -5 3 9.98 0.47
-2 -5 3 9.18 0.5
2 5 -3 9.21 0.48
2 5 -3 9.25 0.52
2 5 -3 9.4 0.5
2 5 -3 8.87 0.49
2 5 -3 9.73 0.54
-3 -5 3 146.7 6.13
-3 -5 3 150.88 6.14
-3 -5 3 155.37 6.11
3 5 -3 140.91 6.11
3 5 -3 152.17 6.15
3 5 -3 143.98 6.13
3 5 -3 145.54 6.12
3 5 -3 152.41 6.11
-4 -5 3 22.51 1.07
-4 -5 3 24.15 1.05
4 5 -3 23.85 1.07
4 5 -3 22.22 0.98
4 5 -3 21.75 1.04
-5 -5 3 203.08 8.33
5 5 -3 198.94 8.33
5 5 -3 201.35 8.34
5 5 -3 202.05 8.34
-6 -5 3 10.57 0.75
6 5 -3 10.95 0.74
6 5 -3 11.43 0.82
6 5 -3 10.91 0.73
-7 -5 3 95.05 3.91
7 5 -3 89 3.83
7 5 -3 89.18 3.82
7 5 -3 95.7 3.94
7 5 -3 92.58 3.93
-8 -5 3 3.5 0.5
8 5 -3 3.15 0.59
8 5 -3 3.31 0.32
8 5 -3 3.72 0.34
8 5 -3 3.54 0.51
8 5 -3 3.48 0.38
-9 -5 3 48.3 2.24
9 5 -3 53.28 2.17
9 5 -3 44.86 2.18
9 5 -3 51 2.34
9 5 -3 49.04 2.14
-10 -5 3 4.09 0.62
10 5 -3 3.59 0.56
10 5 -3 4.96 0.75
-11 -5 3 52.62 2.38
11 5 -3 44.56 2.37
11 5 -3 56.5 2.73
12 5 -3 6.17 0.8
13 5 -3 13.8 1.42
14 5 -3 3.66 0.97
12 -5 4 26.28 1.29
12 -5 4 25.16 2.11
11 -5 4 0.1 0.93
11 -5 4 0.31 0.35
10 -5 4 17.34 0.93
10 -5 4 17.66 1.67
10 -5 4 18.73 1.36
9 -5 4 3.63 0.81
9 -5 4 3.43 0.35
9 -5 4 3.6 0.68
9 -5 4 3.97 0.69
8 -5 4 85.38 3.6
8 -5 4 78.93 3.4
8 -5 4 76.9 3.67
8 -5 4 88.18 3.54
-8 5 -4 76.96 3.37
-8 5 -4 83.09 3.62
7 -5 4 22.73 1.06
7 -5 4 24.85 1.31
7 -5 4 25.61 1.29
7 -5 4 24.04 1.35
7 -5 4 21.74 1.46
-7 5 -4 24.35 1.38
-7 5 -4 21.93 1.04
6 -5 4 18.38 1.02
6 -5 4 22.86 1.11
6 -5 4 20.76 1.17
6 -5 4 19.09 0.91
6 -5 4 18.71 1.27
6 -5 4 21.3 1.3
-6 5 -4 18.8 1.4
-6 5 -4 20.62 0.92
-6 5 -4 21.75 1.2
-6 5 -4 19.32 1.2
5 -5 4 26.63 1.2
5 -5 4 26.33 1.4
5 -5 4 28.13 1.24
5 -5 4 26.14 1.13
5 -5 4 26.67 1.37
5 -5 4 26.46 1.32
-5 5 -4 24.18 1.34
-5 5 -4 23.37 1.19
-5 5 -4 27.26 1.32
-5 5 -4 26.13 1.15
-5 5 -4 24.84 1.52
4 -5 4 35.31 1.45
4 -5 4 33.27 1.54
4 -5 4 32.77 1.43
4 -5 4 32.69 1.55
4 -5 4 32.92 1.59
4 -5 4 32.18 1.38
-4 5 -4 34.16 1.41
-4 5 -4 36.24 1.56
-4 5 -4 29.61 1.54
-4 5 -4 30.03 1.69
-4 5 -4 28.94 1.42
3 -5 4 84.85 3.55
3 -5 4 88.05 3.48
3 -5 4 84.62 3.55
3 -5 4 82.78 3.58
3 -5 4 85.68 3.47
3 -5 4 84.8 3.45
-3 5 -4 81.08 3.47
-3 5 -4 78.75 3.65
-3 5 -4 86.17 3.57
-3 5 -4 84.98 3.47
-3 5 -4 77.93 3.55
2 -5 4 80.16 3.23
2 -5 4 79.41 3.31
2 -5 4 79.77 3.24
2 -5 4 78.54 3.34
2 -5 4 78.46 3.31
2 -5 4 81.89 3.24
-2 5 -4 72.01 3.32
-2 5 -4 79.92 3.25
-2 5 -4 73.93 3.41
-2 5 -4 79.73 3.34
-2 5 -4 77.03 3.24
1 -5 4 40.43 1.76
1 -5 4 41.82 1.68
-1 5 -4 41.47 1.78
-1 5 -4 39.89 1.68
-1 5 -4 40.79 1.68
-1 5 -4 38.33 1.77
-1 5 -4 39.21 1.87
0 -5 4 90.02 3.89
0 -5 4 95.63 3.95
0 5 -4 92.47 4.01
0 5 -4 99.01 3.95
0 5 -4 95.59 3.88
0 5 -4 99.33 3.89
0 5 -4 89.51 3.95
-1 -5 4 53.56 2.33
-1 -5 4 58.13 2.32
-1 -5 4 55.1 2.28
1 5 -4 51.2 2.33
1 5 -4 56.04 2.28
1 5 -4 54.88 2.37
1 5 -4 56.17 2.34
1 5 -4 54.19 2.35
-2 -5 4 2.12 0.21
-2 -5 4 2.13 0.24
-2 -5 4 2.05 0.21
2 5 -4 1.74 0.25
2 5 -4 1.71 0.18
2 5 -4 2.13 0.24
2 5 -4 1.93 0.24
2 5 -4 1.91 0.27
-3 -5 4 11.86 0.62
-3 -5 4 11.91 0.54
-3 -5 4 11.87 0.62
3 5 -4 12.78 0.57
3 5 -4 11.59 0.63
3 5 -4 11.62 0.56
3 5 -4 10.85 0.59
3 5 -4 11.3 0.66
3 5 -4 11.07 0.58
-4 -5 4 18.87 0.88
-4 -5 4 18.09 0.87
4 5 -4 17.79 0.87
4 5 -4 18.19 0.91
4 5 -4 17.6 0.89
-5 -5 4 5.23 0.54
-5 -5 4 5.84 0.47
5 5 -4 4.57 0.45
5 5 -4 5.36 0.55
5 5 -4 4.7 0.41
-6 -5 4 1.64 0.38
6 5 -4 1.55 0.43
6 5 -4 1.31 0.39
6 5 -4 1.45 0.36
-7 -5 4 3.69 0.46
7 5 -4 4.03 0.47
7 5 -4 3.45 0.54
-8 -5 4 27.31 1.37
8 5 -4 26.89 1.39
8 5 -4 27.04 1.46
-9 -5 4 12.88 0.95
9 5 -4 12.31 1.1
9 5 -4 12.61 0.68
9 5 -4 10.34 0.74
-10 -5 4 92.87 4.08
10 5 -4 104.5 4.04
10 5 -4 97.24 4.18
10 5 -4 85.11 4.02
-11 -5 4 0.55 0.6
11 5 -4 0.06 0.86
11 5 -4 -0.85 0.53
12 5 -4 31.95 1.74
14 5 -4 16.22 1.54
12 -5 5 11.93 0.87
11 -5 5 5.95 0.49
10 -5 5 4.28 0.94
10 -5 5 5.01 0.43
9 -5 5 23.98 1.13
9 -5 5 23.25 1.74
8 -5 5 9.11 0.72
8 -5 5 6.41 0.86
8 -5 5 7.39 0.72
8 -5 5 6.43 0.55
-8 5 -5 5.85 0.71
-8 5 -5 7.06 0.49
7 -5 5 19.58 1.17
7 -5 5 17.04 1.38
7 -5 5 17.49 0.88
7 -5 5 20.25 1.12
7 -5 5 18.08 1.23
-7 5 -5 18.33 1.24
-7 5 -5 17.37 0.87
6 -5 5 -0.28 0.22
6 -5 5 0.16 0.42
6 -5 5 0.46 0.34
6 -5 5 0.42 0.46
6 -5 5 -0.07 0.57
-6 5 -5 -0.17 0.71
-6 5 -5 -0.18 0.52
-6 5 -5 -0.25 0.24
5 -5 5 38.07 1.95
5 -5 5 40.82 1.9
5 -5 5 39.92 1.87
5 -5 5 38.5 1.74
5 -5 5 43.65 1.78
5 -5 5 38.35 1.69
-5 5 -5 40.15 1.72
-5 5 -5 43.27 1.91
-5 5 -5 36.44 1.89
-5 5 -5 40.48 2.1
4 -5 5 0.36 0.24
4 -5 5 0.74 0.29
4 -5 5 0.66 0.39
4 -5 5 0.67 0.18
4 -5 5 0.66 0.43
4 -5 5 -0.09 0.45
-4 5 -5 0.49 0.62
-4 5 -5 0.77 0.41
-4 5 -5 0.98 0.24
-4 5 -5 0.65 0.43
3 -5 5 67.6 2.77
3 -5 5 65.8 2.79
3 -5 5 65.78 2.94
3 -5 5 67.1 2.89
3 -5 5 69.07 2.79
3 -5 5 69.74 2.89
-3 5 -5 61.06 2.9
-3 5 -5 63.1 3.02
-3 5 -5 67.99 2.8
-3 5 -5 71.92 2.92
2 -5 5 9.78 0.71
2 -5 5 9.89 0.45
2 -5 5 9.81 0.67
2 -5 5 9.47 0.43
2 -5 5 9.21 0.76
2 -5 5 9.32 0.45
-2 5 -5 9.27 0.53
-2 5 -5 8.24 0.95
-2 5 -5 9.11 0.78
-2 5 -5 8.36 0.71
1 -5 5 57.22 2.44
-1 5 -5 57.71 2.36
-1 5 -5 55.96 2.57
-1 5 -5 57.82 2.46
-1 5 -5 54.95 2.45
0 -5 5 3.02 0.31
0 -5 5 2.59 0.29
0 5 -5 2.74 0.34
0 5 -5 2.86 0.36
0 5 -5 2.88 0.48
0 5 -5 3.08 0.22
-1 -5 5 1.34 0.25
-1 -5 5 1.65 0.26
-1 -5 5 2.2 0.2
1 5 -5 1.46 0.13
1 5 -5 1.3 0.16
1 5 -5 0.97 0.41
1 5 -5 1.35 0.28
1 5 -5 1.34 0.3
1 5 -5 1.68 0.29
-2 -5 5 58.95 2.37
-2 -5 5 55.83 2.41
-2 -5 5 59.69 2.4
2 5 -5 55.62 2.41
2 5 -5 53.14 2.38
2 5 -5 58.92 2.43
2 5 -5 55.62 2.37
2 5 -5 56.91 2.42
2 5 -5 58.11 2.45
-3 -5 5 14.31 0.74
-3 -5 5 15.47 0.69
-3 -5 5 15.57 0.72
3 5 -5 14.67 0.71
3 5 -5 14.4 0.79
3 5 -5 14.14 0.71
3 5 -5 13.06 0.74
3 5 -5 14.89 0.74
3 5 -5 16.32 0.73
-4 -5 5 1.87 0.26
-4 -5 5 2.83 0.3
4 5 -5 1.72 0.33
4 5 -5 2 0.28
4 5 -5 1.77 0.31
-5 -5 5 12.96 0.73
-5 -5 5 13.3 0.7
5 5 -5 13.01 0.77
5 5 -5 12.33 0.74
5 5 -5 12.21 0.79
-6 -5 5 39.21 1.69
6 5 -5 36.18 1.69
6 5 -5 38.86 1.72
6 5 -5 36.11 1.72
-7 -5 5 6.21 0.53
7 5 -5 6.76 0.61
7 5 -5 6.69 0.72
-8 -5 5 11.1 0.82
8 5 -5 11.17 0.99
8 5 -5 10.41 0.88
-9 -5 5 9.07 0.85
9 5 -5 8.36 0.79
9 5 -5 8.68 0.83
-10 -5 5 15.43 1.04
10 5 -5 11.29 0.8
10 5 -5 14.94 1.36
11 5 -5 3.23 0.89
11 5 -5 1.71 0.51
12 5 -5 9.54 0.8
13 5 -5 1.43 0.7
14 5 -5 3.11 0.83
11 -5 6 12.01 0.86
10 -5 6 -0.34 0.36
9 -5 6 19.91 1.02
8 -5 6 6.32 0.44
-8 5 -6 7.05 0.53
7 -5 6 17.43 0.89
-7 5 -6 19.24 1.46
-7 5 -6 17.99 0.89
6 -5 6 10.22 1.22
6 -5 6 10.18 0.62
6 -5 6 11.37 0.98
6 -5 6 13.5 0.88
-6 5 -6 11.84 0.67
-6 5 -6 9.39 1.04
-6 5 -6 11.65 1.07
5 -5 6 1.34 0.6
5 -5 6 2.06 0.35
5 -5 6 2.48 0.39
5 -5 6 1.53 0.6
5 -5 6 2.07 0.5
5 -5 6 1.4 0.23
-5 5 -6 2.17 0.54
-5 5 -6 1.67 0.76
-5 5 -6 1.81 0.29
4 -5 6 35.41 1.42
4 -5 6 29.63 1.66
4 -5 6 32.61 1.57
4 -5 6 33.46 1.62
4 -5 6 30.78 1.39
4 -5 6 32.17 1.37
-4 5 -6 32.79 1.42
-4 5 -6 28 1.59
-4 5 -6 30.75 1.84
-4 5 -6 33.89 1.61
3 -5 6 3.15 0.22
3 -5 6 4.02 0.48
3 -5 6 3.64 0.54
3 -5 6 3.41 0.27
3 -5 6 3.88 0.47
3 -5 6 3.38 0.32
-3 5 -6 3.33 0.31
-3 5 -6 3.49 0.7
-3 5 -6 4.29 0.52
-3 5 -6 3.33 0.49
2 -5 6 36.91 1.61
2 -5 6 34.65 1.6
2 -5 6 34.14 1.68
-2 5 -6 36.8 1.68
-2 5 -6 31.57 1.63
-2 5 -6 34.29 1.84
-2 5 -6 34.57 1.5
1 -5 6 13.71 0.86
1 -5 6 17.52 0.93
-1 5 -6 17.12 0.79
-1 5 -6 17.63 0.95
-1 5 -6 17.86 0.97
-1 5 -6 18.56 1.2
0 -5 6 45.31 1.95
0 -5 6 39.02 1.93
0 5 -6 46.24 1.85
0 5 -6 46.73 1.98
0 5 -6 43.56 1.96
0 5 -6 45.69 2.11
-1 -5 6 0.4 0.25
-1 -5 6 0.07 0.27
1 5 -6 -0.32 0.47
1 5 -6 0.04 0.29
1 5 -6 0.38 0.32
1 5 -6 0.68 0.31
-2 -5 6 80.43 3.5
-2 -5 6 87.9 3.5
2 5 -6 84.95 3.52
2 5 -6 87.85 3.58
2 5 -6 78.05 3.46
2 5 -6 80.24 3.45
2 5 -6 84.83 3.52
2 5 -6 84.76 3.51
-3 -5 6 3.14 0.27
-3 -5 6 2.7 0.3
3 5 -6 2.91 0.31
3 5 -6 2.68 0.36
3 5 -6 3.62 0.44
3 5 -6 3.71 0.39
3 5 -6 2.77 0.41
3 5 -6 2.88 0.26
-4 -5 6 104.33 4.45
-4 -5 6 109.99 4.41
4 5 -6 114.51 4.43
4 5 -6 105.31 4.47
4 5 -6 96.38 4.45
4 5 -6 115.37 4.44
4 5 -6 107.73 4.41
4 5 -6 100.84 4.44
-5 -5 6 0.47 0.25
5 5 -6 0.7 0.39
5 5 -6 0.33 0.31
5 5 -6 0.78 0.33
6 5 -6 13.29 0.92
6 5 -6 12.03 0.86
6 5 -6 15.51 0.86
7 5 -6 6.31 0.7
7 5 -6 4.91 0.62
8 5 -6 0.63 0.47
8 5 -6 0.82 0.58
9 5 -6 1.04 0.68
9 5 -6 0.53 0.52
10 5 -6 5.43 0.85
11 5 -6 8.45 1.04
13 5 -6 0.67 0.65
11 -5 7 4.94 0.49
10 -5 7 13.34 0.86
9 -5 7 11.9 0.78
8 -5 7 10.45 0.68
-8 5 -7 9.76 0.66
7 -5 7 3.04 0.33
-7 5 -7 3.57 0.35
6 -5 7 18.92 0.91
-6 5 -7 19.6 0.96
-6 5 -7 18.53 1.72
5 -5 7 1.38 0.23
-5 5 -7 2.11 0.33
-5 5 -7 1.21 0.84
4 -5 7 22.28 0.98
4 -5 7 22.46 1.52
4 -5 7 22.84 1.28
-4 5 -7 24.68 1.34
-4 5 -7 19.84 1.3
-4 5 -7 22.9 1.07
-4 5 -7 20.25 1.63
3 -5 7 6.43 0.56
3 -5 7 5.4 0.46
3 -5 7 5.77 0.56
-3 5 -7 4.67 0.59
-3 5 -7 5.49 0.59
-3 5 -7 4.86 0.39
-3 5 -7 5.45 0.83
2 -5 7 13.02 0.92
2 -5 7 14.6 0.88
-2 5 -7 13.99 1
-2 5 -7 13.5 1.26
-2 5 -7 13.62 0.72
-2 5 -7 11.83 0.93
1 -5 7 9.31 0.69
1 -5 7 11.48 0.78
-1 5 -7 10.74 1.14
-1 5 -7 12.17 0.91
-1 5 -7 10.21 0.81
-1 5 -7 10.71 0.61
0 -5 7 4 0.39
0 -5 7 4.1 0.41
0 5 -7 3.77 0.5
0 5 -7 4.27 0.44
0 5 -7 4.52 0.66
0 5 -7 4.46 0.36
-1 -5 7 29.64 1.26
-1 -5 7 25.62 1.25
1 5 -7 27.45 1.28
1 5 -7 26.94 1.49
1 5 -7 25.14 1.12
1 5 -7 26.26 1.3
1 5 -7 26.25 1.3
-2 -5 7 17.28 0.83
-2 -5 7 14.83 0.83
2 5 -7 14.43 0.89
2 5 -7 15.96 0.89
2 5 -7 15.02 1.09
2 5 -7 16.6 0.86
-3 -5 7 69.22 2.75
-3 -5 7 60.47 2.76
3 5 -7 66.4 2.76
3 5 -7 66.82 2.78
3 5 -7 62.13 2.72
3 5 -7 68.43 2.86
3 5 -7 63.94 2.75
3 5 -7 64.68 2.8
-4 -5 7 0.27 0.27
-4 -5 7 0.21 0.2
4 5 -7 -0.22 0.27
4 5 -7 0.24 0.21
4 5 -7 0.33 0.28
4 5 -7 -0.23 0.41
4 5 -7 0.27 0.35
4 5 -7 -0.02 0.35
-5 -5 7 42.37 1.91
5 5 -7 47.53 1.88
5 5 -7 41.27 1.97
5 5 -7 48.06 1.91
5 5 -7 42.72 1.96
5 5 -7 41.3 1.93
-6 -5 7 2.54 0.33
6 5 -7 1.97 0.42
6 5 -7 2.07 0.49
6 5 -7 1.94 0.41
7 5 -7 54.09 2.34
7 5 -7 50.96 2.39
8 5 -7 0.41 0.47
8 5 -7 -0.2 0.6
9 5 -7 13.43 1.03
9 5 -7 13.39 1.28
10 5 -7 -0.52 0.8
11 5 -7 8.49 1.14
13 5 -7 -1.14 0.59
14 5 -7 1.18 0.71
10 -5 8 29.15 1.4
9 -5 8 0.48 0.35
8 -5 8 26.08 1.2
-8 5 -8 24.59 1.2
7 -5 8 11.44 0.67
-7 5 -8 11.03 0.74
6 -5 8 44.54 1.95
-6 5 -8 47.18 2
-5 5 -8 31.44 1.42
-5 5 -8 29.61 2.05
-4 5 -8 21.97 1.79
-4 5 -8 23.07 1.12
3 -5 8 21.21 1.26
-3 5 -8 20.16 1.66
-3 5 -8 22.34 1.26
-3 5 -8 20.06 1.04
2 -5 8 20.33 1.2
-2 5 -8 20.97 1.59
-2 5 -8 21.34 1.27
-2 5 -8 20.41 1.01
1 -5 8 28.3 1.41
-1 5 -8 25.92 1.43
-1 5 -8 29.16 1.28
-1 5 -8 29.47 1.77
-1 5 -8 28.25 1.5
0 -5 8 4.48 0.46
0 -5 8 4.17 0.43
0 5 -8 4.45 0.57
0 5 -8 4.43 0.5
0 5 -8 4.71 0.74
0 5 -8 3.93 0.33
-1 -5 8 21.33 1.14
-1 -5 8 24.56 1.15
1 5 -8 22.63 1.21
1 5 -8 21.93 0.99
1 5 -8 22.49 1.18
1 5 -8 23.16 1.47
-2 -5 8 19.13 0.89
-2 -5 8 15.14 0.89
2 5 -8 16.74 1.23
2 5 -8 14.85 0.96
2 5 -8 15.75 0.91
2 5 -8 16.28 1.13
-3 -5 8 17.08 0.84
-3 -5 8 14.85 0.86
3 5 -8 15.76 0.81
3 5 -8 15.09 0.95
3 5 -8 14.43 0.75
3 5 -8 18.59 1.18
3 5 -8 16.58 0.85
3 5 -8 16.13 0.93
-4 -5 8 10.99 0.61
-4 -5 8 9.57 0.67
4 5 -8 9.48 0.63
4 5 -8 10.42 0.61
4 5 -8 10.12 0.78
4 5 -8 11.35 0.74
4 5 -8 11.81 0.96
4 5 -8 9.87 0.72
-5 -5 8 10.19 0.66
-5 -5 8 10.81 0.56
5 5 -8 9.33 0.71
5 5 -8 12.13 0.89
5 5 -8 10.76 0.84
5 5 -8 10.33 0.55
5 5 -8 11.33 0.68
5 5 -8 9.77 0.8
-6 -5 8 8.36 0.64
6 5 -8 7.44 0.77
6 5 -8 7.64 0.74
6 5 -8 10.61 0.74
6 5 -8 8.97 0.58
6 5 -8 9.2 0.87
7 5 -8 5.54 0.68
7 5 -8 7.15 0.78
8 5 -8 17.38 1.11
8 5 -8 18.95 1.28
9 5 -8 0.45 0.76
9 5 -8 1.95 0.56
10 5 -8 31.67 1.93
11 5 -8 1.64 1.25
-8 5 -9 0.56 0.37
-7 5 -9 21.1 1.09
-6 5 -9 0.04 0.38
-5 5 -9 41.77 2.58
-5 5 -9 45.79 1.96
-4 5 -9 3.04 0.42
-4 5 -9 2.87 0.99
-3 5 -9 118.21 4.87
-3 5 -9 115.42 5.22
2 -5 9 7.48 0.68
-2 5 -9 7.1 1.01
-2 5 -9 8.22 0.67
-2 5 -9 7.73 0.74
1 -5 9 108.12 4.66
-1 5 -9 115.94 4.72
-1 5 -9 107.24 4.57
-1 5 -9 108.68 4.88
0 -5 9 9.14 0.79
0 5 -9 10.61 1.32
0 5 -9 8.69 0.64
0 5 -9 9.22 0.97
-1 -5 9 6.15 0.52
1 5 -9 5.99 0.64
1 5 -9 6.03 0.48
1 5 -9 7.47 0.86
-2 -5 9 16.01 0.93
2 5 -9 14.62 1.05
2 5 -9 18.66 1.34
2 5 -9 18.7 1.08
2 5 -9 15.26 0.72
-3 -5 9 1.87 0.37
-3 -5 9 2.73 0.39
3 5 -9 0.85 0.46
3 5 -9 3.32 0.69
3 5 -9 1.73 0.36
-4 -5 9 16.6 0.83
-4 -5 9 14.44 0.85
4 5 -9 16.55 1.21
4 5 -9 14.81 0.82
4 5 -9 15.26 0.87
4 5 -9 15.05 0.97
-5 -5 9 0.43 0.31
-5 -5 9 0.48 0.25
5 5 -9 0.49 0.43
5 5 -9 1.16 0.59
5 5 -9 0.8 0.43
5 5 -9 0.26 0.47
5 5 -9 0.44 0.25
-6 -5 9 16.17 0.92
6 5 -9 16.12 1.14
6 5 -9 15.92 1.05
6 5 -9 19.26 1.13
6 5 -9 17.7 0.95
7 5 -9 7 0.63
7 5 -9 8.8 0.78
7 5 -9 10.42 0.84
7 5 -9 7.53 0.85
8 5 -9 37.76 1.83
8 5 -9 37.59 1.98
9 5 -9 11.27 1
10 5 -9 21.33 1.65
-8 5 -10 4.36 0.6
-7 5 -10 8.13 0.57
-6 5 -10 7.2 0.56
-5 5 -10 3.06 0.46
-5 5 -10 3.03 1.13
-4 5 -10 46.22 2.07
-4 5 -10 45.77 2.7
-3 5 -10 8.33 0.58
-3 5 -10 8.21 1.14
-2 5 -10 70.03 3.47
-2 5 -10 71.02 3
1 -5 10 7.65 0.7
-1 5 -10 9.4 1.1
-1 5 -10 8.67 0.71
-1 5 -10 9.31 0.79
0 -5 10 80.09 3.71
0 5 -10 84.48 3.61
0 5 -10 88.54 3.78
0 5 -10 92.28 4.01
-1 -5 10 3.27 0.49
1 5 -10 4.25 0.9
1 5 -10 3.39 0.65
1 5 -10 3.64 0.38
-2 -5 10 161.74 7.23
2 5 -10 168.27 7.15
2 5 -10 171.7 7.28
2 5 -10 194.26 7.41
-3 -5 10 3.31 0.44
3 5 -10 5.17 0.82
3 5 -10 1.71 0.55
-4 -5 10 47.21 2.25
4 5 -10 48.33 2.32
4 5 -10 60.22 2.53
-5 -5 10 11.63 0.88
5 5 -10 11.18 0.91
-6 -5 10 19.78 0.98
6 5 -10 24.69 1.4
7 5 -10 27.65 1.51
8 5 -10 12.06 1
-7 5 -11 -0.02 0.45
-6 5 -11 12.88 0.95
-5 5 -11 -0.32 0.46
-4 5 -11 3.07 0.51
-4 5 -11 3.39 1.22
-3 5 -11 0.01 1.13
-3 5 -11 -0.14 0.46
-2 5 -11 17.67 1.08
-2 5 -11 18.22 1.97
-1 5 -11 4.57 1.09
-1 5 -11 4.04 0.48
0 5 -11 8.16 0.86
0 5 -11 8.09 1.13
0 5 -11 6.54 0.53
1 5 -11 49.56 2.27
1 5 -11 56.57 2.83
2 5 -11 19.83 1.05
2 5 -11 24.38 1.81
3 5 -11 52.72 2.7
4 5 -11 27.12 1.8
5 5 -11 42.92 2.25
6 5 -11 4.95 0.81
7 5 -11 88.06 3.87
8 5 -11 1.6 0.66
9 5 -11 26.72 1.5
10 5 -11 4.01 0.57
-5 5 -12 5.1 0.59
-4 5 -12 1.09 1.32
-4 5 -12 1.46 0.53
-3 5 -12 6.87 1.35
-3 5 -12 7.24 0.63
-2 5 -12 -0.08 1.19
-2 5 -12 0.71 0.51
-1 5 -12 16.82 2.08
-1 5 -12 14.66 1.05
0 5 -12 2.4 0.49
0 5 -12 3.95 1.16
1 5 -12 21.29 1.2
1 5 -12 26.66 2.11
2 5 -12 6.2 0.53
2 5 -12 8.65 1.14
3 5 -12 29.32 1.65
3 5 -12 36.46 2.22
4 5 -12 8.82 1.08
5 5 -12 16.3 1.63
6 5 -12 31.46 1.98
7 5 -12 19 1.58
8 5 -12 24.67 1.68
9 5 -12 4.9 0.77
10 5 -12 6.89 0.74
11 5 -12 0.24 0.59
-4 5 -13 0.61 0.57
-3 5 -13 16.25 1.21
-3 5 -13 18.34 1.77
-2 5 -13 0.86 1.33
-2 5 -13 0.02 0.57
-1 5 -13 8.49 1.42
-1 5 -13 7.61 0.68
0 5 -13 3.02 0.55
0 5 -13 3.93 1.28
1 5 -13 6.54 0.62
1 5 -13 9.03 1.34
2 5 -13 5.07 1.2
2 5 -13 3.42 0.53
3 5 -13 1.27 0.46
3 5 -13 1.52 1.11
4 5 -13 12.16 1.29
5 5 -13 2.39 1.06
6 5 -13 31.41 2.16
7 5 -13 0.08 0.97
8 5 -13 20.97 1.7
9 5 -13 2.12 0.85
10 5 -13 5.15 0.83
-2 5 -14 14.16 1.19
-2 5 -14 14.98 1.76
-1 5 -14 1.91 0.63
-1 5 -14 0.28 1.44
0 5 -14 41.56 2.88
0 5 -14 36.4 1.88
1 5 -14 1.61 1.36
1 5 -14 0.54 0.56
2 5 -14 19.04 1.17
2 5 -14 20.4 2.37
3 5 -14 0.85 0.52
3 5 -14 2.07 1.31
4 5 -14 13.74 1.46
5 5 -14 13.38 1.43
6 5 -14 9.07 1.28
7 5 -14 5.3 1.15
8 5 -14 1.74 1.06
3 5 -15 20.06 2.53
3 5 -15 19.91 1.24
4 5 -15 1.71 1.37
7 -6 -14 6.16 0.55
7 -6 -14 6.82 1.14
6 -6 -14 20.2 1.15
6 -6 -14 19.72 1.91
5 -6 -14 3.45 1.03
5 -6 -14 3.81 0.5
4 -6 -14 6.65 1.12
4 -6 -14 7.08 0.58
3 -6 -14 3.99 1.06
3 -6 -14 3.16 0.5
2 -6 -14 0.62 1.04
2 -6 -14 -0.38 0.46
1 -6 -14 7.63 1.18
1 -6 -14 6.44 0.58
0 -6 -14 -0.8 0.46
-1 -6 -14 12.59 0.94
9 -6 -13 27.3 2.11
9 -6 -13 27.19 1.34
9 -6 -13 29.23 2.1
8 -6 -13 1.57 0.99
8 -6 -13 1.35 0.43
7 -6 -13 24.26 1.9
7 -6 -13 25.21 1.26
6 -6 -13 2.62 0.96
6 -6 -13 2.47 0.43
5 -6 -13 23.56 1.2
5 -6 -13 22.35 1.8
4 -6 -13 0.36 0.88
4 -6 -13 0.59 0.42
4 -6 -13 0.02 0.9
3 -6 -13 11.12 0.86
3 -6 -13 13.1 1.63
2 -6 -13 0.65 0.42
2 -6 -13 1.52 0.95
1 -6 -13 16.72 1.03
1 -6 -13 19.59 1.85
0 -6 -13 2.83 0.47
0 -6 -13 3.63 0.98
-1 -6 -13 11.32 0.85
-2 -6 -13 2.88 0.45
-3 -6 -13 0.79 0.42
10 -6 -12 2.13 0.98
10 -6 -12 1.83 0.38
9 -6 -12 5.63 1
9 -6 -12 4.46 0.43
9 -6 -12 4.34 1
8 -6 -12 39.96 2.29
8 -6 -12 38.68 1.75
7 -6 -12 15.09 0.89
7 -6 -12 15.78 1.57
6 -6 -12 18.88 1.87
6 -6 -12 20.2 1.65
6 -6 -12 19.21 1.03
5 -6 -12 3.34 0.41
5 -6 -12 3.27 0.72
5 -6 -12 4.29 0.86
4 -6 -12 20.63 1.66
4 -6 -12 20.42 1.3
4 -6 -12 21.16 1.08
3 -6 -12 0.33 0.82
3 -6 -12 -0.09 0.37
3 -6 -12 0.61 0.58
2 -6 -12 29.37 1.4
2 -6 -12 29.88 1.53
2 -6 -12 29.58 1.95
1 -6 -12 2.07 0.4
1 -6 -12 2.04 0.56
1 -6 -12 2.79 0.88
0 -6 -12 18.92 1.66
0 -6 -12 17.47 1
0 -6 -12 18 1.12
-1 -6 -12 2.08 0.93
-1 -6 -12 0.9 0.38
-2 -6 -12 14.48 0.88
-3 -6 -12 -0.16 0.37
-4 -6 -12 8.3 0.55
11 -6 -11 3.17 1.03
11 -6 -11 3.23 0.44
10 -6 -11 1.63 0.92
10 -6 -11 1.67 0.34
9 -6 -11 0.39 0.87
9 -6 -11 0.27 0.31
9 -6 -11 0.69 0.87
8 -6 -11 21.69 1.69
8 -6 -11 22.07 1.09
8 -6 -11 24.12 1.71
7 -6 -11 0.9 0.98
7 -6 -11 0.98 0.79
7 -6 -11 1.18 0.34
6 -6 -11 14.96 0.82
6 -6 -11 14.93 1.42
6 -6 -11 13.26 1.16
5 -6 -11 13.74 0.8
5 -6 -11 12.89 1.15
5 -6 -11 14.5 1.37
4 -6 -11 39.66 2.11
4 -6 -11 38.62 1.89
4 -6 -11 38.44 1.72
3 -6 -11 46.27 2.37
3 -6 -11 45.96 2
3 -6 -11 45.76 2.13
2 -6 -11 17.46 1.49
2 -6 -11 17.04 0.91
2 -6 -11 15.58 1.07
1 -6 -11 34.8 1.56
1 -6 -11 35.17 2.01
1 -6 -11 34.34 1.68
0 -6 -11 1.92 0.36
0 -6 -11 2.36 0.51
0 -6 -11 2.22 0.78
-1 -6 -11 28.58 1.88
-1 -6 -11 28.2 1.49
-1 -6 -11 30.17 1.35
-2 -6 -11 0.34 0.34
-2 -6 -11 0.41 0.51
-3 -6 -11 24.64 1.18
-3 -6 -11 23.99 1.31
-4 -6 -11 -0.61 0.33
5 6 11 13.96 1.03
6 6 11 3.69 0.52
7 6 11 12.56 0.97
12 -6 -10 31.69 2.15
11 -6 -10 0.74 0.31
11 -6 -10 1.44 0.92
10 -6 -10 20.72 1.04
10 -6 -10 24.34 1.69
9 -6 -10 1.72 0.31
9 -6 -10 1.8 0.81
8 -6 -10 55.44 2.6
8 -6 -10 50.43 2.24
8 -6 -10 52.72 2.6
7 -6 -10 -0.49 0.72
7 -6 -10 0.52 0.72
7 -6 -10 0.37 0.29
6 -6 -10 17.04 1.23
6 -6 -10 17.81 0.89
6 -6 -10 18.25 1.39
5 -6 -10 3.3 0.71
5 -6 -10 4.14 0.66
5 -6 -10 3.29 0.34
4 -6 -10 11.14 0.7
4 -6 -10 11.87 0.98
4 -6 -10 11.76 1.21
3 -6 -10 43.57 1.87
3 -6 -10 43.83 2
3 -6 -10 41.69 2.19
2 -6 -10 7.99 0.8
2 -6 -10 7.75 0.82
2 -6 -10 6.85 0.59
1 -6 -10 60.36 2.53
1 -6 -10 58.25 2.62
1 -6 -10 60.55 2.84
0 -6 -10 2.37 0.48
0 -6 -10 2.1 0.71
0 -6 -10 1.86 0.33
0 6 10 2.4 0.52
-1 -6 -10 66.19 2.82
-1 -6 -10 65.36 3.06
-1 -6 -10 66.93 2.74
1 6 10 60.47 2.92
-2 -6 -10 9.58 0.64
-2 -6 -10 10.1 1.3
-2 -6 -10 9.85 0.84
2 6 10 8.14 0.64
-3 -6 -10 14.91 0.8
-3 -6 -10 15.17 0.99
3 6 10 13.21 0.83
-4 -6 -10 8.79 0.62
-4 -6 -10 9.05 0.87
4 6 10 8.15 0.56
-5 -6 -10 4.69 0.6
5 6 10 3.33 0.46
6 6 10 20.06 1.11
7 6 10 -0.38 0.45
8 6 10 18.33 1.14
13 -6 -9 7.73 1.13
12 -6 -9 4.68 1.01
12 -6 -9 3.48 0.38
11 -6 -9 29.42 1.87
11 -6 -9 26.06 1.24
10 -6 -9 0.05 0.81
10 -6 -9 -0.48 0.27
9 -6 -9 37.95 1.67
9 -6 -9 39.75 2.08
8 -6 -9 0.94 0.68
8 -6 -9 1.37 0.26
8 -6 -9 0.59 0.77
7 -6 -9 26.71 1.57
7 -6 -9 26.32 1.56
7 -6 -9 24.84 1.57
7 -6 -9 25.15 1.16
6 -6 -9 2.05 0.65
6 -6 -9 1.8 0.27
6 -6 -9 1.76 0.63
5 -6 -9 47.24 2.25
5 -6 -9 48.66 2.05
5 -6 -9 49 2.33
4 -6 -9 2.26 0.54
4 -6 -9 1.66 0.28
4 -6 -9 1.45 0.6
3 -6 -9 51.68 2.12
3 -6 -9 51.38 2.37
3 -6 -9 48.21 2.22
-3 6 9 47.98 2.22
2 -6 -9 7.35 0.74
2 -6 -9 6.39 0.7
2 -6 -9 5.83 0.51
-2 6 9 6.35 0.71
1 -6 -9 10.91 0.65
1 -6 -9 11.9 1.16
1 -6 -9 11.66 0.83
-1 6 9 10.46 0.83
0 -6 -9 36.89 1.93
0 -6 -9 37.03 1.59
0 -6 -9 37.36 1.7
0 6 9 35.17 1.58
0 6 9 36.46 1.76
-1 -6 -9 21.2 0.97
-1 -6 -9 21.02 1.4
-1 -6 -9 20.21 1.1
1 6 9 19.18 1.21
1 6 9 19.76 0.95
-2 -6 -9 33.6 1.87
-2 -6 -9 34.74 1.5
-2 -6 -9 34.71 1.6
2 6 9 32.99 1.5
-3 -6 -9 15.04 0.97
-3 -6 -9 15.99 0.79
3 6 9 13.48 0.83
-4 -6 -9 46.87 1.97
-4 -6 -9 46.57 2.11
4 6 9 44.88 2.02
-5 -6 -9 4.23 0.55
-5 -6 -9 3.12 0.4
5 6 9 3.05 0.42
-6 -6 -9 10.25 0.95
6 6 9 9.91 0.64
7 6 9 1.41 0.44
8 6 9 7.6 0.62
9 6 9 1.58 0.51
13 -6 -8 0.33 0.99
13 -6 -8 1.18 0.33
12 -6 -8 0.32 0.89
12 -6 -8 0.49 0.3
11 -6 -8 0.63 0.28
11 -6 -8 1.11 0.84
10 -6 -8 1.9 0.28
10 -6 -8 1.26 0.79
9 -6 -8 8.7 1.13
9 -6 -8 8.88 0.87
9 -6 -8 8.59 0.54
8 -6 -8 1.45 0.24
8 -6 -8 1.69 0.64
8 -6 -8 1.63 0.71
7 -6 -8 7.86 1.05
7 -6 -8 8.39 0.81
7 -6 -8 9.29 1.04
7 -6 -8 9.22 0.53
6 -6 -8 27.16 1.54
6 -6 -8 27.14 1.47
6 -6 -8 27.48 1.53
6 -6 -8 27.13 1.2
5 -6 -8 8.76 0.86
5 -6 -8 8.55 0.97
5 -6 -8 8.8 0.53
-5 6 8 8.76 0.75
4 -6 -8 23.3 1.03
4 -6 -8 22.73 1.35
4 -6 -8 22.89 1.21
-4 6 8 21.41 1.13
3 -6 -8 6.57 0.47
3 -6 -8 7.39 0.9
3 -6 -8 5.7 0.55
-3 6 8 6.41 0.69
-3 6 8 5.9 0.62
2 -6 -8 8.29 0.54
2 -6 -8 8.47 0.96
2 -6 -8 8.75 0.75
-2 6 8 8.6 0.7
-2 6 8 9.01 0.74
1 -6 -8 1.33 0.24
1 -6 -8 1.04 0.39
1 -6 -8 0.7 0.51
-1 6 8 1.14 0.21
-1 6 8 1.18 0.41
-1 6 8 0.83 0.2
-1 6 8 1.04 0.37
-1 6 8 0.76 0.22
0 -6 -8 22.04 0.94
0 -6 -8 20.54 1.29
0 -6 -8 20.61 1.07
0 6 8 18.88 0.94
0 6 8 19.57 0.92
0 6 8 22.03 1.13
0 6 8 20.75 1.71
0 6 8 19.93 1.11
0 6 8 19 0.98
-1 -6 -8 4.89 0.48
-1 -6 -8 5.76 0.67
-1 -6 -8 4.86 0.33
1 6 8 4.56 0.49
1 6 8 4.75 0.54
1 6 8 4.44 0.34
1 6 8 4.52 0.51
1 6 8 4.59 0.62
1 6 8 4.81 0.43
-2 -6 -8 52.13 2.4
-2 -6 -8 51.97 2.22
-2 -6 -8 51.01 2.13
2 6 8 49.56 2.14
2 6 8 48.93 2.41
2 6 8 46.46 2.19
2 6 8 54.11 2.32
2 6 8 49.42 2.23
-3 -6 -8 38.16 1.94
-3 -6 -8 35.54 1.73
-3 -6 -8 37.73 1.7
-3 -6 -8 38.54 1.58
3 6 8 37.28 1.82
3 6 8 34.61 1.96
3 6 8 34.51 1.61
3 6 8 35.69 1.74
-4 -6 -8 31.61 1.47
-4 -6 -8 29.08 1.5
-4 -6 -8 30.81 1.3
4 6 8 27.72 1.82
4 6 8 27.85 1.55
4 6 8 29.7 1.36
4 6 8 30.63 1.62
-5 -6 -8 12.15 0.95
-5 -6 -8 11.51 0.91
-5 -6 -8 12.38 0.65
5 6 8 11.75 1.13
5 6 8 11.76 0.76
5 6 8 9.71 1.04
5 6 8 11.03 1.1
-6 -6 -8 27.98 1.42
6 6 8 27.3 1.31
6 6 8 24.49 1.91
-7 -6 -8 14.26 1
7 6 8 12.88 0.87
7 6 8 11.22 1.25
8 6 8 7.46 1.23
8 6 8 7.03 0.58
9 6 8 2.85 1.26
9 6 8 3.91 0.51
10 6 8 4.94 0.56
14 -6 -7 -0.28 0.34
14 -6 -7 -0.02 1.09
13 -6 -7 11.07 1.15
13 -6 -7 9.4 0.69
12 -6 -7 0.7 0.29
12 -6 -7 0.67 0.86
11 -6 -7 8.31 0.55
11 -6 -7 8.07 0.93
10 -6 -7 9.1 0.55
10 -6 -7 8.51 0.89
9 -6 -7 8.54 0.5
9 -6 -7 6.86 0.8
9 -6 -7 7.85 0.89
8 -6 -7 20.01 1.41
8 -6 -7 22.27 1.39
8 -6 -7 21.55 0.96
7 -6 -7 2.03 0.24
7 -6 -7 2.39 0.59
7 -6 -7 1.26 0.62
6 -6 -7 4.93 0.4
6 -6 -7 5.65 0.64
6 -6 -7 5.9 0.44
6 -6 -7 5.16 0.61
6 -6 -7 5.32 0.6
6 -6 -7 5.36 0.52
-6 6 7 5.44 0.59
5 -6 -7 13.99 0.94
5 -6 -7 13.03 1.02
5 -6 -7 13.09 1.02
5 -6 -7 13.56 0.87
5 -6 -7 13.55 0.66
-5 6 7 13.41 0.79
4 -6 -7 27.59 1.42
4 -6 -7 28.53 1.47
4 -6 -7 28.72 1.23
-4 6 7 28.17 1.33
3 -6 -7 7.86 0.85
3 -6 -7 7.98 0.73
3 -6 -7 7.72 0.47
-3 6 7 6.95 0.64
-3 6 7 8.11 0.62
2 -6 -7 7.29 0.82
2 -6 -7 7.34 0.62
2 -6 -7 5.69 0.43
-2 6 7 5.95 0.58
-2 6 7 5.83 0.36
-2 6 7 5.47 0.62
-2 6 7 5.98 0.71
1 -6 -7 39.53 1.77
1 -6 -7 41.03 1.68
1 -6 -7 39.99 1.89
-1 6 7 38.62 1.68
-1 6 7 40.41 1.8
-1 6 7 39.62 1.78
-1 6 7 38.6 1.85
-1 6 7 38.74 1.67
0 -6 -7 13.95 0.67
0 -6 -7 13.1 0.82
0 -6 -7 13.84 1
0 6 7 12.82 0.68
0 6 7 13.4 0.85
0 6 7 13.85 0.95
0 6 7 13.32 0.66
0 6 7 14.41 0.85
-1 -6 -7 19.97 0.96
-1 -6 -7 19.33 0.85
-1 -6 -7 18.66 1.17
1 6 7 17.96 1.03
1 6 7 18.68 0.85
1 6 7 16.74 1.02
1 6 7 18.12 1.16
1 6 7 16.9 0.88
-2 -6 -7 0.56 0.38
-2 -6 -7 0.43 0.21
-2 -6 -7 0.52 0.51
2 6 7 0.13 0.4
2 6 7 0.68 0.29
2 6 7 0.25 0.24
2 6 7 0.74 0.51
-3 -6 -7 38.37 1.73
-3 -6 -7 41.02 1.63
-3 -6 -7 38.4 1.9
-3 -6 -7 37.65 1.76
3 6 7 39.84 1.82
3 6 7 38.64 1.66
3 6 7 34.2 1.73
3 6 7 37.55 1.95
-4 -6 -7 -0.06 0.4
-4 -6 -7 0.2 0.2
-4 -6 -7 0.32 0.4
4 6 7 -0.69 0.29
4 6 7 0.23 0.63
4 6 7 0.52 0.49
4 6 7 -0.02 0.46
-5 -6 -7 21.52 1.19
-5 -6 -7 22.41 0.98
-5 -6 -7 22.09 1.19
5 6 7 21.76 1.31
5 6 7 21.18 1.06
5 6 7 19.36 1.51
5 6 7 21.62 1.34
-6 -6 -7 8.22 0.77
-6 -6 -7 8.86 0.84
6 6 7 6.68 0.96
6 6 7 7.86 0.76
6 6 7 6.2 0.5
-7 -6 -7 28.43 1.46
7 6 7 28.71 1.33
7 6 7 25 1.94
8 6 7 17.54 1.88
8 6 7 22.14 1.1
9 6 7 18.2 1.97
9 6 7 21.78 1.13
10 6 7 0.01 0.45
10 6 7 0.28 1.2
14 -6 -6 11.7 0.81
14 -6 -6 14.13 1.36
13 -6 -6 -0.1 0.31
13 -6 -6 -0.02 0.97
12 -6 -6 18.27 0.91
12 -6 -6 18.43 1.67
11 -6 -6 0.17 0.76
11 -6 -6 1.1 0.26
10 -6 -6 34.73 1.52
10 -6 -6 35.89 1.93
9 -6 -6 10.21 1.13
9 -6 -6 9.19 0.53
9 -6 -6 9.21 0.92
8 -6 -6 16.59 0.99
8 -6 -6 15.74 1.21
8 -6 -6 16.37 1.24
8 -6 -6 17.21 0.78
7 -6 -6 2.04 0.44
7 -6 -6 1.5 0.35
7 -6 -6 1.92 0.59
7 -6 -6 1.3 0.21
7 -6 -6 1.66 0.54
-7 6 6 1.75 0.44
6 -6 -6 21.35 1.22
6 -6 -6 21.69 1.01
6 -6 -6 21.1 1.12
6 -6 -6 21.37 0.93
6 -6 -6 20.86 1.23
-6 6 6 20.04 1.06
5 -6 -6 11.98 0.6
5 -6 -6 13.38 0.64
5 -6 -6 12.58 0.93
5 -6 -6 12.41 0.87
5 -6 -6 12.93 0.81
5 -6 -6 11.64 0.93
-5 6 6 10.17 0.64
-5 6 6 12.89 0.74
4 -6 -6 29.15 1.45
4 -6 -6 28.97 1.36
4 -6 -6 29.75 1.45
4 -6 -6 29.16 1.39
4 -6 -6 28.71 1.24
4 -6 -6 29.49 1.23
-4 6 6 25.88 1.24
-4 6 6 28.89 1.33
3 -6 -6 69.32 2.91
3 -6 -6 70.91 2.81
3 -6 -6 69.22 2.82
3 -6 -6 67.38 2.96
-3 6 6 64.76 2.83
-3 6 6 67.01 2.89
-3 6 6 66.38 2.93
2 -6 -6 15.23 0.71
2 -6 -6 15.54 0.96
2 -6 -6 15.01 0.84
-2 6 6 15.12 0.82
-2 6 6 14.88 0.9
-2 6 6 14.82 0.68
-2 6 6 15.07 0.71
-2 6 6 15.06 0.85
1 -6 -6 14.41 0.8
1 -6 -6 14.47 0.94
1 -6 -6 15.32 0.69
-1 6 6 14.05 0.69
-1 6 6 14.96 0.91
-1 6 6 14.63 0.84
-1 6 6 14.57 0.68
-1 6 6 14.68 0.82
0 -6 -6 4.98 0.51
0 -6 -6 5.82 0.52
0 -6 -6 5.34 0.36
0 6 6 4.09 0.43
0 6 6 5.24 0.58
0 6 6 4.68 0.39
0 6 6 4.1 0.47
0 6 6 4.79 0.36
-1 -6 -6 3.01 0.38
-1 -6 -6 2.95 0.23
-1 -6 -6 2.94 0.47
1 6 6 2.81 0.25
1 6 6 2.83 0.28
1 6 6 2.62 0.46
1 6 6 3.07 0.38
1 6 6 2.24 0.39
-2 -6 -6 2.65 0.37
-2 -6 -6 2.85 0.49
-2 -6 -6 3.11 0.23
2 6 6 2.49 0.31
2 6 6 2.89 0.27
2 6 6 2.3 0.39
2 6 6 2.4 0.48
-3 -6 -6 35.65 1.67
-3 -6 -6 37.34 1.55
-3 -6 -6 37.04 1.78
-3 -6 -6 37.58 1.65
3 6 6 35.13 1.66
3 6 6 36.44 1.58
3 6 6 35.43 1.82
3 6 6 38.13 1.72
-4 -6 -6 11.34 0.79
-4 -6 -6 12.34 0.77
-4 -6 -6 11.7 0.56
4 6 6 11.28 0.89
4 6 6 10.22 1.07
4 6 6 11.14 0.66
-5 -6 -6 1.21 0.26
-5 -6 -6 1.01 0.36
-5 -6 -6 0.77 0.42
5 6 6 0.83 0.3
5 6 6 1.52 0.51
5 6 6 0.65 0.64
-6 -6 -6 4.01 0.5
-6 -6 -6 5.09 0.55
6 6 6 4.24 0.62
6 6 6 3.81 0.8
6 6 6 4.23 0.39
-7 -6 -6 4.22 0.54
7 6 6 3.16 0.39
7 6 6 3.15 0.88
-8 -6 -6 27.52 1.4
8 6 6 27.14 1.28
8 6 6 23.26 1.91
9 6 6 -0.11 0.4
9 6 6 -1.7 0.95
10 6 6 13.11 1.45
10 6 6 17.54 0.98
11 6 6 -1.21 1.22
11 6 6 0.6 0.46
14 -6 -5 5.48 0.46
14 -6 -5 6.23 1.16
13 -6 -5 8.56 0.65
13 -6 -5 9.1 1.12
12 -6 -5 5.08 0.95
12 -6 -5 4.64 0.37
11 -6 -5 52.97 2.53
11 -6 -5 47.9 2.13
10 -6 -5 1.55 0.79
10 -6 -5 1.77 0.69
10 -6 -5 1.29 0.61
10 -6 -5 1.42 0.25
9 -6 -5 28.01 1.51
9 -6 -5 27.5 1.25
9 -6 -5 30.09 1.66
9 -6 -5 29.79 1.62
8 -6 -5 7.32 0.94
8 -6 -5 6.81 0.43
8 -6 -5 7.2 0.76
8 -6 -5 5.85 0.67
8 -6 -5 7.2 0.76
7 -6 -5 29.28 1.25
7 -6 -5 29.8 1.39
7 -6 -5 29.41 1.42
7 -6 -5 28.62 1.53
7 -6 -5 28.86 1.51
-7 6 5 28.34 1.38
6 -6 -5 3.39 0.54
6 -6 -5 3.54 0.43
6 -6 -5 3.17 0.35
6 -6 -5 3.35 0.51
6 -6 -5 3.1 0.23
-6 6 5 2.98 0.34
-6 6 5 3.02 0.37
5 -6 -5 31.03 1.48
5 -6 -5 29.77 1.41
5 -6 -5 29.82 1.28
5 -6 -5 31.71 1.33
5 -6 -5 29.68 1.45
-5 6 5 29.08 1.37
-5 6 5 28.26 1.33
4 -6 -5 6.43 0.69
4 -6 -5 6.8 0.64
4 -6 -5 6.86 0.44
4 -6 -5 6.16 0.38
4 -6 -5 6.38 0.59
-4 6 5 6.14 0.52
-4 6 5 6.07 0.47
-4 6 5 5.5 0.61
3 -6 -5 36.95 1.66
3 -6 -5 37.84 1.55
3 -6 -5 36.96 1.71
3 -6 -5 38.51 1.66
3 -6 -5 35.44 1.71
3 -6 -5 38.11 1.56
-3 6 5 35.81 1.54
-3 6 5 36.53 1.68
-3 6 5 35.63 1.59
-3 6 5 36.82 1.63
2 -6 -5 20.46 0.97
2 -6 -5 19.23 0.99
2 -6 -5 19.34 0.85
2 -6 -5 19.5 1.05
2 -6 -5 19.85 0.86
-2 6 5 19.03 1
-2 6 5 18.43 0.84
-2 6 5 17.58 1.01
-2 6 5 20.28 0.95
-2 6 5 19.26 0.88
1 -6 -5 33.78 1.52
1 -6 -5 35.05 1.44
1 -6 -5 34.94 1.59
-1 6 5 34 1.46
-1 6 5 34.32 1.56
-1 6 5 33.33 1.52
-1 6 5 33.76 1.44
-1 6 5 33.53 1.58
-1 6 5 34.21 1.54
0 -6 -5 31.01 1.44
0 -6 -5 30.52 1.27
0 -6 -5 29.1 1.35
0 6 5 30.71 1.38
0 6 5 29.37 1.3
0 6 5 28.79 1.36
0 6 5 29.85 1.38
0 6 5 29.53 1.27
0 6 5 29.65 1.42
-1 -6 -5 1.87 0.39
-1 -6 -5 1.62 0.18
-1 -6 -5 1.93 0.33
1 6 5 1.41 0.31
1 6 5 1.71 0.24
1 6 5 2.07 0.32
1 6 5 1.81 0.39
1 6 5 1.74 0.4
1 6 5 1.81 0.21
-2 -6 -5 43.51 1.96
-2 -6 -5 42.98 1.8
-2 -6 -5 43.68 1.89
2 6 5 42.96 1.92
2 6 5 42.34 1.98
2 6 5 42.59 1.82
2 6 5 44.55 1.91
2 6 5 40.83 1.86
-3 -6 -5 10.1 0.71
-3 -6 -5 10.19 0.8
-3 -6 -5 10.03 0.48
3 6 5 9.99 0.74
3 6 5 9.7 0.89
3 6 5 9.33 0.66
3 6 5 9.37 0.55
-4 -6 -5 16.42 0.7
-4 -6 -5 16.17 1
-4 -6 -5 15.03 0.88
-4 -6 -5 17.03 0.89
4 6 5 14.92 1.1
4 6 5 14.73 0.78
4 6 5 15.49 0.96
-5 -6 -5 0.41 0.33
-5 -6 -5 -0.31 0.39
5 6 5 -0.18 0.57
5 6 5 0.12 0.43
5 6 5 -0.14 0.26
-6 -6 -5 1.1 0.38
-6 -6 -5 1.23 0.44
6 6 5 0.97 0.3
6 6 5 1.27 0.5
6 6 5 1.25 0.67
-7 -6 -5 10.73 0.88
7 6 5 9.23 0.65
7 6 5 8.77 0.95
-8 -6 -5 21.64 1.22
8 6 5 17.89 1.67
8 6 5 22.59 1.06
9 6 5 12.29 1.27
9 6 5 16.01 0.86
10 6 5 -1.08 1.02
10 6 5 0.4 0.39
11 6 5 10.85 1.43
11 6 5 14.15 0.88
12 6 5 1.14 1.3
12 6 5 3.83 0.51
14 -6 -4 1 0.36
14 -6 -4 0.45 1.11
13 -6 -4 5.5 1.04
13 -6 -4 3.96 0.41
12 -6 -4 1.69 0.89
12 -6 -4 1.46 0.31
11 -6 -4 43.47 2.26
11 -6 -4 40.31 1.79
10 -6 -4 4.84 0.85
10 -6 -4 6.33 0.73
10 -6 -4 5.19 0.76
10 -6 -4 6.04 0.47
9 -6 -4 7.55 0.83
9 -6 -4 8.44 0.93
9 -6 -4 8.05 0.5
9 -6 -4 9.46 1.06
8 -6 -4 10.09 1
8 -6 -4 11.52 0.84
8 -6 -4 10.31 0.87
8 -6 -4 9.94 1.02
8 -6 -4 10.09 0.55
-8 6 4 11.5 0.83
7 -6 -4 17.7 0.97
7 -6 -4 16.12 1.09
7 -6 -4 15.69 0.75
7 -6 -4 17.1 0.96
7 -6 -4 16.33 1.09
-7 6 4 15.96 0.93
-7 6 4 15.88 0.92
6 -6 -4 74.7 3.2
6 -6 -4 73.37 3.12
6 -6 -4 75.32 3.15
6 -6 -4 73.71 3.05
6 -6 -4 72.02 3.19
-6 6 4 74.7 3.13
-6 6 4 70.97 3.11
5 -6 -4 0.54 0.16
5 -6 -4 0.55 0.26
5 -6 -4 0.15 0.38
5 -6 -4 0.1 0.39
5 -6 -4 0.47 0.32
-5 6 4 0.44 0.28
-5 6 4 0.16 0.31
-5 6 4 0.1 0.28
4 -6 -4 64.15 2.64
4 -6 -4 61.02 2.55
4 -6 -4 62.43 2.68
4 -6 -4 67.2 2.59
4 -6 -4 61.28 2.65
-4 6 4 57.59 2.66
-4 6 4 59 2.71
-4 6 4 58.47 2.54
-4 6 4 62.04 2.62
-4 6 4 62.24 2.61
3 -6 -4 0.45 0.2
3 -6 -4 0.17 0.14
3 -6 -4 0.12 0.31
3 -6 -4 0.29 0.3
3 -6 -4 0.09 0.26
-3 6 4 0.19 0.23
-3 6 4 0.17 0.14
-3 6 4 0.22 0.3
-3 6 4 -0.09 0.34
-3 6 4 0.07 0.24
2 -6 -4 75.63 3.07
2 -6 -4 76.58 3.14
2 -6 -4 77.02 3.08
2 -6 -4 72.98 3.13
2 -6 -4 74.41 3.17
2 -6 -4 73.22 3.16
-2 6 4 73.79 3.12
-2 6 4 73.25 3.07
-2 6 4 72.49 3.09
-2 6 4 71.93 3.16
-2 6 4 74.28 3.14
1 -6 -4 5.57 0.33
1 -6 -4 5.48 0.37
1 -6 -4 5.69 0.59
1 -6 -4 5.58 0.48
1 -6 -4 5.89 0.49
-1 6 4 5.18 0.39
-1 6 4 5.79 0.57
-1 6 4 5.83 0.34
-1 6 4 5.3 0.46
-1 6 4 5.22 0.53
0 -6 -4 24.27 1.04
0 -6 -4 23.97 1.19
0 -6 -4 25.81 1.13
0 6 4 24.19 1.19
0 6 4 24.29 1.13
0 6 4 24.6 1.15
0 6 4 24.27 1.14
0 6 4 24.09 1.08
0 6 4 24.21 1.05
-1 -6 -4 21.42 1.07
-1 -6 -4 20.49 0.89
-1 -6 -4 21.2 0.99
1 6 4 21.69 1.02
1 6 4 20.77 1
1 6 4 20.19 0.95
1 6 4 20.67 0.91
1 6 4 20.16 1.01
1 6 4 20.17 1.07
-2 -6 -4 111.82 4.58
-2 -6 -4 108.94 4.53
-2 -6 -4 108.15 4.47
2 6 4 109.21 4.59
2 6 4 106.88 4.49
2 6 4 109.09 4.55
2 6 4 107.71 4.55
2 6 4 108.19 4.55
2 6 4 107.68 4.52
-3 -6 -4 9.23 0.44
-3 -6 -4 9.18 0.63
-3 -6 -4 9.8 0.71
3 6 4 9.08 0.5
3 6 4 8.59 0.62
3 6 4 9.26 0.66
3 6 4 9.33 0.79
-4 -6 -4 69.77 2.93
-4 -6 -4 67.65 2.78
-4 -6 -4 67.31 2.88
-4 -6 -4 67.64 2.88
4 6 4 65.78 2.82
4 6 4 65.42 2.9
4 6 4 67.39 2.99
4 6 4 69.27 2.91
-5 -6 -4 3.81 0.39
-5 -6 -4 3.66 0.43
5 6 4 3.17 0.58
5 6 4 2.89 0.29
5 6 4 3.66 0.46
-6 -6 -4 26.9 1.31
-6 -6 -4 26.57 1.29
6 6 4 27.2 1.37
6 6 4 26.14 1.19
6 6 4 25.31 1.54
-7 -6 -4 4.86 0.54
7 6 4 4.27 0.64
7 6 4 4.57 0.36
7 6 4 4.91 0.77
-8 -6 -4 40.08 1.86
8 6 4 35.18 2.14
8 6 4 39.43 1.69
-9 -6 -4 13.19 1.01
9 6 4 10.37 1.12
9 6 4 11.87 0.73
10 6 4 -1.22 0.93
10 6 4 0.19 0.35
11 6 4 8.22 0.55
11 6 4 6.31 1.2
12 6 4 1.24 0.42
12 6 4 -0.57 1.15
14 -6 -3 2.33 0.42
14 -6 -3 3.26 1.12
13 -6 -3 19.69 1.91
13 -6 -3 16.74 0.94
12 -6 -3 2.33 0.89
12 -6 -3 2.2 0.33
11 -6 -3 59.1 2.83
11 -6 -3 55.53 2.42
10 -6 -3 24.24 1.12
10 -6 -3 25.12 1.61
10 -6 -3 25.38 1.58
9 -6 -3 19.41 0.94
9 -6 -3 21.41 1.43
9 -6 -3 20.52 1.3
9 -6 -3 21.99 1.37
8 -6 -3 11.69 1.1
8 -6 -3 12.31 1.06
8 -6 -3 10.94 0.95
8 -6 -3 11.12 0.6
8 -6 -3 11.46 0.86
-8 6 3 11.38 0.85
-8 6 3 13.41 0.88
7 -6 -3 20.87 1.24
7 -6 -3 21.04 0.94
7 -6 -3 21.07 1.13
7 -6 -3 21.49 1.15
7 -6 -3 22.03 1.23
-7 6 3 22.36 1.12
-7 6 3 20.73 1.12
6 -6 -3 57.08 2.47
6 -6 -3 56.4 2.52
6 -6 -3 58.48 2.53
6 -6 -3 55.22 2.46
6 -6 -3 57.44 2.37
-6 6 3 55.01 2.46
-6 6 3 58.29 2.46
5 -6 -3 1.82 0.18
5 -6 -3 1.97 0.4
5 -6 -3 2.53 0.42
5 -6 -3 2.57 0.35
5 -6 -3 2 0.31
-5 6 3 1.87 0.32
-5 6 3 1.65 0.4
-5 6 3 1.91 0.32
4 -6 -3 63.42 2.57
4 -6 -3 63.66 2.61
4 -6 -3 60.2 2.52
4 -6 -3 61.34 2.61
4 -6 -3 64.21 2.64
-4 6 3 58.7 2.52
-4 6 3 60.15 2.59
-4 6 3 59.09 2.64
-4 6 3 61.17 2.59
-4 6 3 56.6 2.61
3 -6 -3 10.67 0.56
3 -6 -3 10.33 0.7
3 -6 -3 10.06 0.63
3 -6 -3 9.6 0.62
3 -6 -3 10.11 0.47
-3 6 3 9.94 0.6
-3 6 3 9.32 0.67
-3 6 3 10.11 0.59
-3 6 3 9.16 0.65
-3 6 3 9.66 0.49
2 -6 -3 49.02 2.04
2 -6 -3 50.78 2.11
2 -6 -3 48.34 2.1
2 -6 -3 51.58 2.07
2 -6 -3 48.77 2.14
-2 6 3 48.12 2.1
-2 6 3 47.98 2.14
-2 6 3 48.31 2.04
-2 6 3 48.79 2.11
-2 6 3 48.97 2.08
1 -6 -3 92.98 3.76
1 -6 -3 91.99 3.81
1 -6 -3 90.16 3.73
1 -6 -3 92.9 3.79
1 -6 -3 88.34 3.78
-1 6 3 89.83 3.76
-1 6 3 88.43 3.74
-1 6 3 90.52 3.79
-1 6 3 92.21 3.79
-1 6 3 88.5 3.81
0 -6 -3 1.39 0.13
0 -6 -3 1.22 0.3
0 -6 -3 1.63 0.26
0 -6 -3 1.62 0.25
0 -6 -3 1.31 0.28
0 -6 -3 1.63 0.19
0 6 3 1.11 0.23
0 6 3 1.24 0.15
0 6 3 0.89 0.28
0 6 3 1.05 0.2
0 6 3 1.52 0.29
-1 -6 -3 143.26 5.94
-1 -6 -3 144.57 5.89
-1 -6 -3 148.27 5.97
1 6 3 141.9 5.98
1 6 3 142.28 5.95
1 6 3 140.21 5.93
1 6 3 142.85 5.9
1 6 3 143.6 5.95
1 6 3 144 5.95
-2 -6 -3 38.73 1.68
-2 -6 -3 40.58 1.73
-2 -6 -3 38.68 1.6
2 6 3 39.66 1.7
2 6 3 37.18 1.7
2 6 3 38.08 1.69
2 6 3 38.46 1.74
2 6 3 37.81 1.67
2 6 3 38.67 1.63
-3 -6 -3 35.44 1.48
-3 -6 -3 37.06 1.62
-3 -6 -3 36.84 1.59
3 6 3 36.16 1.66
3 6 3 34.57 1.6
3 6 3 35.12 1.59
3 6 3 34.52 1.51
3 6 3 37.29 1.61
3 6 3 35.24 1.59
-4 -6 -3 19.01 0.94
4 6 3 17.9 1.07
4 6 3 18.49 0.95
4 6 3 18.04 0.95
4 6 3 18 0.83
-5 -6 -3 84.77 3.51
-5 -6 -3 84.81 3.52
5 6 3 83.22 3.44
5 6 3 83.01 3.61
5 6 3 85.06 3.53
5 6 3 77.25 3.55
-6 -6 -3 3.92 0.38
-6 -6 -3 3.96 0.47
6 6 3 3.78 0.29
6 6 3 3.59 0.47
6 6 3 4.26 0.62
-7 -6 -3 103.63 4.32
-7 -6 -3 104.6 4.31
7 6 3 103.4 4.23
7 6 3 99.24 4.33
7 6 3 98.55 4.46
-8 -6 -3 9.38 0.84
8 6 3 8.01 0.55
8 6 3 9.23 1.21
-9 -6 -3 31.93 1.58
9 6 3 29.25 1.89
9 6 3 30.65 1.37
10 6 3 1.84 0.32
10 6 3 1.28 0.89
11 6 3 11.48 0.72
11 6 3 9.23 1.2
12 6 3 2.05 0.38
12 6 3 1.06 1.11
13 6 3 8.34 1.41
13 6 3 12.15 0.82
14 -6 -2 27.9 2.25
14 -6 -2 25.04 1.29
13 -6 -2 0.14 0.36
13 -6 -2 -0.6 0.96
12 -6 -2 25.31 1.89
12 -6 -2 22.9 1.15
11 -6 -2 -0.15 1.31
11 -6 -2 0.55 0.78
11 -6 -2 0.25 0.28
10 -6 -2 55.26 2.41
10 -6 -2 56.45 2.75
10 -6 -2 60.52 2.7
9 -6 -2 10.86 1.15
9 -6 -2 10.01 0.86
9 -6 -2 9.35 0.56
9 -6 -2 10.38 1.06
-9 6 2 9.57 0.93
8 -6 -2 49.12 2.32
8 -6 -2 50.35 2.12
8 -6 -2 50.85 2.33
8 -6 -2 50.47 2.37
8 -6 -2 49.06 2.27
-8 6 2 53.54 2.28
-8 6 2 49.35 2.26
7 -6 -2 12.69 0.61
7 -6 -2 12.29 0.85
7 -6 -2 12.46 0.97
7 -6 -2 12 0.9
7 -6 -2 11.38 0.94
-7 6 2 13.24 0.83
-7 6 2 11.79 0.84
6 -6 -2 138.3 5.83
6 -6 -2 141.62 5.85
6 -6 -2 139.68 5.81
6 -6 -2 141.05 5.82
6 -6 -2 139.18 5.73
-6 6 2 126.05 5.86
-6 6 2 150.83 5.82
-6 6 2 137.01 5.81
5 -6 -2 19.58 1.04
5 -6 -2 17.82 0.95
5 -6 -2 19.38 0.82
5 -6 -2 19.39 0.97
5 -6 -2 18.15 1
-5 6 2 18.59 0.8
-5 6 2 16.96 1.07
-5 6 2 19.61 0.97
-5 6 2 17.76 0.98
-5 6 2 19.73 0.96
4 -6 -2 72.84 3.16
4 -6 -2 77.3 3.19
4 -6 -2 76.65 3.09
4 -6 -2 75.95 3.16
4 -6 -2 76.53 3.15
-4 6 2 71.11 3.2
-4 6 2 70.03 3.16
-4 6 2 74.3 3.16
-4 6 2 75.63 3.09
-4 6 2 76.32 3.16
3 -6 -2 0.93 0.28
3 -6 -2 1.27 0.23
3 -6 -2 0.63 0.25
3 -6 -2 0.64 0.13
3 -6 -2 0.95 0.3
-3 6 2 0.89 0.24
-3 6 2 0.81 0.26
-3 6 2 0.65 0.3
-3 6 2 0.71 0.15
-3 6 2 -0.01 0.3
2 -6 -2 72.52 2.96
2 -6 -2 73.06 3.02
2 -6 -2 70.48 3.01
2 -6 -2 72.54 2.99
2 -6 -2 73.66 3.04
-2 6 2 70.87 2.96
-2 6 2 71.42 3.05
-2 6 2 70.16 3
-2 6 2 70.55 3.02
-2 6 2 71.07 3.01
1 -6 -2 21.04 0.96
1 -6 -2 19.48 0.95
1 -6 -2 19.94 0.87
1 -6 -2 21.89 1.01
1 -6 -2 21.15 0.92
-1 6 2 20.3 0.95
-1 6 2 20.53 1
-1 6 2 20.59 0.88
-1 6 2 20.05 0.93
-1 6 2 20.26 0.96
0 -6 -2 23.59 1.07
0 -6 -2 23.5 1
0 -6 -2 24.21 1.07
0 -6 -2 23.77 1.05
0 -6 -2 24.24 1.11
0 6 2 23.94 1.05
0 6 2 23.18 1.11
0 6 2 23.81 1.01
0 6 2 22.92 1.07
0 6 2 23.63 1.08
-1 -6 -2 80.69 3.42
-1 -6 -2 84.18 3.45
-1 -6 -2 84.58 3.42
-1 -6 -2 79.36 3.37
-1 -6 -2 81.92 3.41
1 6 2 81.63 3.43
1 6 2 81.05 3.38
1 6 2 81.63 3.42
1 6 2 80.97 3.43
1 6 2 83.32 3.46
-2 -6 -2 39.15 1.68
-2 -6 -2 40.77 1.78
-2 -6 -2 40.29 1.78
-2 -6 -2 41.11 1.76
2 6 2 40.91 1.78
2 6 2 41.95 1.77
2 6 2 41.93 1.81
2 6 2 40.97 1.71
2 6 2 41.58 1.77
2 6 2 40.5 1.76
-3 -6 -2 25.4 1.14
3 6 2 24.95 1.14
3 6 2 24.81 1.15
3 6 2 24.21 1.13
3 6 2 25.27 1.2
3 6 2 24.27 1.15
3 6 2 23.77 1.05
-4 -6 -2 17.38 0.88
4 6 2 16.57 0.75
4 6 2 16.7 0.9
4 6 2 17.6 0.98
4 6 2 17.62 0.92
4 6 2 17.01 0.86
-5 -6 -2 0.85 0.24
-5 -6 -2 0.82 0.34
5 6 2 0.5 0.41
5 6 2 0.8 0.36
5 6 2 0.83 0.31
5 6 2 0.75 0.17
-6 -6 -2 56.33 2.35
-6 -6 -2 55.31 2.39
6 6 2 52.07 2.44
6 6 2 54.44 2.38
6 6 2 55.33 2.28
6 6 2 54.17 2.49
-7 -6 -2 0.24 0.42
-7 -6 -2 0.12 0.3
7 6 2 -0.1 0.54
7 6 2 0.08 0.18
7 6 2 -0.11 0.38
-8 -6 -2 12.34 0.92
8 6 2 11.71 1.18
8 6 2 11.95 0.61
-9 -6 -2 0.46 0.51
9 6 2 0.23 0.22
9 6 2 0.23 0.7
10 6 2 27.94 1.22
10 6 2 25.7 1.8
11 6 2 4.14 0.35
11 6 2 2.64 0.93
12 6 2 35.85 1.51
12 6 2 29.13 2.2
13 6 2 -1.29 1.09
13 6 2 0.47 0.38
14 -6 -1 1.26 0.4
14 -6 -1 1.69 1.14
14 -6 -1 1.26 0.42
13 -6 -1 8.97 1.16
13 -6 -1 7.39 0.53
12 -6 -1 7.07 1.03
12 -6 -1 6.85 0.47
11 -6 -1 5.02 0.4
11 -6 -1 4.75 0.88
11 -6 -1 7.69 0.92
10 -6 -1 11.83 0.7
10 -6 -1 14.1 1.38
10 -6 -1 13.03 1.21
9 -6 -1 55.31 2.56
9 -6 -1 56.1 2.55
9 -6 -1 56.37 2.63
9 -6 -1 52.99 2.32
8 -6 -1 4.44 0.6
8 -6 -1 3.91 0.29
8 -6 -1 3.76 0.61
8 -6 -1 3.9 0.62
8 -6 -1 3.97 0.53
-8 6 1 3.9 0.52
-8 6 1 4.7 0.52
7 -6 -1 42.45 1.98
7 -6 -1 41.41 1.93
7 -6 -1 41.45 2
7 -6 -1 42.26 1.96
7 -6 -1 41.76 1.78
-7 6 1 44.74 1.94
-7 6 1 40.74 1.93
6 -6 -1 3.25 0.41
6 -6 -1 3.26 0.44
6 -6 -1 2.35 0.45
6 -6 -1 2.57 0.21
6 -6 -1 2.89 0.47
-6 6 1 3.04 0.22
-6 6 1 2.92 0.41
-6 6 1 2.28 0.51
-6 6 1 2.66 0.41
5 -6 -1 107.78 4.48
5 -6 -1 105.96 4.47
5 -6 -1 107.35 4.51
5 -6 -1 106.66 4.48
5 -6 -1 109.27 4.4
-5 6 1 109.43 4.4
-5 6 1 99.94 4.54
-5 6 1 105.68 4.49
-5 6 1 112.71 4.48
-5 6 1 102.37 4.48
4 -6 -1 10.8 0.65
4 -6 -1 11.64 0.73
4 -6 -1 10.88 0.5
4 -6 -1 10.59 0.67
4 -6 -1 10.44 0.66
-4 6 1 10.37 0.52
-4 6 1 9.65 0.65
-4 6 1 10.66 0.68
-4 6 1 10.18 0.79
-4 6 1 10.76 0.7
3 -6 -1 50.56 2.13
3 -6 -1 50.89 2.15
3 -6 -1 49.41 2.14
3 -6 -1 50.65 2.17
3 -6 -1 51.7 2.08
-3 6 1 47.84 2.14
-3 6 1 49.5 2.15
-3 6 1 50.73 2.16
-3 6 1 50.53 2.09
-3 6 1 48.42 2.2
2 -6 -1 16.43 0.8
2 -6 -1 15.46 0.73
2 -6 -1 14.44 0.75
2 -6 -1 15.81 0.76
2 -6 -1 15.16 0.66
-2 6 1 15.22 0.76
-2 6 1 15.36 0.67
-2 6 1 14.98 0.77
-2 6 1 14.63 0.75
-2 6 1 15.15 0.82
1 -6 -1 136.79 5.69
1 -6 -1 139.64 5.75
1 -6 -1 137.03 5.73
1 -6 -1 139.16 5.72
1 -6 -1 143.56 5.74
-1 6 1 137.2 5.69
-1 6 1 136.18 5.73
-1 6 1 138.69 5.73
-1 6 1 138.15 5.76
-1 6 1 138.92 5.74
0 -6 -1 36.39 1.53
0 -6 -1 33.6 1.48
0 -6 -1 35.77 1.54
0 -6 -1 36.7 1.54
0 -6 -1 35.37 1.56
0 6 1 36.03 1.54
0 6 1 36.52 1.49
0 6 1 35.22 1.54
0 6 1 35.12 1.57
0 6 1 35.78 1.53
-1 -6 -1 222.18 10.22
-1 -6 -1 236.86 10.21
-1 -6 -1 259.07 10.21
-1 -6 -1 254.91 10.22
-1 -6 -1 247.33 10.17
1 6 1 253.82 10.24
1 6 1 254.12 10.22
1 6 1 248.46 10.22
1 6 1 253.17 10.22
1 6 1 251.57 10.18
-2 -6 -1 1.7 0.21
-2 -6 -1 1.65 0.25
2 6 1 1.84 0.25
2 6 1 1.65 0.26
2 6 1 1.49 0.22
2 6 1 1.96 0.13
2 6 1 1.99 0.28
-3 -6 -1 37.18 1.6
3 6 1 36.7 1.58
3 6 1 36.38 1.6
3 6 1 36.32 1.6
3 6 1 34.26 1.51
3 6 1 36.72 1.58
3 6 1 37.51 1.62
-4 -6 -1 21.35 0.99
4 6 1 20.33 0.96
4 6 1 20.92 1
4 6 1 18.91 0.98
4 6 1 20.21 1
4 6 1 18.82 0.85
4 6 1 20.99 1.04
4 6 1 20 0.95
-5 -6 -1 1.76 0.34
5 6 1 0.87 0.34
5 6 1 1.19 0.31
5 6 1 1.14 0.12
5 6 1 1.2 0.29
5 6 1 1.21 0.38
-6 -6 -1 33.48 1.42
-6 -6 -1 32.52 1.49
6 6 1 31.47 1.33
6 6 1 32.25 1.58
6 6 1 31.57 1.48
6 6 1 31.84 1.45
6 6 1 30.3 1.53
-7 -6 -1 1.27 0.28
-7 -6 -1 1.03 0.42
7 6 1 0.48 0.47
7 6 1 0.93 0.14
7 6 1 0.9 0.36
7 6 1 0.84 0.51
-8 -6 -1 8.3 0.79
8 6 1 7.11 0.73
8 6 1 7.3 0.4
-9 -6 -1 16.36 1.07
9 6 1 16.15 0.74
9 6 1 17.36 1.18
9 6 1 14.33 1.32
-10 -6 -1 4.5 0.66
10 6 1 3.13 0.27
10 6 1 3.85 0.83
10 6 1 3.45 0.79
11 6 1 17.13 1.65
11 6 1 18.42 0.86
12 6 1 -1.28 0.96
12 6 1 -0.03 0.29
13 6 1 14.87 1.49
13 6 1 20.47 0.96
14 -6 0 5.62 1.22
14 -6 0 4.61 0.49
13 -6 0 13.16 0.85
13 -6 0 11.75 1.28
13 -6 0 11.44 0.83
12 -6 0 0.79 0.34
12 -6 0 1.7 0.91
12 -6 0 1.77 0.35
11 -6 0 1.93 0.76
11 -6 0 1.64 0.32
11 -6 0 1.61 0.82
10 -6 0 8.47 0.84
10 -6 0 7.19 0.57
10 -6 0 8.3 0.9
9 -6 0 4.06 0.31
9 -6 0 4.08 0.7
9 -6 0 3.71 0.67
9 -6 0 3.58 0.59
8 -6 0 45.14 2.12
8 -6 0 42.55 2.12
8 -6 0 43.79 2.07
8 -6 0 43.54 1.88
8 -6 0 44.59 2.16
-8 6 0 45.38 2.08
-8 6 0 45.18 2.08
7 -6 0 2.27 0.51
7 -6 0 1.76 0.22
7 -6 0 1.85 0.52
7 -6 0 1.89 0.49
7 -6 0 2.35 0.45
-7 6 0 1.61 0.44
-7 6 0 1.86 0.45
-7 6 0 2.06 0.15
6 -6 0 60.19 2.69
6 -6 0 62.5 2.65
6 -6 0 61.08 2.53
6 -6 0 62.37 2.66
6 -6 0 59.79 2.68
-6 6 0 60.31 2.52
-6 6 0 63.07 2.65
-6 6 0 58.58 2.66
-6 6 0 54.24 2.74
-6 6 0 67.65 2.75
5 -6 0 24.94 1.26
5 -6 0 26.01 1.25
5 -6 0 25.86 1.1
5 -6 0 26.09 1.23
5 -6 0 26.13 1.3
-5 6 0 28.14 1.27
-5 6 0 25.76 1.1
-5 6 0 22.99 1.36
-5 6 0 25.07 1.26
-5 6 0 24.71 1.23
4 -6 0 84.1 3.5
4 -6 0 81.12 3.47
4 -6 0 84.68 3.4
4 -6 0 85.39 3.48
4 -6 0 82.97 3.46
-4 6 0 78.94 3.47
-4 6 0 76.93 3.54
-4 6 0 82.46 3.41
-4 6 0 84.89 3.49
-4 6 0 81.92 3.48
3 -6 0 2.3 0.28
3 -6 0 1.95 0.28
3 -6 0 1.97 0.16
3 -6 0 1.91 0.31
3 -6 0 2.33 0.29
-3 6 0 2.24 0.39
-3 6 0 2.13 0.19
-3 6 0 1.99 0.29
-3 6 0 2.27 0.31
-3 6 0 2.01 0.32
2 -6 0 55.08 2.26
2 -6 0 54.59 2.33
2 -6 0 56.87 2.32
2 -6 0 55.33 2.31
2 -6 0 53.15 2.3
-2 6 0 53.54 2.32
-2 6 0 54.93 2.31
-2 6 0 53.6 2.33
-2 6 0 53.71 2.36
-2 6 0 54.29 2.26
1 -6 0 1.3 0.11
1 -6 0 1.04 0.21
1 -6 0 1.28 0.24
1 -6 0 1.3 0.1
1 -6 0 1.11 0.21
1 -6 0 1.31 0.21
-1 6 0 1.47 0.22
-1 6 0 1.47 0.23
-1 6 0 1.37 0.24
-1 6 0 1.4 0.27
-1 6 0 1.25 0.13
0 -6 0 150.81 6.24
0 -6 0 147.35 6.24
0 -6 0 150.16 6.19
0 -6 0 142.38 6.24
0 -6 0 152.64 6.23
0 6 0 154.93 6.24
0 6 0 155.49 6.26
0 6 0 151.33 6.24
0 6 0 151.98 6.24
0 6 0 153.12 6.2
-1 -6 0 1.49 0.22
-1 -6 0 1.16 0.19
1 6 0 1.44 0.21
1 6 0 1.11 0.21
1 6 0 1.41 0.11
1 6 0 1.46 0.24
1 6 0 0.93 0.21
-2 -6 0 54.86 2.25
-2 -6 0 53.06 2.24
2 6 0 52.6 2.24
2 6 0 50.84 2.25
2 6 0 49.52 2.18
2 6 0 54.55 2.24
2 6 0 54.15 2.26
2 6 0 54.74 2.26
-3 -6 0 2.27 0.29
-3 -6 0 1.72 0.24
3 6 0 1.83 0.22
3 6 0 2.41 0.26
3 6 0 1.8 0.27
3 6 0 2.2 0.23
3 6 0 2.01 0.27
3 6 0 1.87 0.27
-4 -6 0 79.17 3.34
4 6 0 83.9 3.36
4 6 0 76.84 3.33
4 6 0 80.29 3.32
4 6 0 79.52 3.35
4 6 0 79.29 3.32
4 6 0 76.92 3.34
-5 -6 0 24.57 1.15
5 6 0 23.13 1.16
5 6 0 23.7 1.17
5 6 0 23.88 1.09
5 6 0 23.75 1.08
5 6 0 24.66 1.24
5 6 0 22.83 1.1
-6 -6 0 56.21 2.36
6 6 0 53.45 2.39
6 6 0 55.22 2.32
6 6 0 54.84 2.39
6 6 0 51.65 2.33
-7 -6 0 2.43 0.45
-7 -6 0 1.64 0.26
7 6 0 1.73 0.33
7 6 0 0.99 0.44
7 6 0 1.84 0.37
7 6 0 1.58 0.46
-8 -6 0 39.86 1.86
8 6 0 40.1 1.96
-9 -6 0 3.35 0.55
9 6 0 3.1 0.66
9 6 0 2.6 0.65
-10 -6 0 7 0.7
10 6 0 5.83 0.82
10 6 0 5.81 0.8
11 6 0 0.97 0.8
12 6 0 0.72 0.91
13 6 0 8.05 1.17
14 6 0 1.75 1.16
13 -6 1 23.29 1.21
13 -6 1 24.84 2.15
12 -6 1 0.96 0.91
12 -6 1 0.12 0.34
11 -6 1 23.97 1.52
11 -6 1 21.1 1.75
11 -6 1 22.44 1.09
10 -6 1 4.11 0.36
10 -6 1 5.15 0.77
10 -6 1 4.39 0.8
9 -6 1 18.93 0.95
9 -6 1 19.89 1.45
9 -6 1 21.58 1.34
9 -6 1 19.51 0.95
9 -6 1 19.58 1.29
-9 6 -1 23.58 1.56
8 -6 1 9.49 1.06
8 -6 1 8.78 0.94
8 -6 1 8.35 0.53
8 -6 1 8.37 0.52
8 -6 1 8.94 0.92
-8 6 -1 8.37 0.96
7 -6 1 1.78 0.48
7 -6 1 1.27 0.21
7 -6 1 0.79 0.2
7 -6 1 1.38 0.5
7 -6 1 1.56 0.54
7 -6 1 1.2 0.43
-7 6 -1 1.01 0.82
-7 6 -1 1.21 0.17
-7 6 -1 1.19 0.49
-7 6 -1 0.97 0.45
6 -6 1 36.4 1.7
6 -6 1 36.78 1.67
6 -6 1 35.07 1.73
6 -6 1 36.11 1.75
6 -6 1 36.99 1.54
6 -6 1 35.73 1.53
-6 6 -1 36.69 1.65
-6 6 -1 35.32 1.71
-6 6 -1 38.92 1.71
-6 6 -1 36.28 1.53
-6 6 -1 33.45 1.82
5 -6 1 1.54 0.17
5 -6 1 1.49 0.37
5 -6 1 1.43 0.4
5 -6 1 0.92 0.35
5 -6 1 0.82 0.37
5 -6 1 1.43 0.17
-5 6 -1 1.49 0.39
-5 6 -1 1.77 0.38
-5 6 -1 2.27 0.54
-5 6 -1 1.74 0.36
-5 6 -1 1.35 0.19
4 -6 1 21.85 1.04
4 -6 1 21.82 0.93
4 -6 1 22.77 1.11
4 -6 1 21.95 1.07
4 -6 1 21.15 1.07
4 -6 1 22.13 0.93
-4 6 -1 19.26 1.22
-4 6 -1 20.92 1.02
-4 6 -1 22.53 1.1
-4 6 -1 21.77 0.95
-4 6 -1 21.14 1.08
3 -6 1 37.83 1.63
3 -6 1 39.55 1.67
3 -6 1 39.19 1.69
3 -6 1 38.02 1.66
3 -6 1 38.34 1.57
-3 6 -1 35.78 1.75
-3 6 -1 37.73 1.68
-3 6 -1 35.28 1.63
-3 6 -1 37.48 1.59
-3 6 -1 36.63 1.68
2 -6 1 1.24 0.24
2 -6 1 1.68 0.23
2 -6 1 1.69 0.13
2 -6 1 1.9 0.27
2 -6 1 1.62 0.25
-2 6 -1 1.62 0.16
-2 6 -1 1.93 0.26
-2 6 -1 1.56 0.28
-2 6 -1 1.86 0.35
-2 6 -1 1.33 0.26
1 -6 1 254.44 10.62
1 -6 1 253.29 10.65
1 -6 1 268.51 10.67
1 -6 1 261.63 10.67
1 -6 1 258.77 10.68
-1 6 -1 263.11 10.65
-1 6 -1 263.96 10.67
-1 6 -1 261.59 10.63
-1 6 -1 251.51 10.67
-1 6 -1 253.42 10.69
0 -6 1 35.43 1.5
0 -6 1 35.52 1.48
0 6 -1 33.9 1.52
0 6 -1 34.04 1.5
0 6 -1 34.18 1.44
0 6 -1 34.33 1.5
0 6 -1 35.25 1.48
-1 -6 1 133.74 5.31
-1 -6 1 133.03 5.3
1 6 -1 135.25 5.32
1 6 -1 134.48 5.3
1 6 -1 107.18 5.27
1 6 -1 112.62 5.32
1 6 -1 130.1 5.26
1 6 -1 136.77 5.32
1 6 -1 132.07 5.31
-2 -6 1 14.8 0.71
-2 -6 1 14.81 0.71
-2 -6 1 14.69 0.66
2 6 -1 14.58 0.68
2 6 -1 15.23 0.71
2 6 -1 14.12 0.72
2 6 -1 12.92 0.69
2 6 -1 13.45 0.7
-3 -6 1 50.24 2.04
-3 -6 1 49.14 2.08
-3 -6 1 47.87 2.08
3 6 -1 48.08 2.08
3 6 -1 48.15 2.09
3 6 -1 50.25 2.08
3 6 -1 49.31 2.06
3 6 -1 46.92 2.07
-4 -6 1 9.97 0.61
4 6 -1 9.52 0.55
4 6 -1 9.41 0.55
4 6 -1 10.26 0.53
4 6 -1 9.73 0.63
4 6 -1 9.36 0.63
4 6 -1 10.44 0.59
4 6 -1 10.07 0.52
-5 -6 1 100.15 4.18
5 6 -1 103.09 4.17
5 6 -1 100.42 4.14
5 6 -1 98.95 4.2
5 6 -1 96.18 4.19
5 6 -1 98.12 4.15
5 6 -1 100.63 4.14
-6 -6 1 2.04 0.41
6 6 -1 2.15 0.41
6 6 -1 2.86 0.29
6 6 -1 2.52 0.28
6 6 -1 2.78 0.38
6 6 -1 2.65 0.31
-7 -6 1 38.47 1.73
7 6 -1 37.06 1.64
7 6 -1 36.15 1.66
7 6 -1 38.96 1.74
7 6 -1 35.45 1.76
7 6 -1 37.82 1.64
-8 -6 1 3.77 0.53
8 6 -1 2.94 0.41
8 6 -1 3.7 0.64
8 6 -1 3.58 0.58
8 6 -1 3.23 0.53
-9 -6 1 48.23 2.22
9 6 -1 50.88 2.32
9 6 -1 47.19 2.29
-10 -6 1 10.4 0.98
10 6 -1 9.98 1.12
10 6 -1 9.7 0.9
11 6 -1 4.19 0.79
12 6 -1 4.71 0.9
13 6 -1 3.53 0.98
14 6 -1 0.09 1.05
13 -6 2 1.57 0.41
13 -6 2 1.42 1.09
12 -6 2 40.07 2.46
12 -6 2 41.18 1.83
11 -6 2 5.55 0.84
11 -6 2 4.44 0.4
11 -6 2 4.43 0.96
10 -6 2 32.21 1.49
10 -6 2 35.84 1.85
10 -6 2 33.33 2
9 -6 2 0.56 0.58
9 -6 2 0.41 0.66
9 -6 2 0.2 0.26
9 -6 2 1.05 0.63
-9 6 -2 0.24 0.84
8 -6 2 14.77 1.08
8 -6 2 14.93 1.09
8 -6 2 13.67 0.72
8 -6 2 13.87 1.21
-8 6 -2 14.68 1.1
7 -6 2 0.34 0.21
7 -6 2 0.79 0.56
7 -6 2 0.47 0.52
7 -6 2 0.46 0.46
7 -6 2 0.33 0.45
-7 6 -2 0.23 0.48
-7 6 -2 0.5 0.51
-7 6 -2 0.15 0.94
-7 6 -2 0.39 0.18
6 -6 2 60.32 2.74
6 -6 2 67.58 2.77
6 -6 2 61.51 2.8
6 -6 2 62.9 2.66
6 -6 2 63.42 2.82
6 -6 2 62.04 2.84
-6 6 -2 64.43 2.66
-6 6 -2 63.46 2.82
-6 6 -2 69.93 2.81
-6 6 -2 68.35 2.77
-6 6 -2 59.02 2.91
5 -6 2 0.75 0.4
5 -6 2 1.53 0.43
5 -6 2 0.75 0.35
5 -6 2 1.46 0.39
5 -6 2 0.86 0.17
-5 6 -2 0.8 0.33
-5 6 -2 0.81 0.57
-5 6 -2 1.01 0.41
-5 6 -2 1.31 0.4
-5 6 -2 1.12 0.2
4 -6 2 18.31 0.92
4 -6 2 18.99 0.83
4 -6 2 19.24 1.04
4 -6 2 19.75 1.01
4 -6 2 18.26 0.99
-4 6 -2 19.9 0.95
-4 6 -2 18.73 1.02
-4 6 -2 18.89 0.86
-4 6 -2 19.54 1.03
-4 6 -2 17.28 1.19
3 -6 2 26.15 1.2
3 -6 2 26.02 1.23
3 -6 2 26.18 1.21
3 -6 2 26.57 1.14
3 -6 2 25.73 1.08
-3 6 -2 25.47 1.11
-3 6 -2 23.75 1.21
-3 6 -2 25.43 1.24
-3 6 -2 24.82 1.16
-3 6 -2 24.36 1.36
2 -6 2 42.66 1.79
2 -6 2 42.29 1.75
2 -6 2 43.9 1.84
2 -6 2 42.06 1.83
2 -6 2 42.89 1.86
-2 6 -2 40.1 1.85
-2 6 -2 42.71 1.77
-2 6 -2 42.6 1.85
-2 6 -2 41.28 1.93
-2 6 -2 41.1 1.8
1 -6 2 86.04 3.44
1 -6 2 84.86 3.37
1 -6 2 83.15 3.41
1 -6 2 79.91 3.45
1 -6 2 81.34 3.44
-1 6 -2 82.01 3.44
-1 6 -2 82.54 3.41
-1 6 -2 82.5 3.38
-1 6 -2 82.06 3.49
-1 6 -2 76.48 3.44
0 -6 2 21.74 1.03
0 -6 2 22.99 0.99
0 6 -2 21.54 1.04
0 6 -2 22.09 1.07
0 6 -2 23.34 0.99
0 6 -2 23.04 0.95
0 6 -2 23.41 1.05
-1 -6 2 19.65 0.91
-1 -6 2 19.25 0.88
-1 -6 2 20.86 0.89
1 6 -2 20.17 0.93
1 6 -2 20.38 0.93
1 6 -2 19.15 0.91
1 6 -2 17.03 0.92
1 6 -2 20.88 0.88
-2 -6 2 72.8 2.86
-2 -6 2 71.39 2.88
-2 -6 2 67.58 2.87
2 6 -2 67.29 2.87
2 6 -2 68.55 2.87
2 6 -2 59.82 2.87
2 6 -2 70.69 2.88
2 6 -2 71.45 2.89
-3 -6 2 0.98 0.25
-3 -6 2 0.71 0.15
-3 -6 2 0.85 0.22
3 6 -2 0.85 0.19
3 6 -2 0.86 0.2
3 6 -2 0.48 0.24
3 6 -2 0.45 0.19
3 6 -2 0.63 0.23
-4 -6 2 70.97 3
-4 -6 2 73.93 3
4 6 -2 71.07 2.96
4 6 -2 71.44 3.02
4 6 -2 74.75 2.98
4 6 -2 70.55 3
4 6 -2 64.57 2.97
4 6 -2 71.99 2.96
-5 -6 2 17.26 0.93
5 6 -2 19.38 0.87
5 6 -2 17.33 0.84
5 6 -2 18.33 0.95
5 6 -2 18.18 0.82
5 6 -2 18.04 0.82
5 6 -2 17.21 0.92
-6 -6 2 130.98 5.4
6 6 -2 124.66 5.35
6 6 -2 126.78 5.42
6 6 -2 134.8 5.38
6 6 -2 129.59 5.34
6 6 -2 129.13 5.34
-7 -6 2 11.38 0.86
7 6 -2 10.85 0.62
7 6 -2 10.66 0.66
7 6 -2 12.35 0.94
7 6 -2 12.07 0.86
7 6 -2 11.53 0.65
7 6 -2 12.42 0.76
-8 -6 2 45.11 2.06
8 6 -2 44.61 1.97
8 6 -2 47.45 2.13
8 6 -2 46.88 1.96
8 6 -2 42.79 1.94
8 6 -2 45.16 2.04
8 6 -2 43.9 2.11
-9 -6 2 9.94 0.94
9 6 -2 6.75 0.77
9 6 -2 8.74 0.89
-10 -6 2 51.54 2.32
10 6 -2 53.07 2.49
10 6 -2 46.63 2.35
11 6 -2 0.75 0.65
12 6 -2 18.87 1.5
13 6 -2 -0.38 0.84
14 6 -2 18.3 1.77
13 -6 3 14.68 0.98
13 -6 3 14.48 1.46
12 -6 3 1.63 1.04
12 -6 3 3.16 0.42
11 -6 3 12.61 1.68
11 -6 3 14.21 0.86
11 -6 3 16.87 1.39
10 -6 3 2.19 0.34
10 -6 3 2.27 0.85
10 -6 3 3.58 0.74
9 -6 3 35.98 1.63
9 -6 3 36.1 2.09
9 -6 3 37.18 1.93
9 -6 3 39.75 1.9
8 -6 3 9.85 0.97
8 -6 3 10.79 1.02
8 -6 3 9.9 1.18
8 -6 3 10.2 0.6
-8 6 -3 9.41 0.53
-8 6 -3 10.03 1.07
7 -6 3 115.44 4.96
7 -6 3 114.23 5.01
7 -6 3 113.28 4.81
7 -6 3 126.59 4.92
-7 6 -3 113.77 4.8
-7 6 -3 115.17 4.97
6 -6 3 5.47 0.51
6 -6 3 4.64 0.38
6 -6 3 3.93 0.58
6 -6 3 5.06 0.54
6 -6 3 4.45 0.45
6 -6 3 4.6 0.6
-6 6 -3 4.15 0.57
-6 6 -3 4.88 0.41
-6 6 -3 4.88 0.73
-6 6 -3 5.43 0.55
-6 6 -3 5 0.47
5 -6 3 100.11 4.02
5 -6 3 97.16 4.08
5 -6 3 93.9 4.07
5 -6 3 92.59 4.1
5 -6 3 95.05 3.96
5 -6 3 95.82 4.01
-5 6 -3 95.74 4.01
-5 6 -3 91.4 4.09
-5 6 -3 90.09 4.18
-5 6 -3 97.1 3.97
-5 6 -3 103.69 4.08
4 -6 3 19.72 1.11
4 -6 3 20.96 0.9
4 -6 3 20.86 0.99
4 -6 3 20.48 1.08
4 -6 3 20.3 1.08
-4 6 -3 19.91 1.11
-4 6 -3 21.24 0.93
-4 6 -3 20.61 0.99
-4 6 -3 21.5 1.11
-4 6 -3 18.74 1.31
3 -6 3 39.33 1.66
3 -6 3 38.84 1.76
3 -6 3 38.99 1.74
3 -6 3 37.65 1.73
3 -6 3 39.42 1.62
-3 6 -3 36.74 1.88
-3 6 -3 39.05 1.77
-3 6 -3 39.75 1.68
-3 6 -3 39.2 1.65
-3 6 -3 36.93 1.76
2 -6 3 40.26 1.67
2 -6 3 37.9 1.74
2 -6 3 40.77 1.75
2 -6 3 40.83 1.77
2 -6 3 40.95 1.64
-2 6 -3 39.48 1.69
-2 6 -3 37.98 1.88
-2 6 -3 36.66 1.75
-2 6 -3 39.84 1.66
-2 6 -3 38.86 1.76
1 -6 3 135.31 5.92
1 -6 3 143.29 5.92
1 -6 3 147.27 5.88
-1 6 -3 144.95 5.87
-1 6 -3 148.11 5.93
-1 6 -3 141.91 5.98
-1 6 -3 135.58 5.93
-1 6 -3 145.19 5.88
0 -6 3 1.18 0.24
0 -6 3 1.19 0.18
0 6 -3 1.35 0.28
0 6 -3 1.37 0.27
0 6 -3 1.93 0.18
0 6 -3 1.04 0.33
0 6 -3 1.09 0.11
-1 -6 3 87.61 3.66
-1 -6 3 94.48 3.64
-1 -6 3 83.43 3.62
1 6 -3 79.01 3.67
1 6 -3 90.3 3.67
1 6 -3 90.55 3.62
1 6 -3 84.15 3.65
1 6 -3 90.45 3.67
-2 -6 3 46.85 2.04
-2 -6 3 51.28 2.03
-2 -6 3 48.78 2.06
2 6 -3 43.28 2.06
2 6 -3 49.73 2.06
2 6 -3 51.22 2.08
2 6 -3 47.32 2.04
2 6 -3 48.15 2.03
-3 -6 3 8.83 0.56
-3 -6 3 10.09 0.57
-3 -6 3 10.06 0.47
3 6 -3 8.99 0.53
3 6 -3 9.74 0.52
3 6 -3 9.89 0.6
3 6 -3 9.48 0.51
3 6 -3 8.89 0.53
-4 -6 3 60.58 2.43
-4 -6 3 58.15 2.49
-4 -6 3 60.2 2.49
4 6 -3 59.97 2.52
4 6 -3 56.54 2.49
4 6 -3 56.89 2.45
4 6 -3 61.77 2.45
4 6 -3 54.9 2.45
-5 -6 3 2.73 0.3
-5 -6 3 2.33 0.35
5 6 -3 2.15 0.35
5 6 -3 2.12 0.36
5 6 -3 2.08 0.2
5 6 -3 1.7 0.21
5 6 -3 2.31 0.26
5 6 -3 2.55 0.32
-6 -6 3 52.85 2.33
6 6 -3 54.4 2.23
6 6 -3 54.87 2.35
6 6 -3 50.33 2.23
6 6 -3 54.4 2.25
6 6 -3 53.06 2.34
-7 -6 3 20.3 1.1
7 6 -3 21.38 1.19
7 6 -3 18.41 0.86
7 6 -3 20.47 0.95
7 6 -3 17.97 0.9
7 6 -3 19.72 1.13
-8 -6 3 11.47 0.87
8 6 -3 11.54 0.76
8 6 -3 9.88 0.64
8 6 -3 10.97 0.63
8 6 -3 10.9 0.95
8 6 -3 11.52 0.98
-9 -6 3 18.57 1.12
9 6 -3 18.57 0.95
9 6 -3 17.97 1.07
9 6 -3 16.06 0.84
9 6 -3 20.08 1.28
-10 -6 3 22.92 1.3
10 6 -3 20.52 1.03
10 6 -3 21.63 1.29
10 6 -3 23.77 1.5
11 6 -3 46.78 2.26
12 6 -3 1.81 0.72
13 6 -3 12.92 1.4
14 6 -3 1.05 0.91
11 -6 4 9.7 1.14
11 -6 4 9.18 0.75
10 -6 4 0.07 0.84
10 -6 4 0.53 0.33
9 -6 4 14.36 0.81
9 -6 4 13.35 1.46
9 -6 4 15.58 1.3
9 -6 4 16.11 1.18
8 -6 4 42.45 1.87
8 -6 4 43.28 2.26
8 -6 4 44.33 2.14
8 -6 4 47.64 2.09
-8 6 -4 43.49 2.17
-8 6 -4 41.02 1.85
7 -6 4 7.25 0.62
7 -6 4 6.73 0.67
7 -6 4 5.63 0.48
7 -6 4 5.66 0.73
-7 6 -4 5.83 0.69
-7 6 -4 6.23 0.47
6 -6 4 34.1 1.82
6 -6 4 29.39 1.61
6 -6 4 32.49 1.45
6 -6 4 29.93 1.38
6 -6 4 29.32 1.29
6 -6 4 30.01 1.53
-6 6 -4 29.51 1.31
-6 6 -4 28.69 1.56
-6 6 -4 27.13 1.76
-6 6 -4 27.99 1.39
5 -6 4 4.04 0.38
5 -6 4 3.7 0.27
5 -6 4 3.53 0.53
5 -6 4 3.9 0.42
5 -6 4 4.16 0.5
5 -6 4 3.78 0.56
-5 6 -4 4.41 0.72
-5 6 -4 4.68 0.53
-5 6 -4 3.95 0.31
-5 6 -4 3.64 0.38
-5 6 -4 3.7 0.54
4 -6 4 76.65 3.13
4 -6 4 78.74 3.17
4 -6 4 75.82 3.25
4 -6 4 75.75 3.28
4 -6 4 75.48 3.16
4 -6 4 76.54 3.25
-4 6 -4 70.13 3.26
-4 6 -4 72.51 3.17
-4 6 -4 76.47 3.15
-4 6 -4 81.36 3.27
-4 6 -4 70.67 3.38
3 -6 4 9.14 0.77
3 -6 4 9.99 0.55
3 -6 4 10.87 0.56
3 -6 4 10.47 0.73
3 -6 4 9.45 0.72
3 -6 4 9.96 0.48
-3 6 -4 9.26 0.78
-3 6 -4 9.08 0.83
-3 6 -4 10.35 0.57
-3 6 -4 9.8 0.56
-3 6 -4 8.4 1.03
2 -6 4 118.76 4.68
2 -6 4 112.94 4.74
2 -6 4 115.68 4.77
2 -6 4 116.66 4.75
2 -6 4 116.64 4.65
-2 6 -4 105.96 4.84
-2 6 -4 113.61 4.68
-2 6 -4 113.93 4.68
-2 6 -4 112.03 4.76
-2 6 -4 105.99 4.75
1 -6 4 21.03 1.02
1 -6 4 21.21 0.91
-1 6 -4 19.74 1.04
-1 6 -4 20.78 1.23
-1 6 -4 21.65 1.05
-1 6 -4 20.79 0.92
-1 6 -4 20.83 0.91
0 -6 4 22.27 1.01
0 -6 4 23.5 1.1
0 6 -4 23.43 1.23
0 6 -4 24.33 1.13
0 6 -4 25.04 1.01
0 6 -4 21.68 1.11
0 6 -4 23.54 0.98
-1 -6 4 5.72 0.43
-1 -6 4 5.56 0.45
-1 -6 4 5.19 0.36
1 6 -4 5.48 0.5
1 6 -4 4.62 0.48
1 6 -4 5.79 0.53
1 6 -4 5.52 0.59
1 6 -4 5.66 0.34
-2 -6 4 69.75 2.99
-2 -6 4 75.76 3
-2 -6 4 71.8 3.02
2 6 -4 73.53 2.98
2 6 -4 68.93 3.03
2 6 -4 67.28 3.01
2 6 -4 75.15 3.04
2 6 -4 72.23 3.03
-3 -6 4 0.67 0.25
-3 -6 4 0.13 0.15
-3 -6 4 0.28 0.23
3 6 -4 0.06 0.22
3 6 -4 -0.01 0.21
3 6 -4 0.18 0.21
3 6 -4 -0.04 0.28
-4 -6 4 61.74 2.5
-4 -6 4 59.62 2.56
-4 -6 4 62.29 2.56
4 6 -4 61.57 2.59
4 6 -4 58.39 2.52
4 6 -4 59.91 2.56
4 6 -4 61.95 2.51
4 6 -4 57.44 2.52
-5 -6 4 0.39 0.26
-5 -6 4 0.28 0.33
5 6 -4 0.17 0.31
5 6 -4 0.21 0.37
5 6 -4 0.21 0.33
-6 -6 4 71.08 3.04
6 6 -4 71.94 3.06
6 6 -4 72.58 3.08
6 6 -4 69.85 3.07
-7 -6 4 16.89 0.99
7 6 -4 15.61 1.01
7 6 -4 15.15 1.07
-8 -6 4 10.46 0.83
8 6 -4 9.55 0.88
8 6 -4 11.15 0.99
-9 -6 4 7.23 0.66
9 6 -4 7.51 0.78
9 6 -4 6.74 0.56
9 6 -4 8.06 0.67
-10 -6 4 4.98 0.67
10 6 -4 5.06 0.55
10 6 -4 5.37 0.81
-11 -6 4 41.42 2.45
11 6 -4 36.6 1.86
12 6 -4 1.44 0.66
13 6 -4 2.67 0.77
14 6 -4 -0.72 0.84
12 -6 5 5.46 0.51
11 -6 5 17.64 1
10 -6 5 0.55 0.35
9 -6 5 17.02 0.9
8 -6 5 25.17 1.15
8 -6 5 23.78 1.66
-8 6 -5 23.84 1.12
-8 6 -5 26.66 1.73
7 -6 5 11.52 0.67
7 -6 5 13.26 0.97
7 -6 5 10.82 1.23
7 -6 5 12.84 1.09
-7 6 -5 10.34 1.11
-7 6 -5 12.87 0.67
6 -6 5 1.83 0.45
6 -6 5 1.39 0.61
6 -6 5 1.49 0.36
6 -6 5 2.01 0.52
6 -6 5 1.46 0.25
-6 6 -5 1.64 0.55
-6 6 -5 0.91 0.8
-6 6 -5 2.08 0.29
5 -6 5 -0.08 0.52
5 -6 5 -0.07 0.28
5 -6 5 -0.23 0.19
5 -6 5 -0.12 0.35
5 -6 5 0.15 0.44
5 -6 5 0.12 0.51
-5 6 -5 0.1 0.27
-5 6 -5 0.34 0.72
-5 6 -5 -0.4 0.49
-5 6 -5 0.34 0.63
4 -6 5 18.92 0.88
4 -6 5 17.69 1.05
4 -6 5 17.92 0.85
4 -6 5 16.62 1.11
4 -6 5 19.16 1.06
4 -6 5 18.09 0.8
-4 6 -5 16.06 1.09
-4 6 -5 18.16 0.86
-4 6 -5 15.08 0.85
-4 6 -5 19.89 1.1
-4 6 -5 17.65 1.37
3 -6 5 11.45 0.58
3 -6 5 11.44 0.52
3 -6 5 10.58 0.79
3 -6 5 10.23 0.86
3 -6 5 11.75 0.56
3 -6 5 11.74 0.8
-3 6 -5 9.91 0.84
-3 6 -5 11.72 0.87
-3 6 -5 10.5 0.62
-3 6 -5 10.31 1.14
-3 6 -5 9.39 0.57
2 -6 5 45.89 2.06
2 -6 5 45.87 2.02
2 -6 5 47.99 1.9
2 -6 5 50.25 2.03
2 -6 5 47.01 1.9
-2 6 -5 45.42 2.06
-2 6 -5 42.27 1.9
-2 6 -5 45.11 1.92
-2 6 -5 42.28 2.21
-2 6 -5 41.45 2.04
1 -6 5 1.85 0.34
1 -6 5 1.25 0.27
-1 6 -5 1.74 0.41
-1 6 -5 1.48 0.2
-1 6 -5 1.29 0.55
-1 6 -5 2.51 0.38
0 -6 5 29.5 1.3
0 -6 5 24.54 1.28
0 6 -5 30.38 1.49
0 6 -5 29.59 1.19
0 6 -5 29.17 1.35
0 6 -5 27.12 1.32
-1 -6 5 32.62 1.5
-1 -6 5 36.01 1.49
-1 -6 5 34.14 1.42
1 6 -5 31.13 1.51
1 6 -5 34.21 1.42
1 6 -5 34.31 1.62
1 6 -5 32.72 1.54
1 6 -5 34.94 1.54
-2 -6 5 18.73 0.9
-2 -6 5 19 0.84
-2 -6 5 19.42 0.87
2 6 -5 19.12 1
2 6 -5 18.29 0.86
2 6 -5 17.45 0.91
2 6 -5 17.88 0.82
2 6 -5 18.62 0.94
2 6 -5 18.38 0.96
-3 -6 5 35.52 1.59
-3 -6 5 37.26 1.54
-3 -6 5 35.39 1.56
3 6 -5 35.46 1.55
3 6 -5 34.86 1.56
3 6 -5 36.18 1.58
3 6 -5 35.75 1.58
3 6 -5 37.32 1.59
3 6 -5 37.05 1.61
-4 -6 5 6.15 0.35
-4 -6 5 6 0.49
-4 -6 5 6.95 0.53
4 6 -5 5.85 0.57
4 6 -5 5.67 0.43
4 6 -5 6.89 0.43
4 6 -5 5.77 0.49
4 6 -5 7.5 0.45
4 6 -5 6.16 0.59
-5 -6 5 29.03 1.32
-5 -6 5 29.53 1.33
5 6 -5 27.84 1.32
5 6 -5 28.31 1.38
5 6 -5 29.44 1.38
-6 -6 5 3.03 0.4
6 6 -5 3.29 0.49
6 6 -5 2.51 0.42
6 6 -5 3.17 0.43
-7 -6 5 27.82 1.38
7 6 -5 29.22 1.45
7 6 -5 29.01 1.47
-8 -6 5 7.51 0.77
8 6 -5 7.45 0.71
8 6 -5 7.62 0.82
-9 -6 5 27.93 1.47
9 6 -5 29.2 1.62
-10 -6 5 1.5 0.6
10 6 -5 1.08 0.34
10 6 -5 1.21 0.79
-11 -6 5 51.6 2.42
11 6 -5 42.24 2.09
12 6 -5 3.09 0.62
13 6 -5 5.7 0.77
14 6 -5 3.2 0.82
11 -6 6 0.99 0.41
10 -6 6 19.77 1.05
9 -6 6 0.33 0.33
8 -6 6 30.82 1.38
-8 6 -6 30.2 1.37
7 -6 6 4.13 0.34
-7 6 -6 4.1 0.36
6 -6 6 5.75 0.48
-6 6 -6 7.44 1
-6 6 -6 6.88 0.59
5 -6 6 1.67 0.47
5 -6 6 2.14 0.52
5 -6 6 1.32 0.23
-5 6 -6 0.8 0.56
-5 6 -6 1.76 0.82
-5 6 -6 1.45 0.31
4 -6 6 12.7 0.64
4 -6 6 14.53 0.96
4 -6 6 13.87 0.73
4 -6 6 13.41 0.97
4 -6 6 13.21 0.7
-4 6 -6 14.68 1.06
-4 6 -6 12.64 1.39
-4 6 -6 13.79 0.75
-4 6 -6 12.04 1
3 -6 6 43.69 1.75
3 -6 6 41.64 1.94
3 -6 6 39.78 1.74
3 -6 6 42.83 1.73
3 -6 6 43.54 1.93
-3 6 -6 38.01 2.16
-3 6 -6 41.02 1.79
-3 6 -6 37.92 1.93
-3 6 -6 44.45 1.97
2 -6 6 3.5 0.43
2 -6 6 2.48 0.77
2 -6 6 3.48 0.45
-2 6 -6 2.89 0.45
-2 6 -6 2.89 0.31
-2 6 -6 3.58 0.71
-2 6 -6 3.26 0.53
1 -6 6 2.48 0.39
1 -6 6 1.88 0.31
-1 6 -6 2.47 0.66
-1 6 -6 2.55 0.47
-1 6 -6 2.52 0.26
-1 6 -6 2.63 0.41
0 -6 6 5.28 0.52
0 -6 6 4.4 0.42
0 6 -6 4.28 0.44
0 6 -6 4.91 0.48
0 6 -6 4.12 0.64
0 6 -6 4.79 0.32
-1 -6 6 15.26 0.8
-1 -6 6 14.07 0.82
1 6 -6 14.89 0.85
1 6 -6 14.94 1.07
1 6 -6 14.16 0.84
1 6 -6 15.48 0.87
-2 -6 6 15.78 0.78
-2 -6 6 16.94 0.71
-2 -6 6 14.34 0.82
2 6 -6 16.15 0.86
2 6 -6 14.61 0.87
2 6 -6 15.11 0.69
2 6 -6 15.99 1.01
2 6 -6 15.27 0.83
2 6 -6 13.69 0.73
-3 -6 6 71.9 2.86
-3 -6 6 67.14 2.9
-3 -6 6 71.42 2.87
3 6 -6 69 2.89
3 6 -6 71.66 2.94
3 6 -6 68.17 2.9
3 6 -6 67.76 2.93
3 6 -6 63.28 2.87
3 6 -6 65.93 2.86
-4 -6 6 27.77 1.31
-4 -6 6 28.21 1.23
-4 -6 6 30.01 1.29
4 6 -6 30.1 1.26
4 6 -6 27.03 1.28
4 6 -6 30.05 1.31
4 6 -6 27.69 1.36
4 6 -6 26.6 1.32
4 6 -6 30.05 1.29
-5 -6 6 13.18 0.73
-5 -6 6 12.83 0.72
5 6 -6 11.04 0.81
5 6 -6 11.48 0.8
5 6 -6 10.8 0.73
-6 -6 6 20.67 1.01
-6 -6 6 20.46 1.04
6 6 -6 20.35 1.1
6 6 -6 18.88 1.05
6 6 -6 19.33 1.12
-7 -6 6 1.95 0.43
7 6 -6 1.97 0.46
7 6 -6 1.51 0.55
-8 -6 6 17.86 1.05
8 6 -6 16.96 1.22
8 6 -6 15.61 1.06
-9 -6 6 9.72 0.93
9 6 -6 7.31 0.86
10 6 -6 37.04 2.08
12 6 -6 11.66 0.98
13 6 -6 -0.98 0.6
14 6 -6 7.52 0.85
10 -6 7 0.37 0.38
9 -6 7 25.51 1.22
8 -6 7 24.83 1.18
-8 6 -7 25.31 1.19
7 -6 7 32.49 1.43
-7 6 -7 31.76 1.45
6 -6 7 9.37 0.58
-6 6 -7 8.75 1.13
-6 6 -7 10.14 0.7
5 -6 7 24.41 1.12
-5 6 -7 27.19 1.22
-5 6 -7 25.1 1.89
-4 6 -7 0.23 0.84
-4 6 -7 0.04 0.32
3 -6 7 45.63 2.11
-3 6 -7 42.04 2.14
-3 6 -7 44.34 2.37
-3 6 -7 45.76 1.96
-3 6 -7 48.28 2.16
2 -6 7 0.48 0.44
2 -6 7 0.47 0.4
-2 6 -7 0.69 0.48
-2 6 -7 0.86 0.55
-2 6 -7 0.41 0.3
-2 6 -7 0.48 0.74
1 -6 7 19.14 1.1
-1 6 -7 18.27 1.11
-1 6 -7 20.52 0.94
-1 6 -7 20.05 1.2
-1 6 -7 21.25 1.47
0 -6 7 14.55 0.88
0 -6 7 14.89 0.84
0 6 -7 14.04 0.68
0 6 -7 14.83 1.25
0 6 -7 13.52 0.96
0 6 -7 14.08 0.9
-1 -6 7 38.66 1.81
-1 -6 7 44.96 1.82
1 6 -7 40.79 1.85
1 6 -7 39.48 1.7
1 6 -7 40.28 1.88
1 6 -7 41.19 1.86
1 6 -7 41.12 2.04
-2 -6 7 6.83 0.55
-2 -6 7 6.28 0.58
2 6 -7 7.91 0.68
2 6 -7 7.22 0.93
2 6 -7 6.36 0.62
2 6 -7 6.15 0.43
2 6 -7 6.59 0.68
-3 -6 7 7.69 0.6
-3 -6 7 8.39 0.53
3 6 -7 7.33 0.56
3 6 -7 8.29 0.89
3 6 -7 7.1 0.7
3 6 -7 6.98 0.47
3 6 -7 8.88 0.65
3 6 -7 8.24 0.6
-4 -6 7 27.94 1.33
-4 -6 7 28.27 1.26
4 6 -7 29.94 1.28
4 6 -7 31.03 1.43
4 6 -7 30.19 1.34
4 6 -7 27.24 1.34
4 6 -7 28.42 1.4
4 6 -7 27.53 1.28
-5 -6 7 12.92 0.79
5 6 -7 13.14 0.91
5 6 -7 15.73 0.76
5 6 -7 12.95 0.79
5 6 -7 12.37 0.87
5 6 -7 14.77 0.81
-6 -6 7 5.52 0.56
6 6 -7 4.51 0.56
6 6 -7 4.75 0.51
6 6 -7 5.51 0.49
7 6 -7 2.43 0.48
7 6 -7 1.4 0.57
8 6 -7 20.47 1.35
8 6 -7 21.38 1.23
9 6 -7 8.99 0.88
10 6 -7 10.44 1
13 6 -7 5.98 0.68
14 6 -7 -1.79 0.64
10 -6 8 7.23 0.57
9 -6 8 5.25 0.47
-8 6 -8 8.49 0.69
-7 6 -8 16.5 0.93
-6 6 -8 33.87 1.56
-5 6 -8 15.9 0.93
-5 6 -8 15.86 1.81
-4 6 -8 36.42 2.26
-4 6 -8 36.7 1.66
-3 6 -8 44.12 2.46
-3 6 -8 45.56 1.97
2 -6 8 56.53 2.59
-2 6 -8 57.03 2.88
-2 6 -8 61.15 2.67
-2 6 -8 56.98 2.47
1 -6 8 5.3 0.53
-1 6 -8 6.2 0.66
-1 6 -8 4.28 0.41
-1 6 -8 5.21 0.86
0 -6 8 21.35 1.15
0 6 -8 23.89 1.57
0 6 -8 21.54 1.21
0 6 -8 21.06 1.27
0 6 -8 21.21 1
-1 -6 8 1.07 0.38
-1 -6 8 1.85 0.37
1 6 -8 0.95 0.2
1 6 -8 1.09 0.48
1 6 -8 1.54 0.42
1 6 -8 1.51 0.73
-2 -6 8 9.4 0.66
-2 -6 8 8.89 0.68
2 6 -8 8.91 1.14
2 6 -8 7.51 0.78
2 6 -8 9.3 0.74
-3 -6 8 5.93 0.62
-3 -6 8 6.8 0.55
3 6 -8 8.16 0.82
3 6 -8 7.32 0.62
3 6 -8 5.05 0.54
3 6 -8 5.84 0.52
3 6 -8 5.58 0.41
3 6 -8 6.39 0.71
-4 -6 8 23.76 1.07
-4 -6 8 22.22 1.14
4 6 -8 22.52 1.22
4 6 -8 23.96 1.09
4 6 -8 21.55 1.07
4 6 -8 21.7 1.15
4 6 -8 25.27 1.36
4 6 -8 24.96 1.19
-5 -6 8 8.34 0.65
-5 -6 8 8.16 0.49
5 6 -8 8.99 0.77
5 6 -8 9.96 0.9
5 6 -8 7.74 0.66
5 6 -8 10.64 0.69
5 6 -8 7.74 0.79
-6 -6 8 27.34 1.33
6 6 -8 27.85 1.45
6 6 -8 31.07 1.37
6 6 -8 27.25 1.47
6 6 -8 25.25 1.36
6 6 -8 29.59 1.3
7 6 -8 7.11 0.72
7 6 -8 8.42 0.83
8 6 -8 1.79 0.69
8 6 -8 1.3 0.53
9 6 -8 10.42 0.97
10 6 -8 1.98 0.88
-8 6 -9 8.98 0.58
-7 6 -9 2.13 0.42
-6 6 -9 12.16 0.87
-5 6 -9 4.33 0.48
-5 6 -9 5.08 1.15
-4 6 -9 56.75 2.42
-4 6 -9 53.49 2.99
-3 6 -9 18.12 1.01
-3 6 -9 18.84 1.82
2 -6 9 40.88 2.17
-2 6 -9 40.8 2.35
-2 6 -9 39.15 1.79
1 -6 9 21.82 1.29
-1 6 -9 25.68 1.81
-1 6 -9 22.27 1.13
-1 6 -9 24.04 1.43
0 -6 9 37.56 1.85
0 6 -9 39.79 1.73
0 6 -9 39.24 1.96
0 6 -9 41.46 2.23
-1 -6 9 10.06 0.8
1 6 -9 8.78 0.96
1 6 -9 12.18 1.36
1 6 -9 9.99 0.58
-2 -6 9 5.25 0.49
2 6 -9 6.72 0.85
2 6 -9 5.26 0.35
2 6 -9 5.45 0.6
-3 -6 9 48.07 2.27
3 6 -9 50.23 2.33
3 6 -9 57.59 2.52
-4 -6 9 1.54 0.37
-4 -6 9 1.79 0.32
4 6 -9 2.04 0.34
4 6 -9 1.08 0.49
4 6 -9 1.7 0.71
-5 -6 9 48.06 2.08
-5 -6 9 45.52 2.15
5 6 -9 48.62 2.08
5 6 -9 47.34 2.21
5 6 -9 55.22 2.33
-6 -6 9 1.41 0.36
6 6 -9 1.55 0.51
6 6 -9 2.57 0.44
6 6 -9 1.68 0.58
6 6 -9 1.92 0.61
7 6 -9 25.62 1.56
7 6 -9 28.72 1.34
7 6 -9 31.17 1.45
7 6 -9 26.01 1.5
8 6 -9 1.68 0.59
8 6 -9 2.58 0.73
9 6 -9 40.96 2.15
10 6 -9 0.33 0.89
-8 6 -10 20.04 1.11
-7 6 -10 -0.13 0.44
-6 6 -10 24.42 1.29
-5 6 -10 4.75 0.52
-5 6 -10 4.3 1.21
-4 6 -10 10.77 0.91
-4 6 -10 12.89 1.38
-3 6 -10 19.05 1.08
-3 6 -10 17.87 1.99
-2 6 -10 13.01 1.31
-2 6 -10 12.61 0.88
1 -6 10 79.47 3.52
-1 6 -10 78.85 3.76
-1 6 -10 74.63 3.28
0 -6 10 2.36 0.52
0 6 -10 2.06 0.4
0 6 -10 2.83 0.98
0 6 -10 2.25 0.69
-1 -6 10 58.71 2.73
1 6 -10 60.32 2.63
1 6 -10 69.77 3.1
1 6 -10 61.31 2.86
-2 -6 10 6.39 0.56
2 6 -10 6.66 0.48
2 6 -10 9.59 0.99
2 6 -10 5.55 0.69
-3 -6 10 40.93 2
3 6 -10 51.63 2.33
3 6 -10 41.54 2.07
-4 -6 10 10.58 0.78
4 6 -10 9.85 0.97
-5 -6 10 3.69 0.45
5 6 -10 2.66 0.57
5 6 -10 4.83 0.79
6 6 -10 17.68 1.34
6 6 -10 22.89 1.44
7 6 -10 0.66 0.65
8 6 -10 68.12 3
-6 6 -11 5.7 0.57
-5 6 -11 15.86 1.09
-4 6 -11 0.4 1.21
-4 6 -11 -0.16 0.5
-3 6 -11 28.94 2.35
-3 6 -11 29.1 1.5
-2 6 -11 2.03 1.17
-2 6 -11 0.51 0.47
-1 6 -11 33.25 1.64
-1 6 -11 37.54 2.44
0 6 -11 4.18 1.11
0 6 -11 2.16 0.47
1 6 -11 42.21 2.16
1 6 -11 34.36 1.72
1 6 -11 40.04 2.43
2 6 -11 15.8 0.89
2 6 -11 20.33 1.83
3 6 -11 56.63 2.9
4 6 -11 47.86 2.54
5 6 -11 19.33 1.62
6 6 -11 21.38 1.61
7 6 -11 2.71 0.78
8 6 -11 31.24 1.75
9 6 -11 2.28 0.65
-5 6 -12 8.26 0.68
-4 6 -12 10.14 1.55
-4 6 -12 9.68 0.73
-3 6 -12 0.28 0.54
-3 6 -12 -0.42 1.28
-2 6 -12 18.53 2.25
-2 6 -12 17.5 1.18
-1 6 -12 0.98 0.51
-1 6 -12 1.23 1.24
0 6 -12 23.32 2.19
0 6 -12 18.92 1.15
1 6 -12 2.75 1.17
1 6 -12 1.31 0.47
2 6 -12 27.3 1.46
2 6 -12 37.83 2.33
3 6 -12 0.84 1.03
4 6 -12 27.72 2.04
5 6 -12 5.97 1.03
6 6 -12 27.18 1.91
7 6 -12 21.7 1.73
8 6 -12 51.33 2.56
9 6 -12 6.76 0.86
10 6 -12 2.33 0.7
-3 6 -13 2.25 1.46
-3 6 -13 2.28 0.61
-2 6 -13 4.4 0.64
-2 6 -13 4.15 1.44
-1 6 -13 15.24 1.64
-1 6 -13 14.91 1.15
0 6 -13 3.37 0.56
0 6 -13 3.57 1.35
1 6 -13 19.4 1.18
1 6 -13 23.34 2.32
2 6 -13 0.16 1.24
2 6 -13 0.58 0.49
3 6 -13 19.13 2.13
4 6 -13 1.84 1.14
5 6 -13 33.01 2.3
6 6 -13 4.33 1.09
7 6 -13 33.86 2.21
8 6 -13 2.83 1
9 6 -13 34.46 2.07
-1 6 -14 18.23 1.85
-1 6 -14 15.98 1.31
0 6 -14 0.72 1.46
0 6 -14 -0.8 0.6
1 6 -14 8.1 0.71
1 6 -14 10.65 1.55
2 6 -14 0.8 1.38
2 6 -14 0.31 0.55
3 6 -14 4.22 0.6
3 6 -14 5.73 1.38
4 6 -14 9.65 1.43
5 6 -14 5.36 1.31
6 6 -14 29.31 2.36
7 6 -14 8.32 1.31
6 -7 -14 1.28 0.47
6 -7 -14 1.4 1.05
5 -7 -14 25.44 2.08
5 -7 -14 21.65 1.25
4 -7 -14 2.5 1.05
4 -7 -14 2.01 0.48
3 -7 -14 1.69 0.48
3 -7 -14 1.87 1.06
2 -7 -14 0.27 0.46
2 -7 -14 0.53 1.03
1 -7 -14 0.18 0.47
1 -7 -14 0.85 1.12
0 -7 -14 1.39 0.48
9 -7 -13 -0.26 0.4
9 -7 -13 -0.36 1.07
9 -7 -13 -0.59 1.04
8 -7 -13 33.37 2.22
8 -7 -13 32.68 2.24
8 -7 -13 29.54 1.49
7 -7 -13 0.65 0.41
7 -7 -13 -0.1 1
6 -7 -13 36.18 1.72
6 -7 -13 38.74 2.31
5 -7 -13 2.86 0.97
5 -7 -13 2.12 0.44
4 -7 -13 21.25 1.17
4 -7 -13 22.49 1.86
3 -7 -13 -0.06 0.42
3 -7 -13 0.2 0.91
2 -7 -13 20.94 1.15
2 -7 -13 21.3 1.88
1 -7 -13 0.33 0.94
1 -7 -13 -0.16 0.42
0 -7 -13 24.63 1.27
-1 -7 -13 0.54 0.42
-2 -7 -13 3.51 0.46
-3 -7 -13 1.1 0.42
10 -7 -12 0.28 0.39
10 -7 -12 0.54 1.03
9 -7 -12 16.27 1.73
9 -7 -12 13.77 0.88
8 -7 -12 5.18 0.99
8 -7 -12 3.04 0.42
8 -7 -12 5.18 1.01
7 -7 -12 42.34 1.94
7 -7 -12 46.1 2.47
6 -7 -12 0.46 0.87
6 -7 -12 0.52 0.38
5 -7 -12 21.3 1.73
5 -7 -12 19.76 1.07
4 -7 -12 2.57 0.88
4 -7 -12 2.67 0.41
4 -7 -12 3.58 0.7
3 -7 -12 26.47 1.31
3 -7 -12 26.3 1.5
3 -7 -12 28.55 1.86
2 -7 -12 3.13 0.89
2 -7 -12 2.56 0.41
2 -7 -12 3.41 0.63
1 -7 -12 37.34 1.7
1 -7 -12 37.89 2.25
1 -7 -12 36.88 1.82
0 -7 -12 0.43 0.56
0 -7 -12 0.57 0.39
0 -7 -12 0.49 0.89
-1 -7 -12 20.41 1.06
-1 -7 -12 19.37 1.21
-2 -7 -12 -0.19 0.38
-3 -7 -12 15.85 0.93
-4 -7 -12 -0.02 0.61
11 -7 -11 2.75 1.08
11 -7 -11 1.89 0.39
10 -7 -11 3.08 0.99
10 -7 -11 2.15 0.38
9 -7 -11 0.72 0.35
9 -7 -11 0.08 0.9
8 -7 -11 0.19 0.85
8 -7 -11 -0.07 0.34
8 -7 -11 -0.2 0.86
7 -7 -11 0.22 0.83
7 -7 -11 0.83 0.84
7 -7 -11 1.19 0.34
6 -7 -11 0.19 0.33
6 -7 -11 0 0.8
5 -7 -11 0.07 0.76
5 -7 -11 0 0.34
5 -7 -11 0.51 0.62
4 -7 -11 12.91 0.8
4 -7 -11 11.83 1.39
4 -7 -11 14.01 1.1
3 -7 -11 0.63 0.57
3 -7 -11 0.67 0.76
3 -7 -11 0.07 0.34
2 -7 -11 25.12 1.41
2 -7 -11 26.83 1.24
2 -7 -11 26.07 1.77
1 -7 -11 0.28 0.78
1 -7 -11 0.07 0.5
1 -7 -11 -0.24 0.34
0 -7 -11 13.58 1.5
0 -7 -11 13.5 0.99
0 -7 -11 13.06 0.82
-1 -7 -11 3.41 0.4
-1 -7 -11 5.35 1.22
-1 -7 -11 4.35 0.59
-2 -7 -11 34.54 1.54
-2 -7 -11 33.37 1.68
-3 -7 -11 0.16 0.34
-3 -7 -11 0.09 0.54
-4 -7 -11 27.67 1.29
5 7 11 -0.78 0.45
6 7 11 25.19 1.34
12 -7 -10 1.28 0.38
12 -7 -10 2.21 1.07
11 -7 -10 33.71 2.13
11 -7 -10 28.08 1.39
10 -7 -10 2.79 0.94
10 -7 -10 1.57 0.34
9 -7 -10 48.56 2.48
9 -7 -10 45.14 2.01
8 -7 -10 6.95 0.46
8 -7 -10 7.41 0.91
7 -7 -10 27.06 2.16
7 -7 -10 26.62 1.24
7 -7 -10 26.95 1.74
7 -7 -10 27.51 1.75
6 -7 -10 1.17 0.69
6 -7 -10 0.68 0.31
6 -7 -10 0.79 0.74
5 -7 -10 1.98 0.65
5 -7 -10 2.04 0.72
5 -7 -10 2.75 0.33
4 -7 -10 6.36 0.81
4 -7 -10 6.49 0.67
4 -7 -10 5.4 0.42
3 -7 -10 1.41 0.52
3 -7 -10 0.21 0.3
3 -7 -10 0.54 0.69
2 -7 -10 6.9 0.6
2 -7 -10 7.03 0.83
2 -7 -10 7.45 0.78
1 -7 -10 1.37 0.33
1 -7 -10 2.12 0.52
1 -7 -10 2.35 0.72
0 -7 -10 0.18 0.69
0 -7 -10 0.62 0.31
0 -7 -10 1.22 0.5
0 7 10 1.77 0.55
-1 -7 -10 2.05 0.78
-1 -7 -10 0.91 0.5
-1 -7 -10 1.57 0.32
1 7 10 0.84 0.6
-2 -7 -10 8.38 0.63
-2 -7 -10 8.38 0.78
2 7 10 7.08 0.5
-3 -7 -10 10.03 0.67
-3 -7 -10 11.13 0.91
3 7 10 8.89 0.59
-4 -7 -10 0.07 0.3
-4 -7 -10 0.04 0.52
4 7 10 -0.74 0.39
5 7 10 9.7 0.63
6 7 10 1.34 0.47
7 7 10 21.73 1.22
12 -7 -9 18.31 1.03
12 -7 -9 24.46 1.92
11 -7 -9 0.24 0.91
11 -7 -9 -0.38 0.31
10 -7 -9 26.92 1.31
10 -7 -9 31.53 1.92
9 -7 -9 2.08 0.82
9 -7 -9 1.77 0.31
8 -7 -9 55.57 2.62
8 -7 -9 51.39 2.26
7 -7 -9 -0.01 0.67
7 -7 -9 0.53 0.28
7 -7 -9 0.3 0.69
7 -7 -9 -0.24 0.67
6 -7 -9 35.09 1.56
6 -7 -9 36.39 1.94
6 -7 -9 36.39 1.92
6 -7 -9 34.85 1.81
5 -7 -9 4.16 0.34
5 -7 -9 4.3 0.66
5 -7 -9 3.95 0.71
4 -7 -9 60.88 2.58
4 -7 -9 61.33 2.82
4 -7 -9 61.02 2.71
3 -7 -9 8.32 0.81
3 -7 -9 9.09 0.88
3 -7 -9 8.51 0.59
-3 7 9 8.96 0.94
2 -7 -9 38.14 1.77
2 -7 -9 38.46 1.96
2 -7 -9 38.7 1.64
-2 7 9 34.91 1.76
1 -7 -9 0.74 0.47
1 -7 -9 0.68 0.62
1 -7 -9 0.21 0.28
-1 7 9 1.04 0.45
0 -7 -9 8.78 0.82
0 -7 -9 6.67 0.56
0 -7 -9 7.7 0.73
0 7 9 6.68 0.52
0 7 9 7.33 0.62
-1 -7 -9 1.96 0.47
-1 -7 -9 1.2 0.29
-1 -7 -9 1.63 0.68
1 7 9 1.27 0.3
1 7 9 1.94 0.51
-2 -7 -9 19.63 0.95
-2 -7 -9 21.15 1.13
-2 -7 -9 20.44 1.78
2 7 9 18.54 0.97
2 7 9 19.13 1.25
-3 -7 -9 0.33 0.27
-3 -7 -9 1.33 0.49
3 7 9 -0.27 0.33
-4 -7 -9 4.73 0.36
-4 -7 -9 5.67 0.59
4 7 9 4.69 0.45
-5 -7 -9 -0.01 0.54
5 7 9 -0.24 0.38
6 7 9 0.42 0.42
7 7 9 4.14 0.52
8 7 9 3.57 0.54
13 -7 -8 3.4 1.1
13 -7 -8 2.71 0.4
12 -7 -8 0.32 0.94
12 -7 -8 -0.38 0.32
11 -7 -8 3.36 0.35
11 -7 -8 3.85 0.93
10 -7 -8 7.69 0.94
10 -7 -8 7.65 0.59
9 -7 -8 5.66 0.4
9 -7 -8 6.32 0.84
8 -7 -8 0.98 0.68
8 -7 -8 0.39 0.26
8 -7 -8 -0.84 0.69
7 -7 -8 23.29 1.44
7 -7 -8 24.5 1.51
7 -7 -8 23.9 1.09
6 -7 -8 1.65 0.62
6 -7 -8 1.93 0.27
6 -7 -8 2.18 0.63
6 -7 -8 1.4 0.61
5 -7 -8 34.55 1.69
5 -7 -8 33.76 1.8
5 -7 -8 34.4 1.49
5 -7 -8 34.12 1.79
4 -7 -8 1.08 0.26
4 -7 -8 1.25 0.58
4 -7 -8 1.86 0.51
-4 7 8 1.55 0.39
3 -7 -8 40.11 1.68
3 -7 -8 39.58 1.95
3 -7 -8 39.55 1.81
-3 7 8 37.15 1.79
2 -7 -8 16.98 1.04
2 -7 -8 17.76 0.85
2 -7 -8 19.18 1.25
-2 7 8 18.02 1.35
-2 7 8 16.84 1.01
1 -7 -8 26.05 1.51
1 -7 -8 26.12 1.17
1 -7 -8 25.85 1.29
-1 7 8 26.81 1.34
-1 7 8 25.23 1.15
-1 7 8 26.59 1.33
0 -7 -8 4.04 0.6
0 -7 -8 4.39 0.48
0 -7 -8 3.76 0.31
0 7 8 3.76 0.37
0 7 8 3.62 0.31
0 7 8 3.3 0.48
0 7 8 4.27 0.5
-1 -7 -8 39.72 1.78
-1 -7 -8 39.61 1.99
-1 -7 -8 40.83 1.69
1 7 8 39.46 1.69
1 7 8 37.34 1.86
1 7 8 40.91 1.87
1 7 8 39.73 2.06
1 7 8 36.22 1.72
-2 -7 -8 1.43 0.26
-2 -7 -8 1.34 0.62
-2 -7 -8 1.74 0.45
2 7 8 1.49 0.36
2 7 8 0.93 0.3
2 7 8 1.34 0.53
2 7 8 1.54 0.53
2 7 8 1.8 0.64
-3 -7 -8 35.47 1.48
-3 -7 -8 36.08 1.63
3 7 8 32.79 1.52
3 7 8 33.53 1.67
3 7 8 30.63 1.59
3 7 8 36.58 1.75
3 7 8 33.39 1.88
-4 -7 -8 -0.05 0.23
-4 -7 -8 0.23 0.45
4 7 8 0.36 0.52
4 7 8 -0.82 0.33
4 7 8 0.09 0.72
4 7 8 -0.28 0.44
4 7 8 -0.65 0.57
-5 -7 -8 25.9 1.44
-5 -7 -8 26.11 1.34
5 7 8 24.67 1.25
5 7 8 28.02 1.54
5 7 8 22.67 1.82
5 7 8 27.13 1.86
-6 -7 -8 3.86 0.57
6 7 8 2.52 0.43
6 7 8 2.41 0.93
7 7 8 17.73 1.84
7 7 8 20.56 1.1
8 7 8 -1.61 1.07
8 7 8 -0.6 0.44
9 7 8 2.5 1.28
9 7 8 4.08 0.54
13 -7 -7 0.84 1
13 -7 -7 1.37 0.36
12 -7 -7 28.23 1.32
12 -7 -7 29.05 2.02
11 -7 -7 0.46 0.84
11 -7 -7 -0.1 0.29
10 -7 -7 7.8 0.56
10 -7 -7 7.66 0.91
9 -7 -7 4.53 0.35
9 -7 -7 4.8 0.77
9 -7 -7 4.87 0.99
8 -7 -7 7.13 0.81
8 -7 -7 7.7 0.8
8 -7 -7 8.69 0.54
7 -7 -7 4.44 0.32
7 -7 -7 4.72 0.66
7 -7 -7 4.18 0.68
6 -7 -7 1.79 0.48
6 -7 -7 2 0.57
6 -7 -7 0.44 0.56
6 -7 -7 1.27 0.24
5 -7 -7 1.08 0.41
5 -7 -7 0.71 0.53
5 -7 -7 0.83 0.5
5 -7 -7 1.11 0.23
5 -7 -7 1.18 0.22
5 -7 -7 0.71 0.53
-5 7 7 1.18 0.36
4 -7 -7 5.28 0.61
4 -7 -7 5.99 0.62
4 -7 -7 5.28 0.43
4 -7 -7 5.45 0.56
-4 7 7 5.63 0.6
-4 7 7 5.1 0.39
3 -7 -7 1.56 0.23
3 -7 -7 1.57 0.43
3 -7 -7 1.41 0.51
-3 7 7 1.42 0.25
-3 7 7 0.96 0.37
-3 7 7 1.34 0.35
2 -7 -7 18.66 1.02
2 -7 -7 18.36 1.15
2 -7 -7 18.22 0.84
-2 7 7 18.45 1.16
-2 7 7 16.69 0.84
-2 7 7 17.33 0.81
-2 7 7 17.4 0.97
-2 7 7 18.41 1.01
1 -7 -7 1.19 0.39
1 -7 -7 0.26 0.47
1 -7 -7 0.15 0.21
-1 7 7 0.27 0.21
-1 7 7 0.45 0.46
-1 7 7 0.34 0.35
-1 7 7 0.36 0.39
-1 7 7 0.5 0.23
0 -7 -7 16.25 0.92
0 -7 -7 17.81 0.79
0 -7 -7 18.17 1.14
0 7 7 15.85 0.96
0 7 7 17.08 0.99
0 7 7 15.89 0.79
0 7 7 16 1.1
0 7 7 15.85 0.82
-1 -7 -7 1.65 0.51
-1 -7 -7 1.97 0.41
-1 -7 -7 2.27 0.25
1 7 7 2.15 0.53
1 7 7 2.12 0.31
1 7 7 1.79 0.4
1 7 7 1.7 0.44
1 7 7 2.15 0.27
-2 -7 -7 11.01 0.76
-2 -7 -7 11.56 0.59
-2 -7 -7 12.47 1.05
2 7 7 10.37 0.85
2 7 7 9.74 0.71
2 7 7 10.35 0.86
2 7 7 10.65 0.63
2 7 7 10.59 1.04
-3 -7 -7 8.75 0.49
-3 -7 -7 8.52 0.72
3 7 7 7.44 0.78
3 7 7 7.38 0.58
3 7 7 8.61 0.87
3 7 7 6.74 0.69
-4 -7 -7 34.63 1.39
-4 -7 -7 33.71 1.57
4 7 7 33.4 1.67
4 7 7 31.55 1.46
4 7 7 30.4 1.81
4 7 7 29.52 1.57
-5 -7 -7 1.34 0.49
-5 -7 -7 1.23 0.43
5 7 7 0.4 0.73
5 7 7 0.81 0.55
5 7 7 1.11 0.5
5 7 7 0.67 0.34
-6 -7 -7 29.28 1.45
6 7 7 26.22 1.84
6 7 7 29.28 1.35
-7 -7 -7 1.15 0.69
7 7 7 0.86 0.4
7 7 7 1.38 0.94
8 7 7 36.43 1.59
8 7 7 29.88 2.26
9 7 7 -1.21 0.43
9 7 7 -0.65 1.09
10 7 7 31.99 1.49
10 7 7 24.89 2.45
13 -7 -6 19.88 1.06
13 -7 -6 22.36 1.96
12 -7 -6 0.48 0.32
12 -7 -6 0.62 0.9
11 -7 -6 49.27 2.5
11 -7 -6 47.04 2.06
10 -7 -6 0.24 0.26
10 -7 -6 -0.3 0.73
9 -7 -6 33.65 1.49
9 -7 -6 34.29 1.88
9 -7 -6 35.23 1.9
8 -7 -6 -0.55 0.65
8 -7 -6 0.2 0.61
8 -7 -6 -1.05 0.53
8 -7 -6 -0.04 0.23
7 -7 -6 49.55 2.11
7 -7 -6 45.6 2.2
7 -7 -6 47.41 2.28
7 -7 -6 47.78 2.02
7 -7 -6 49.01 2.28
6 -7 -6 2.28 0.25
6 -7 -6 2.42 0.54
6 -7 -6 2.63 0.34
6 -7 -6 1.55 0.52
6 -7 -6 2.32 0.46
-6 7 6 2.6 0.39
-6 7 6 2.31 0.33
5 -7 -6 7.95 0.48
5 -7 -6 7.5 0.79
5 -7 -6 7.83 0.88
5 -7 -6 7.87 0.73
5 -7 -6 8.54 0.54
-5 7 6 7.47 0.55
-5 7 6 7.02 0.65
4 -7 -6 9.3 0.73
4 -7 -6 9.57 0.77
4 -7 -6 9.44 0.52
4 -7 -6 9.33 0.88
4 -7 -6 8.7 0.51
4 -7 -6 7.5 0.86
-4 7 6 9.1 0.67
-4 7 6 8.89 0.58
3 -7 -6 21.28 1.07
3 -7 -6 19.48 1.17
3 -7 -6 20.9 0.9
3 -7 -6 20.18 1.06
3 -7 -6 19.71 1.18
3 -7 -6 20.36 0.9
-3 7 6 19.76 1.02
-3 7 6 19.31 0.88
-3 7 6 20.05 0.95
-3 7 6 18.83 1.11
2 -7 -6 1.05 0.44
2 -7 -6 0.68 0.37
2 -7 -6 0.81 0.2
-2 7 6 0.84 0.41
-2 7 6 0.85 0.2
-2 7 6 0.95 0.24
-2 7 6 0.88 0.32
1 -7 -6 1.91 0.21
1 -7 -6 1.6 0.37
1 -7 -6 1.4 0.42
-1 7 6 1.25 0.35
-1 7 6 1.7 0.22
-1 7 6 1.81 0.44
-1 7 6 1.72 0.34
-1 7 6 1.6 0.25
0 -7 -6 0.58 0.19
0 -7 -6 0.9 0.37
0 -7 -6 0.78 0.44
0 7 6 0.9 0.36
0 7 6 0.89 0.42
0 7 6 0.56 0.24
0 7 6 0.46 0.33
0 7 6 0.82 0.21
-1 -7 -6 2.83 0.24
-1 -7 -6 2.54 0.39
-1 -7 -6 3.1 0.49
1 7 6 2.83 0.31
1 7 6 2.93 0.43
1 7 6 3.2 0.43
1 7 6 3.05 0.27
1 7 6 2.74 0.5
-2 -7 -6 8.22 0.86
-2 -7 -6 8.96 0.66
-2 -7 -6 8.8 0.47
2 7 6 7.55 0.52
2 7 6 7.93 0.75
2 7 6 8.32 0.9
2 7 6 6.97 0.61
2 7 6 7.83 0.73
-3 -7 -6 27.86 1.43
-3 -7 -6 27.26 1.3
-3 -7 -6 27.04 1.13
3 7 6 25.91 1.18
3 7 6 24.62 1.48
3 7 6 24.48 1.25
3 7 6 24.49 1.37
3 7 6 26.01 1.33
-4 -7 -6 1.52 0.42
-4 -7 -6 1.53 0.19
4 7 6 1.35 0.41
4 7 6 1.27 0.61
4 7 6 1.28 0.29
4 7 6 0.68 0.47
-5 -7 -6 8.14 0.73
-5 -7 -6 7.56 0.73
5 7 6 6.86 0.82
5 7 6 6.2 0.46
5 7 6 6.2 0.62
5 7 6 8.5 0.69
-6 -7 -6 11.11 0.91
6 7 6 11.65 0.98
6 7 6 9.34 0.98
6 7 6 9.93 0.71
-7 -7 -6 12.93 0.93
7 7 6 11.72 0.77
7 7 6 9.95 1.07
8 7 6 0.4 0.38
8 7 6 0.44 0.92
9 7 6 25.67 2.15
9 7 6 32.81 1.45
10 7 6 0.64 1.14
10 7 6 1.32 0.46
11 7 6 25.21 1.27
11 7 6 17.23 2.25
14 -7 -5 4.19 0.45
14 -7 -5 5.34 1.18
13 -7 -5 1.11 1.02
13 -7 -5 0.54 0.35
12 -7 -5 13.58 0.81
12 -7 -5 15.31 1.67
11 -7 -5 1.2 0.82
11 -7 -5 1.19 0.3
10 -7 -5 66.65 2.98
10 -7 -5 75.78 3.34
10 -7 -5 72.18 3.3
9 -7 -5 -0.56 0.49
9 -7 -5 -0.04 0.72
9 -7 -5 1.34 0.66
9 -7 -5 0.17 0.24
8 -7 -5 53.3 2.42
8 -7 -5 50.04 2.15
8 -7 -5 50.31 2.42
8 -7 -5 50.74 2.28
7 -7 -5 0.39 0.53
7 -7 -5 0.16 0.42
7 -7 -5 0.28 0.36
7 -7 -5 0.38 0.2
7 -7 -5 -0.1 0.55
-7 7 5 0.3 0.38
-7 7 5 0.07 0.35
6 -7 -5 59.67 2.44
6 -7 -5 54.5 2.53
6 -7 -5 56.44 2.49
6 -7 -5 57.94 2.37
6 -7 -5 57.62 2.57
-6 7 5 55.28 2.44
-6 7 5 55.05 2.47
5 -7 -5 1.95 0.22
5 -7 -5 1.94 0.3
5 -7 -5 2.35 0.39
5 -7 -5 1.87 0.46
5 -7 -5 2.22 0.48
-5 7 5 1.73 0.35
-5 7 5 1.88 0.32
4 -7 -5 55.07 2.46
4 -7 -5 57.07 2.46
4 -7 -5 60 2.38
4 -7 -5 58.06 2.51
4 -7 -5 57.05 2.35
-4 7 5 54.54 2.43
-4 7 5 53.83 2.48
-4 7 5 53.93 2.32
-4 7 5 56.54 2.4
3 -7 -5 0.48 0.38
3 -7 -5 0.11 0.4
3 -7 -5 0.24 0.36
3 -7 -5 0.07 0.32
3 -7 -5 0.08 0.17
3 -7 -5 0.3 0.21
-3 7 5 0.39 0.29
-3 7 5 0.14 0.26
-3 7 5 0.07 0.37
-3 7 5 0.08 0.17
2 -7 -5 80.63 3.23
2 -7 -5 79.05 3.36
2 -7 -5 79.7 3.36
2 -7 -5 75.78 3.3
2 -7 -5 79.92 3.24
2 -7 -5 80.25 3.31
-2 7 5 77.09 3.25
-2 7 5 75.69 3.23
-2 7 5 76.04 3.3
-2 7 5 75.11 3.35
1 -7 -5 0.29 0.32
1 -7 -5 0.42 0.17
1 -7 -5 0.36 0.2
1 -7 -5 0.03 0.38
-1 7 5 0.69 0.28
-1 7 5 0.74 0.38
-1 7 5 0.15 0.22
-1 7 5 0.65 0.18
0 -7 -5 41.59 1.88
0 -7 -5 42.17 1.72
0 -7 -5 40.65 1.8
0 7 5 40.55 1.88
0 7 5 40.12 1.75
0 7 5 39.79 1.81
0 7 5 41.25 1.83
0 7 5 40.77 1.73
-1 -7 -5 14.91 0.85
-1 -7 -5 15.44 0.69
-1 -7 -5 15.14 0.95
1 7 5 14.94 0.87
1 7 5 15.78 0.86
1 7 5 15.23 0.72
1 7 5 13.94 0.76
1 7 5 14.32 0.96
-2 -7 -5 25.89 1.11
-2 -7 -5 25.67 1.23
-2 -7 -5 26.92 1.34
2 7 5 26.42 1.27
2 7 5 24.48 1.2
2 7 5 26.11 1.15
2 7 5 25.72 1.37
2 7 5 25.8 1.28
-3 -7 -5 0.38 0.37
-3 -7 -5 0.07 0.42
-3 -7 -5 0.32 0.15
3 7 5 -0.12 0.46
3 7 5 0.01 0.31
3 7 5 -0.27 0.35
3 7 5 0.2 0.4
3 7 5 0.06 0.24
-4 -7 -5 20.54 0.87
-4 -7 -5 21.25 1.06
4 7 5 18.47 1.07
4 7 5 21.39 1.14
4 7 5 19.81 0.95
4 7 5 19.18 1.28
-5 -7 -5 2.18 0.38
-5 -7 -5 1.65 0.43
5 7 5 1.11 0.6
5 7 5 1.18 0.45
5 7 5 1.34 0.29
5 7 5 0.45 0.45
-6 -7 -5 0.5 0.45
-6 -7 -5 0.08 0.42
6 7 5 0.02 0.29
6 7 5 0 0.51
6 7 5 -0.18 0.66
-7 -7 -5 1.57 0.5
7 7 5 0.78 0.33
7 7 5 0.94 0.77
-8 -7 -5 12.26 0.98
8 7 5 9.8 1.1
8 7 5 11.04 0.76
9 7 5 2.89 0.99
9 7 5 3.47 0.43
10 7 5 2.72 1.09
10 7 5 4.47 0.47
11 7 5 -1.49 1.12
11 7 5 -0.61 0.44
14 -7 -4 0.45 0.39
14 -7 -4 0.92 1.14
13 -7 -4 0.46 0.99
13 -7 -4 0.09 0.34
12 -7 -4 -0.17 0.9
12 -7 -4 0.3 0.33
11 -7 -4 0.24 0.29
11 -7 -4 0.65 0.82
10 -7 -4 0.52 0.71
10 -7 -4 0.03 0.26
10 -7 -4 -0.58 0.73
10 -7 -4 -0.13 0.62
9 -7 -4 4.88 0.75
9 -7 -4 4.57 0.33
9 -7 -4 4.95 0.61
9 -7 -4 4.79 0.73
8 -7 -4 5.55 0.56
8 -7 -4 4.87 0.56
8 -7 -4 5.05 0.71
8 -7 -4 6.01 0.68
8 -7 -4 4.89 0.43
-8 7 4 5.19 0.52
7 -7 -4 20.37 1.1
7 -7 -4 20.33 0.93
7 -7 -4 20.84 1.14
7 -7 -4 21.32 1.27
7 -7 -4 19.82 1.24
-7 7 4 19.89 1.1
-7 7 4 20.07 1.09
6 -7 -4 1.81 0.5
6 -7 -4 2.18 0.51
6 -7 -4 2.14 0.36
6 -7 -4 2.16 0.22
6 -7 -4 1.5 0.41
-6 7 4 2.04 0.38
-6 7 4 2.56 0.38
5 -7 -4 121.62 5.02
5 -7 -4 119.17 4.9
5 -7 -4 123.5 4.94
5 -7 -4 118.64 4.98
5 -7 -4 116.56 4.99
-5 7 4 117.73 4.97
-5 7 4 122.28 4.96
-5 7 4 109.84 5.01
4 -7 -4 36.2 1.54
4 -7 -4 35.17 1.61
4 -7 -4 35.57 1.49
4 -7 -4 37.42 1.68
4 -7 -4 36.21 1.61
-4 7 4 34.14 1.47
-4 7 4 34.6 1.58
-4 7 4 31.85 1.63
-4 7 4 34.38 1.58
3 -7 -4 111.99 4.39
3 -7 -4 107.03 4.44
3 -7 -4 102.88 4.43
3 -7 -4 107.26 4.36
3 -7 -4 109.04 4.47
-3 7 4 104.38 4.42
-3 7 4 101.81 4.46
-3 7 4 104.12 4.36
-3 7 4 102.5 4.4
2 -7 -4 4.79 0.6
2 -7 -4 4.24 0.32
2 -7 -4 4.02 0.38
2 -7 -4 3.77 0.39
2 -7 -4 4.3 0.39
-2 7 4 4.49 0.38
-2 7 4 4.44 0.33
-2 7 4 4.11 0.45
-2 7 4 4.16 0.42
-2 7 4 4.38 0.44
1 -7 -4 64.51 2.71
1 -7 -4 66.44 2.66
1 -7 -4 62.23 2.7
1 -7 -4 62.86 2.63
1 -7 -4 64.05 2.75
1 -7 -4 64.23 2.75
-1 7 4 64.33 2.73
-1 7 4 61.05 2.7
-1 7 4 62.86 2.64
-1 7 4 62.01 2.67
-1 7 4 63.39 2.75
0 -7 -4 4.77 0.5
0 -7 -4 4.78 0.46
0 -7 -4 4.61 0.39
0 -7 -4 4.18 0.31
0 -7 -4 4.84 0.6
0 7 4 3.96 0.43
0 7 4 4.95 0.61
0 7 4 4.49 0.49
0 7 4 4.59 0.42
0 7 4 4.26 0.33
-1 -7 -4 79.17 3.19
-1 -7 -4 76.81 3.26
-1 -7 -4 79.23 3.31
1 7 4 76.8 3.32
1 7 4 76.54 3.21
1 7 4 75.11 3.27
1 7 4 78.5 3.28
1 7 4 75.67 3.24
-2 -7 -4 16.65 0.9
-2 -7 -4 17.71 0.76
-2 -7 -4 17.75 0.98
2 7 4 17.79 0.93
2 7 4 17.48 0.93
2 7 4 17.46 0.8
2 7 4 17.08 1.02
2 7 4 15.83 0.88
-3 -7 -4 128.38 5.17
-3 -7 -4 128.16 5.25
-3 -7 -4 129.23 5.29
3 7 4 127.17 5.33
3 7 4 121.63 5.25
3 7 4 123.53 5.27
3 7 4 125.76 5.27
3 7 4 122.2 5.19
-4 -7 -4 10.62 1.13
-4 -7 -4 10.2 0.72
4 7 4 9.98 0.72
4 7 4 10.64 0.77
4 7 4 9.8 0.92
4 7 4 10.33 0.57
-5 -7 -4 39.73 1.78
5 7 4 38.55 1.67
5 7 4 38.35 1.94
5 7 4 39.65 1.81
5 7 4 38.3 1.82
-6 -7 -4 7.73 0.73
-6 -7 -4 7.35 0.66
6 7 4 7.27 0.53
6 7 4 6.94 0.76
6 7 4 6.01 0.59
6 7 4 7.07 0.65
-7 -7 -4 25.89 1.32
7 7 4 25.28 1.16
7 7 4 23.25 1.61
-8 -7 -4 4.44 0.59
8 7 4 2.6 0.35
8 7 4 2.54 0.81
9 7 4 6.27 1
9 7 4 6.16 0.47
10 7 4 -0.65 0.96
10 7 4 -0.25 0.37
11 7 4 -1.32 1.05
11 7 4 -0.93 0.39
12 7 4 -1.36 1.19
12 7 4 0.36 0.44
14 -7 -3 21.38 2.12
14 -7 -3 21.64 1.16
13 -7 -3 -0.45 1.02
13 -7 -3 -0.11 0.36
12 -7 -3 26.64 1.29
12 -7 -3 29.01 1.99
11 -7 -3 1.21 0.31
11 -7 -3 1.49 0.83
10 -7 -3 30.79 1.87
10 -7 -3 31.09 1.41
10 -7 -3 33.44 1.81
9 -7 -3 6.83 0.5
9 -7 -3 6.31 0.69
9 -7 -3 6.58 0.78
9 -7 -3 7.22 0.8
-9 7 3 6.52 0.63
8 -7 -3 12.45 0.92
8 -7 -3 10.31 0.9
8 -7 -3 10.65 0.6
8 -7 -3 12.21 1.03
8 -7 -3 11.76 1.09
-8 7 3 11.57 0.88
-8 7 3 10.19 0.88
7 -7 -3 4.96 0.59
7 -7 -3 4.29 0.49
7 -7 -3 4.23 0.3
7 -7 -3 5.3 0.62
7 -7 -3 4.89 0.49
-7 7 3 4.15 0.45
-7 7 3 4.66 0.49
6 -7 -3 1.46 0.47
6 -7 -3 1.21 0.2
6 -7 -3 1.15 0.39
6 -7 -3 0.62 0.45
6 -7 -3 1.4 0.36
-6 7 3 1.67 0.37
-6 7 3 0.97 0.37
-6 7 3 1.4 0.58
5 -7 -3 3.41 0.41
5 -7 -3 2.89 0.23
5 -7 -3 3.02 0.45
5 -7 -3 2.94 0.35
5 -7 -3 3.57 0.47
-5 7 3 3.37 0.49
-5 7 3 3.13 0.37
-5 7 3 3.17 0.4
-5 7 3 3.44 0.25
4 -7 -3 1.01 0.17
4 -7 -3 1 0.35
4 -7 -3 1.26 0.4
4 -7 -3 1.41 0.29
4 -7 -3 1.15 0.33
-4 7 3 1.02 0.3
-4 7 3 0.67 0.38
-4 7 3 1.1 0.18
-4 7 3 0.95 0.33
3 -7 -3 14.3 0.82
3 -7 -3 15.24 0.9
3 -7 -3 14.98 0.67
3 -7 -3 15.04 0.82
3 -7 -3 15.33 0.75
-3 7 3 14.9 0.68
-3 7 3 15.17 0.79
-3 7 3 13.74 0.83
-3 7 3 13.83 0.87
-3 7 3 14.06 0.78
2 -7 -3 10.3 0.51
2 -7 -3 11.74 0.59
2 -7 -3 11.19 0.67
2 -7 -3 11.14 0.75
2 -7 -3 10.52 0.66
-2 7 3 10.88 0.64
-2 7 3 10.16 0.53
-2 7 3 10.22 0.73
-2 7 3 10.86 0.61
-2 7 3 10.97 0.65
1 -7 -3 10.68 0.49
1 -7 -3 10.45 0.56
1 -7 -3 10.37 0.71
1 -7 -3 10.07 0.62
1 -7 -3 10.33 0.63
-1 7 3 10.26 0.71
-1 7 3 10.25 0.51
-1 7 3 10.43 0.63
-1 7 3 10.39 0.67
-1 7 3 10.24 0.57
0 -7 -3 37.5 1.65
0 -7 -3 38.27 1.62
0 -7 -3 38.52 1.65
0 -7 -3 38.09 1.57
0 -7 -3 37.59 1.69
0 7 3 36.7 1.62
0 7 3 36.68 1.65
0 7 3 37.25 1.7
0 7 3 37.72 1.66
0 7 3 37.32 1.58
-1 -7 -3 1.58 0.33
-1 -7 -3 1.59 0.23
-1 -7 -3 1.93 0.34
-1 -7 -3 1.67 0.31
-1 -7 -3 1.33 0.14
1 7 3 1.22 0.33
1 7 3 1.36 0.29
1 7 3 1.92 0.18
1 7 3 1.2 0.25
1 7 3 1.38 0.35
-2 -7 -3 60.96 2.52
-2 -7 -3 63.29 2.64
-2 -7 -3 60.95 2.6
-2 -7 -3 63.78 2.64
2 7 3 61.84 2.63
2 7 3 59.88 2.54
2 7 3 59.31 2.59
2 7 3 61.05 2.61
2 7 3 59.74 2.61
2 7 3 59.87 2.66
-3 -7 -3 8.61 0.65
-3 -7 -3 7.39 0.67
-3 -7 -3 8.23 0.61
3 7 3 7.59 0.45
3 7 3 7.23 0.6
3 7 3 7.57 0.6
3 7 3 8.44 0.74
3 7 3 7.84 0.61
-4 -7 -3 58.53 2.49
4 7 3 57.06 2.41
4 7 3 58.78 2.5
4 7 3 56.99 2.58
4 7 3 59.08 2.51
4 7 3 56.11 2.51
-5 -7 -3 4.04 0.45
5 7 3 3.46 0.46
5 7 3 3.47 0.56
5 7 3 3.38 0.44
5 7 3 3.76 0.28
-6 -7 -3 92.8 3.8
6 7 3 88.76 3.92
6 7 3 92.03 3.71
6 7 3 88.85 3.81
6 7 3 84.33 3.85
-7 -7 -3 6.67 0.6
7 7 3 6.4 0.76
7 7 3 6.18 0.49
-8 -7 -3 111.23 4.6
8 7 3 109.61 4.49
8 7 3 103.67 4.76
-9 -7 -3 2.76 0.76
9 7 3 2.99 0.86
9 7 3 2.33 0.33
10 7 3 20.64 1
10 7 3 17.42 1.72
11 7 3 -0.83 0.99
11 7 3 0.84 0.36
12 7 3 21.73 1.1
12 7 3 17.59 2.02
14 -7 -2 1.07 0.42
14 -7 -2 1.68 1.14
13 -7 -2 47.7 2.15
13 -7 -2 50.39 2.82
12 -7 -2 3.82 0.99
12 -7 -2 3.55 0.39
11 -7 -2 54.13 2.73
11 -7 -2 52.25 2.27
10 -7 -2 3.09 0.32
10 -7 -2 3.45 0.77
10 -7 -2 3.49 0.78
9 -7 -2 66.91 3.1
9 -7 -2 66.16 3.03
9 -7 -2 69.79 3.06
9 -7 -2 64.38 2.8
8 -7 -2 9.98 0.95
8 -7 -2 11.42 1.12
8 -7 -2 11.39 0.9
8 -7 -2 11.42 1.01
8 -7 -2 11.02 0.61
-8 7 2 12.44 0.92
-8 7 2 11.71 0.9
7 -7 -2 106.22 4.53
7 -7 -2 104.6 4.37
7 -7 -2 103.81 4.5
7 -7 -2 106.24 4.48
7 -7 -2 104.96 4.48
-7 7 2 114.42 4.49
-7 7 2 99.86 4.48
6 -7 -2 7.39 0.7
6 -7 -2 9.15 0.86
6 -7 -2 7.3 0.7
6 -7 -2 7.67 0.46
6 -7 -2 7.58 0.63
-6 7 2 7.54 0.9
-6 7 2 7.98 0.71
-6 7 2 8.29 0.38
-6 7 2 7.6 0.7
5 -7 -2 91.25 3.86
5 -7 -2 87.89 3.82
5 -7 -2 89.9 3.81
5 -7 -2 92.2 3.74
5 -7 -2 90.23 3.82
-5 7 2 98.48 3.83
-5 7 2 92.57 3.73
-5 7 2 88.25 3.82
-5 7 2 82.06 3.88
4 -7 -2 0.45 0.28
4 -7 -2 0.67 0.34
4 -7 -2 0.5 0.15
4 -7 -2 0.31 0.31
4 -7 -2 0.75 0.35
-4 7 2 -0.05 0.18
-4 7 2 0.33 0.33
-4 7 2 -0.22 0.32
-4 7 2 0.62 0.4
-4 7 2 0.67 0.31
3 -7 -2 56.68 2.5
3 -7 -2 59.78 2.43
3 -7 -2 60.88 2.52
3 -7 -2 59.84 2.48
3 -7 -2 60.76 2.55
-3 7 2 57.72 2.51
-3 7 2 57.69 2.5
-3 7 2 58.55 2.44
-3 7 2 56.17 2.55
-3 7 2 57.5 2.51
2 -7 -2 25.6 1.18
2 -7 -2 26.5 1.16
2 -7 -2 26.85 1.25
2 -7 -2 26.35 1.1
2 -7 -2 26.35 1.19
-2 7 2 25.16 1.17
-2 7 2 25.72 1.2
-2 7 2 25.63 1.19
-2 7 2 24.87 1.25
-2 7 2 25.02 1.11
1 -7 -2 11.61 0.71
1 -7 -2 11.69 0.64
1 -7 -2 10.94 0.51
1 -7 -2 11.4 0.59
1 -7 -2 10.9 0.64
-1 7 2 11.19 0.53
-1 7 2 11.39 0.66
-1 7 2 11.19 0.64
-1 7 2 11.14 0.61
-1 7 2 10.39 0.72
0 -7 -2 25.58 1.21
0 -7 -2 25.62 1.16
0 -7 -2 25.93 1.13
0 -7 -2 24.66 1.07
0 -7 -2 24.98 1.15
0 7 2 25.23 1.21
0 7 2 25.36 1.16
0 7 2 25.48 1.16
0 7 2 24.91 1.14
0 7 2 25.46 1.08
-1 -7 -2 18.19 0.93
-1 -7 -2 17.89 0.77
-1 -7 -2 18.56 0.86
-1 -7 -2 18.49 0.87
-1 -7 -2 19.16 0.89
1 7 2 17.26 0.89
1 7 2 18.26 0.8
1 7 2 18.09 0.95
1 7 2 18.15 0.9
1 7 2 17.84 0.88
-2 -7 -2 3.67 0.36
-2 -7 -2 3.45 0.35
-2 -7 -2 3.58 0.4
2 7 2 3.92 0.43
2 7 2 3.27 0.32
2 7 2 4.04 0.28
2 7 2 3.18 0.34
2 7 2 2.93 0.32
2 7 2 3.15 0.38
-3 -7 -2 4.93 0.5
3 7 2 4.27 0.38
3 7 2 4.96 0.48
3 7 2 4.92 0.53
3 7 2 4.39 0.6
3 7 2 4.17 0.47
3 7 2 4.54 0.31
-4 -7 -2 0.11 0.32
4 7 2 -0.06 0.16
4 7 2 0.02 0.28
4 7 2 -0.02 0.37
4 7 2 0 0.33
4 7 2 0.39 0.29
-5 -7 -2 46.95 2.04
5 7 2 45.03 2.08
5 7 2 46.59 2.05
5 7 2 46.41 1.94
5 7 2 46.19 2.03
5 7 2 45.7 2.12
-6 -7 -2 2.7 0.44
6 7 2 3.58 0.56
6 7 2 2.86 0.41
6 7 2 2.29 0.47
6 7 2 2.95 0.24
-7 -7 -2 43.41 1.92
7 7 2 41.42 2.06
7 7 2 41.08 1.99
7 7 2 40.5 1.76
-8 -7 -2 0.44 0.5
8 7 2 0.27 0.22
8 7 2 0.16 0.66
-9 -7 -2 62.72 2.68
9 7 2 58.91 2.51
9 7 2 57.16 2.87
10 7 2 5.28 0.37
10 7 2 3.78 0.9
11 7 2 36.61 2.31
11 7 2 40.6 1.72
12 7 2 -0.44 0.99
12 7 2 0.52 0.35
13 7 2 39.02 1.64
13 7 2 30.68 2.44
14 -7 -1 9.74 0.83
14 -7 -1 10.59 1.34
14 -7 -1 9.86 0.86
13 -7 -1 1.11 0.39
13 -7 -1 1.28 1.04
12 -7 -1 17.6 1.8
12 -7 -1 16.28 0.93
11 -7 -1 6.16 0.45
11 -7 -1 7.41 0.97
10 -7 -1 65.64 3.06
10 -7 -1 65.44 2.96
10 -7 -1 61.65 2.7
9 -7 -1 12.87 1.28
9 -7 -1 12.05 0.68
9 -7 -1 12.5 1.19
8 -7 -1 72.64 3.27
8 -7 -1 72.97 3.24
8 -7 -1 75.47 3.32
8 -7 -1 71.9 3.08
8 -7 -1 75.54 3.26
-8 7 1 76.87 3.24
-8 7 1 72.45 3.23
7 -7 -1 7.8 0.46
7 -7 -1 7.55 0.78
7 -7 -1 6.44 0.63
7 -7 -1 6.07 0.56
7 -7 -1 7.78 0.93
-7 7 1 7.16 0.77
-7 7 1 8.13 0.76
6 -7 -1 126.1 5.43
6 -7 -1 128.22 5.43
6 -7 -1 131.09 5.33
6 -7 -1 131.04 5.47
6 -7 -1 129.68 5.43
-6 7 1 134.06 5.32
-6 7 1 143.68 5.44
-6 7 1 115.13 5.49
-6 7 1 125.03 5.43
5 -7 -1 10.91 0.74
5 -7 -1 10.37 0.75
5 -7 -1 10.56 0.74
5 -7 -1 11.29 0.53
5 -7 -1 11.18 0.84
-5 7 1 10.98 0.79
-5 7 1 8.84 0.9
-5 7 1 11.31 0.77
-5 7 1 10.75 0.54
-5 7 1 10.97 0.76
4 -7 -1 102.98 4.18
4 -7 -1 100.55 4.14
4 -7 -1 98.81 4.14
4 -7 -1 101.77 4.07
4 -7 -1 99 4.15
-4 7 1 92.68 4.21
-4 7 1 100.21 4.16
-4 7 1 99.86 4.08
-4 7 1 98.8 4.16
-4 7 1 92.35 4.15
3 -7 -1 14.07 0.78
3 -7 -1 15.35 0.78
3 -7 -1 14.8 0.8
3 -7 -1 14.72 0.85
3 -7 -1 15.2 0.66
-3 7 1 14.65 0.81
-3 7 1 14.56 0.68
-3 7 1 14.72 0.79
-3 7 1 14.34 0.9
-3 7 1 14.19 0.79
2 -7 -1 152 6.2
2 -7 -1 153.16 6.21
2 -7 -1 143.07 6.19
2 -7 -1 153.38 6.15
2 -7 -1 154.32 6.23
-2 7 1 147.16 6.24
-2 7 1 148.57 6.2
-2 7 1 146.8 6.21
-2 7 1 149.94 6.2
-2 7 1 147.48 6.16
1 -7 -1 1.82 0.25
1 -7 -1 2.17 0.28
1 -7 -1 1.6 0.26
1 -7 -1 2.12 0.19
1 -7 -1 2.79 0.32
-1 7 1 2.34 0.34
-1 7 1 2.37 0.29
-1 7 1 2.3 0.17
-1 7 1 2.11 0.26
-1 7 1 2.07 0.3
0 -7 -1 132.03 5.33
0 -7 -1 127.36 5.33
0 -7 -1 131.92 5.33
0 -7 -1 132.59 5.35
0 -7 -1 124.82 5.28
0 7 1 127.73 5.36
0 7 1 126.28 5.33
0 7 1 128.37 5.29
0 7 1 127.12 5.33
0 7 1 126.73 5.33
-1 -7 -1 14.09 0.69
-1 -7 -1 14.98 0.7
-1 -7 -1 14.27 0.72
-1 -7 -1 12.34 0.73
1 7 1 13.58 0.72
1 7 1 13.94 0.77
1 7 1 13.74 0.72
1 7 1 14.09 0.72
1 7 1 13.95 0.62
-2 -7 -1 96.83 3.92
-2 -7 -1 93.92 3.92
2 7 1 91.18 3.93
2 7 1 93.68 3.93
2 7 1 91.42 3.87
2 7 1 94.94 3.95
2 7 1 95.18 3.92
-3 -7 -1 45.85 1.97
3 7 1 46.31 1.96
3 7 1 45.4 1.98
3 7 1 43.12 1.89
3 7 1 45.24 1.98
3 7 1 45.37 1.96
3 7 1 47.13 2.01
-4 -7 -1 56.84 2.37
4 7 1 55.4 2.38
4 7 1 55.12 2.35
4 7 1 55.75 2.41
4 7 1 51.5 2.28
4 7 1 55.59 2.35
-5 -7 -1 1.82 0.37
5 7 1 1.95 0.32
5 7 1 1.52 0.15
5 7 1 1.43 0.33
5 7 1 2.1 0.42
5 7 1 1.05 0.37
5 7 1 1.01 0.3
-6 -7 -1 7.54 0.68
6 7 1 7.34 0.61
6 7 1 6.73 0.79
6 7 1 6.96 0.74
6 7 1 7.44 0.64
6 7 1 6.43 0.36
-7 -7 -1 8.25 0.76
7 7 1 7.76 0.42
7 7 1 7.7 0.94
7 7 1 8.14 0.69
7 7 1 8.77 0.8
-8 -7 -1 0.74 0.49
8 7 1 0.9 0.18
8 7 1 1.16 0.61
-9 -7 -1 15.6 1.04
9 7 1 12.99 1.27
9 7 1 13.99 0.68
10 7 1 26.86 1.79
10 7 1 28.37 1.22
11 7 1 -0.25 0.83
11 7 1 -0.32 0.26
12 7 1 9.85 1.19
12 7 1 11.99 0.7
13 7 1 0.08 0.35
13 7 1 -1.8 1.04
13 -7 0 3.02 0.43
13 -7 0 3.41 1.09
12 -7 0 8.42 0.73
12 -7 0 9.32 0.71
12 -7 0 9.07 1.12
11 -7 0 0.74 0.85
11 -7 0 1.04 0.33
11 -7 0 0.47 0.31
11 -7 0 -0.21 0.97
10 -7 0 2.97 0.8
10 -7 0 3.24 0.73
10 -7 0 2.7 0.33
9 -7 0 28.4 1.29
9 -7 0 30.95 1.76
9 -7 0 28.36 1.73
9 -7 0 28.58 1.64
8 -7 0 9.94 0.6
8 -7 0 12.51 0.98
8 -7 0 10.84 1.16
8 -7 0 11.42 0.97
8 -7 0 11.4 1
-8 7 0 9.95 0.98
7 -7 0 43.31 2.05
7 -7 0 44.92 2.03
7 -7 0 44.25 2.04
7 -7 0 44.21 1.86
7 -7 0 44.32 2.12
-7 7 0 42.81 1.84
-7 7 0 45.55 2.06
-7 7 0 42.84 2.05
6 -7 0 1 0.4
6 -7 0 1.22 0.42
6 -7 0 0.78 0.43
6 -7 0 1.12 0.19
6 -7 0 1.09 0.46
-6 7 0 0.86 0.39
-6 7 0 1.33 0.19
-6 7 0 1.43 0.57
-6 7 0 1.36 0.42
5 -7 0 147.97 6.03
5 -7 0 139.52 5.99
5 -7 0 143.64 6
5 -7 0 148.44 5.91
5 -7 0 140.19 5.98
-5 7 0 153.47 6.01
-5 7 0 141.96 6
-5 7 0 132.79 6.07
-5 7 0 146.68 5.91
-5 7 0 139.59 5.98
4 -7 0 22.69 1.16
4 -7 0 23.5 1.1
4 -7 0 23.33 1.12
4 -7 0 22.22 1.11
4 -7 0 22.73 0.97
-4 7 0 20.81 1.26
-4 7 0 22.53 1
-4 7 0 22.77 1.13
-4 7 0 22.61 1.14
-4 7 0 20.77 1.08
3 -7 0 112.68 4.75
3 -7 0 118.36 4.8
3 -7 0 118.04 4.78
3 -7 0 117.41 4.7
3 -7 0 113.78 4.76
-3 7 0 111.89 4.76
-3 7 0 116.64 4.79
-3 7 0 108.55 4.83
-3 7 0 113.76 4.72
-3 7 0 111.25 4.78
2 -7 0 1.79 0.28
2 -7 0 2.6 0.2
2 -7 0 2.1 0.31
2 -7 0 2.32 0.28
2 -7 0 2.51 0.2
2 -7 0 2.17 0.28
-2 7 0 2.46 0.3
-2 7 0 1.65 0.37
-2 7 0 2.12 0.31
-2 7 0 1.95 0.32
-2 7 0 2.12 0.19
1 -7 0 179.21 7.04
1 -7 0 170.99 7.03
1 -7 0 166.26 7.05
1 -7 0 168.37 7.03
1 -7 0 170.82 6.98
-1 7 0 173.22 7.03
-1 7 0 168.65 7.07
-1 7 0 169.08 7.04
-1 7 0 168.44 6.99
-1 7 0 165.46 7.04
0 -7 0 0.06 0.22
0 -7 0 -0.25 0.2
0 -7 0 0.25 0.23
0 -7 0 0.16 0.23
0 -7 0 0.14 0.07
0 7 0 0.13 0.11
0 7 0 0.25 0.23
0 7 0 1.15 0.23
0 7 0 0.26 0.28
0 7 0 0.04 0.22
-1 -7 0 166.32 6.9
-1 -7 0 166.72 6.9
1 7 0 163.61 6.86
1 7 0 167.35 6.91
1 7 0 170.98 6.93
1 7 0 166.04 6.9
1 7 0 167.4 6.9
-2 -7 0 1.55 0.28
-2 -7 0 1.25 0.19
-2 -7 0 1.72 0.24
2 7 0 1.9 0.28
2 7 0 2.16 0.3
2 7 0 1.96 0.25
2 7 0 2.39 0.17
2 7 0 2.08 0.28
-3 -7 0 114.12 4.52
-3 -7 0 110.55 4.52
3 7 0 112.51 4.54
3 7 0 104.26 4.53
3 7 0 109.46 4.51
3 7 0 104.94 4.53
3 7 0 109.25 4.53
3 7 0 112.63 4.54
3 7 0 98.82 4.45
-4 -7 0 21.68 1.04
4 7 0 20.71 1.03
4 7 0 21.82 1.06
4 7 0 22.11 1.07
4 7 0 20.9 1.05
4 7 0 21.53 1
4 7 0 21.07 0.99
-5 -7 0 132.66 5.48
5 7 0 131.44 5.5
5 7 0 133.49 5.5
5 7 0 131.87 5.46
5 7 0 130.29 5.45
5 7 0 128.3 5.47
-6 -7 0 1.15 0.4
6 7 0 1.42 0.31
6 7 0 0.86 0.31
6 7 0 0.7 0.41
6 7 0 1.1 0.41
6 7 0 1.26 0.33
-7 -7 0 40.12 1.8
7 7 0 40.12 1.87
7 7 0 38.1 1.74
7 7 0 36.75 1.87
7 7 0 39.33 1.74
-8 -7 0 10.15 0.86
8 7 0 8.93 0.98
-9 -7 0 25.31 1.35
9 7 0 23.41 1.51
-10 -7 0 3.35 0.92
10 7 0 2.43 0.74
11 7 0 0.69 0.8
12 7 0 6.57 1.02
13 7 0 1.55 1.02
13 -7 1 -0.03 0.4
13 -7 1 0.46 1.08
12 -7 1 15.57 0.91
12 -7 1 15.67 1.76
11 -7 1 0.01 0.8
11 -7 1 0.34 0.32
11 -7 1 -0.24 0.82
10 -7 1 35.45 2.1
10 -7 1 39.87 1.97
10 -7 1 34.05 1.59
9 -7 1 16.27 0.85
9 -7 1 16.43 1.42
9 -7 1 17.41 1.29
9 -7 1 18.48 1.22
8 -7 1 0.99 0.62
8 -7 1 1.51 0.56
8 -7 1 0.68 0.24
8 -7 1 1.2 0.25
8 -7 1 1.19 0.52
-8 7 -1 1.51 0.57
7 -7 1 9.77 1
7 -7 1 9.66 0.83
7 -7 1 8.86 0.53
7 -7 1 9.51 0.91
7 -7 1 9.26 0.53
7 -7 1 9.49 0.9
-7 7 -1 8.64 0.91
-7 7 -1 10.9 0.88
-7 7 -1 9.45 0.51
6 -7 1 8.42 0.47
6 -7 1 9 0.89
6 -7 1 8.27 0.75
6 -7 1 7.58 0.78
6 -7 1 8.15 0.46
6 -7 1 8.32 0.8
-6 7 -1 7.88 1.04
-6 7 -1 7.78 0.78
-6 7 -1 7.75 0.8
-6 7 -1 7.89 0.48
5 -7 1 2.07 0.39
5 -7 1 2.07 0.2
5 -7 1 1.52 0.41
5 -7 1 1.78 0.43
5 -7 1 2.46 0.39
-5 7 -1 2.37 0.23
-5 7 -1 2.43 0.43
-5 7 -1 2.06 0.42
-5 7 -1 1.44 0.53
-5 7 -1 2.69 0.38
4 -7 1 61.04 2.45
4 -7 1 60.97 2.59
4 -7 1 58.31 2.55
4 -7 1 58.05 2.52
4 -7 1 60.3 2.56
-4 7 -1 57.15 2.53
-4 7 -1 57.65 2.58
-4 7 -1 56.3 2.67
-4 7 -1 60.84 2.47
-4 7 -1 59.56 2.58
3 -7 1 48.26 2.05
3 -7 1 47.28 2.01
3 -7 1 48.71 1.95
3 -7 1 45.86 2.05
3 -7 1 47.92 2.07
-3 7 -1 46.5 2.06
-3 7 -1 43.77 2.14
-3 7 -1 45.56 2.02
-3 7 -1 47.69 1.97
-3 7 -1 45.7 2.06
2 -7 1 97.33 4.06
2 -7 1 96.99 4.02
2 -7 1 96.99 4.05
2 -7 1 99.95 4.05
2 -7 1 99.67 3.98
-2 7 -1 95 4.03
-2 7 -1 97.02 4.06
-2 7 -1 94.48 4.11
-2 7 -1 94.78 3.99
-2 7 -1 94.16 4.06
1 -7 1 13.09 0.71
1 -7 1 14.38 0.59
1 -7 1 14.65 0.72
1 -7 1 13.83 0.69
1 -7 1 14.35 0.75
-1 7 -1 13.88 0.75
-1 7 -1 12.89 0.61
-1 7 -1 12.6 0.81
-1 7 -1 13.46 0.73
-1 7 -1 13.28 0.69
0 -7 1 128.78 5.28
0 -7 1 127.79 5.29
0 7 -1 128.54 5.32
0 7 -1 127.32 5.24
0 7 -1 129.13 5.3
0 7 -1 123.6 5.3
0 7 -1 127.76 5.28
-1 -7 1 1.98 0.25
-1 -7 1 1.51 0.24
1 7 -1 1.69 0.24
1 7 -1 1.08 0.26
1 7 -1 2.29 0.29
1 7 -1 2.42 0.17
1 7 -1 1.63 0.25
-2 -7 1 150.72 5.94
-2 -7 1 145.8 5.96
-2 -7 1 144.98 5.96
2 7 -1 145.66 5.96
2 7 -1 144.88 5.96
2 7 -1 126.93 5.96
2 7 -1 144.01 5.97
2 7 -1 147.76 5.97
-3 -7 1 14.21 0.74
-3 -7 1 14.61 0.67
-3 -7 1 14.61 0.73
3 7 -1 13.78 0.78
3 7 -1 12.5 0.73
3 7 -1 14.34 0.75
3 7 -1 14.12 0.75
3 7 -1 13.95 0.7
-4 -7 1 93.27 3.96
-4 -7 1 98.4 3.96
4 7 -1 91.9 3.96
4 7 -1 90.98 3.95
4 7 -1 94.55 3.93
4 7 -1 96.45 3.93
4 7 -1 95.31 3.96
4 7 -1 94.7 3.98
-5 -7 1 10.21 0.69
5 7 -1 10.26 0.69
5 7 -1 9.48 0.62
5 7 -1 10.31 0.58
5 7 -1 10.17 0.58
5 7 -1 10.42 0.73
-6 -7 1 117.73 4.89
6 7 -1 111.03 4.86
6 7 -1 118.42 4.85
6 7 -1 117.32 4.85
6 7 -1 118.9 4.9
6 7 -1 116.64 4.92
-7 -7 1 6.98 0.73
7 7 -1 6.88 0.76
7 7 -1 7 0.55
7 7 -1 5.49 0.6
7 7 -1 6.77 0.54
7 7 -1 5.49 0.59
-8 -7 1 65.83 2.82
8 7 -1 64.98 2.85
8 7 -1 61.45 2.73
-9 -7 1 10.84 0.95
9 7 -1 10.35 1.06
9 7 -1 11.33 1.1
-10 -7 1 55.97 2.53
10 7 -1 55.22 2.65
10 7 -1 55.05 2.64
11 7 -1 5.47 0.87
12 7 -1 12.68 1.5
13 7 -1 1.13 0.99
14 7 -1 7.14 1.22
13 -7 2 46.02 2.76
13 -7 2 44.54 2.03
12 -7 2 1.11 0.99
12 -7 2 1.52 0.4
11 -7 2 47.89 2.15
11 -7 2 46.81 2.72
11 -7 2 54.37 2.49
10 -7 2 7.03 0.93
10 -7 2 6.82 0.6
10 -7 2 7.75 0.83
9 -7 2 76.78 3.16
9 -7 2 67.25 2.96
9 -7 2 72.49 3.23
9 -7 2 66.42 3.27
8 -7 2 0.89 0.25
8 -7 2 0.89 0.56
8 -7 2 0.75 0.62
8 -7 2 0.7 0.54
-8 7 -2 0.45 0.26
-8 7 -2 0.45 0.57
7 -7 2 48.32 2.33
7 -7 2 51.06 2.23
7 -7 2 46.74 2.26
7 -7 2 48.14 2.06
-7 7 -2 49.38 2.3
-7 7 -2 49.13 2.05
6 -7 2 4.56 0.58
6 -7 2 3.72 0.28
6 -7 2 4.08 0.54
6 -7 2 3.97 0.48
6 -7 2 4.08 0.51
-6 7 -2 3.75 0.71
-6 7 -2 3.54 0.52
-6 7 -2 4.17 0.46
-6 7 -2 3.93 0.3
-6 7 -2 4.64 0.56
5 -7 2 52.63 2.37
5 -7 2 51.59 2.37
5 -7 2 53.6 2.23
5 -7 2 52.16 2.41
5 -7 2 54.37 2.32
-5 7 -2 55.4 2.32
-5 7 -2 50.64 2.53
-5 7 -2 54.76 2.24
-5 7 -2 57.58 2.39
-5 7 -2 50.79 2.39
4 -7 2 0.25 0.38
4 -7 2 0.19 0.14
4 -7 2 0.03 0.29
4 -7 2 0.47 0.35
4 -7 2 -0.11 0.34
-4 7 -2 0.42 0.36
-4 7 -2 -0.37 0.5
-4 7 -2 0.39 0.32
-4 7 -2 0.03 0.22
-4 7 -2 -0.39 0.4
3 -7 2 5.61 0.57
3 -7 2 5.74 0.6
3 -7 2 4.86 0.43
3 -7 2 4.88 0.29
3 -7 2 3.74 0.4
-3 7 -2 5.11 0.47
-3 7 -2 4.69 0.31
-3 7 -2 3.87 0.42
-3 7 -2 4.76 0.47
-3 7 -2 4.42 0.56
2 -7 2 3.72 0.23
2 -7 2 3.41 0.29
2 -7 2 3.94 0.37
2 -7 2 3.71 0.51
2 -7 2 2.81 0.33
-2 7 -2 3.31 0.38
-2 7 -2 3.09 0.31
-2 7 -2 2.85 0.23
-2 7 -2 3 0.47
-2 7 -2 3.38 0.39
1 -7 2 18.99 0.9
1 -7 2 18.2 0.9
1 -7 2 17.61 0.91
1 -7 2 18.89 0.85
-1 7 -2 17.79 1.02
-1 7 -2 18.57 0.86
-1 7 -2 17.93 0.79
-1 7 -2 18.88 0.92
-1 7 -2 16.43 0.91
0 -7 2 25.48 1.13
0 -7 2 25.08 1.17
0 7 -2 25.81 1.19
0 7 -2 25.78 1.12
0 7 -2 25.68 1.07
0 7 -2 23.87 1.17
0 7 -2 26.02 1.23
-1 -7 2 10.96 0.6
-1 -7 2 10.94 0.57
-1 -7 2 10.82 0.59
1 7 -2 10.11 0.61
1 7 -2 10.52 0.64
1 7 -2 11.1 0.57
1 7 -2 8.77 0.62
1 7 -2 11.12 0.46
1 7 -2 11.34 0.66
-2 -7 2 25.31 1.12
-2 -7 2 26.99 1.09
-2 -7 2 24.54 1.12
2 7 -2 24.36 1.11
2 7 -2 25.29 1.14
2 7 -2 20.43 1.12
2 7 -2 25.32 1.16
2 7 -2 25.05 1.11
-3 -7 2 56.94 2.38
-3 -7 2 58.07 2.38
-3 -7 2 58.05 2.34
3 7 -2 57.54 2.37
3 7 -2 55.57 2.37
3 7 -2 55.56 2.36
3 7 -2 48.68 2.37
3 7 -2 56.91 2.4
-4 -7 2 0 0.3
-4 -7 2 0.44 0.24
4 7 -2 0.48 0.22
4 7 -2 0.44 0.25
4 7 -2 0.66 0.28
4 7 -2 0.74 0.32
4 7 -2 0.42 0.22
-5 -7 2 84.53 3.54
5 7 -2 88.21 3.51
5 7 -2 84.02 3.48
5 7 -2 82.01 3.54
5 7 -2 83.93 3.56
5 7 -2 78.64 3.5
5 7 -2 83.56 3.48
-6 -7 2 6.57 0.67
6 7 -2 6.15 0.53
6 7 -2 6.56 0.56
6 7 -2 7.28 0.48
6 7 -2 7.85 0.61
6 7 -2 7.11 0.48
-7 -7 2 93.27 3.94
7 7 -2 90.53 3.86
7 7 -2 94.7 3.92
7 7 -2 94.11 3.86
7 7 -2 93.25 3.98
7 7 -2 89.88 3.88
-8 -7 2 9.71 0.86
8 7 -2 10.15 0.99
8 7 -2 10.43 0.86
8 7 -2 9.94 0.62
8 7 -2 9.68 0.7
-9 -7 2 58.78 2.57
9 7 -2 60.19 2.67
9 7 -2 57.18 2.6
9 7 -2 53.77 2.45
-10 -7 2 3.32 0.64
10 7 -2 2.96 0.65
10 7 -2 2.71 0.79
11 7 -2 44.65 2.28
12 7 -2 2.58 0.84
13 7 -2 37.65 2.23
14 7 -2 -0.02 0.99
12 -7 3 25.01 2.11
12 -7 3 25.51 1.28
11 -7 3 0.5 0.36
11 -7 3 0.53 0.92
10 -7 3 23.4 1.82
10 -7 3 29.53 1.66
10 -7 3 24.26 1.21
9 -7 3 3.78 0.69
9 -7 3 3.87 0.72
9 -7 3 3.3 0.34
9 -7 3 3.01 0.78
8 -7 3 131.27 5.57
8 -7 3 125.1 5.4
8 -7 3 144.24 5.54
8 -7 3 127.53 5.63
-8 7 -3 128.2 5.39
-8 7 -3 127.38 5.58
7 -7 3 7.91 1.06
7 -7 3 7.39 0.69
7 -7 3 8.42 0.87
7 -7 3 8.16 0.51
-7 7 -3 7.72 0.75
-7 7 -3 7.9 0.51
6 -7 3 109.86 4.54
6 -7 3 106.09 4.44
6 -7 3 103.07 4.51
6 -7 3 104.01 4.54
6 -7 3 104.86 4.36
6 -7 3 112.85 4.45
-6 7 -3 106.85 4.44
-6 7 -3 107.33 4.37
-6 7 -3 98.32 4.62
-6 7 -3 101.44 4.52
5 -7 3 4.17 0.43
5 -7 3 4.15 0.49
5 -7 3 3.98 0.52
5 -7 3 4.81 0.35
5 -7 3 3.74 0.52
-5 7 -3 4.76 0.44
-5 7 -3 4.16 0.55
-5 7 -3 4.18 0.32
-5 7 -3 5.2 0.55
-5 7 -3 3.7 0.71
4 -7 3 65.5 2.77
4 -7 3 65.18 2.86
4 -7 3 66.59 2.85
4 -7 3 65.98 2.71
4 -7 3 63.8 2.83
-4 7 -3 62.13 2.99
-4 7 -3 63.35 2.86
-4 7 -3 66.7 2.74
-4 7 -3 68.01 2.87
-4 7 -3 66.08 2.78
3 -7 3 7.93 0.54
3 -7 3 8.94 0.43
3 -7 3 8.52 0.7
3 -7 3 8.61 0.71
3 -7 3 8.76 0.68
-3 7 -3 7.98 0.98
-3 7 -3 9.03 0.52
-3 7 -3 8.54 0.58
-3 7 -3 7.9 0.79
-3 7 -3 8.54 0.73
2 -7 3 65.57 2.65
2 -7 3 65.18 2.72
2 -7 3 65.91 2.61
2 -7 3 62.55 2.71
2 -7 3 66.06 2.71
-2 7 -3 58.51 2.72
[truncated: 424,446 more chars]
